# Supplementary material for: Transcriptomics analysis of field-droughted pear (Pyrus spp.) reveals potential drought stress genes and metabolic pathways
Source: PeerJ. 2022 Mar 18;10:e12921. doi: 10.7717/peerj.12921 (PMC8935990; doi:10.7717/peerj.12921)
Supplement: Supplemental Information 1 [file peerj-10-12921-s001.xlsx]

## Sheet: peerj-58841-Raw_Data_for_Fig1A
Date	Temp(Celsius)	Percipitation(MM)
4/1/2018	9.4
4/2/2018	7.3	0.1
4/3/2018	8.5
4/4/2018	12.4
4/5/2018	14.5
4/6/2018	14.4
4/7/2018	18.7
4/8/2018	20.3
4/9/2018	21.1
4/10/2018	18.3	0.3
4/11/2018	18.1
4/12/2018	20.5
4/13/2018	21.1
4/14/2018	25.3
4/15/2018	20.1
4/16/2018	16.4
4/17/2018	17.1
4/18/2018	19.6
4/19/2018	18
4/20/2018	18.9
4/21/2018	16.6
4/22/2018	17.6	10.9
4/23/2018	15.2	3.8
4/24/2018	17.1
4/25/2018	14.4
4/26/2018	15.9
4/27/2018	16.5
4/28/2018	20.2
4/29/2018	21.9
4/30/2018	21.2
5/1/2018	21.7
5/2/2018	20.3
5/3/2018	21
5/4/2018	25.2
5/5/2018	24.6
5/6/2018	24.6
5/7/2018	26.4
5/8/2018	24.8
5/9/2018	20.8	10.2
5/10/2018	17.1	25.8
5/11/2018	16.5	8.5
5/12/2018	19.4	0.2
5/13/2018	19.7	4.1
5/14/2018	14.9	18.7
5/15/2018	13.6	7.3
5/16/2018	16.4	1.9
5/17/2018	17.9
5/18/2018	19.4
5/19/2018	18.9
5/20/2018	22
5/21/2018	24.5
5/22/2018	18.9	0.9
5/23/2018	19.7
5/24/2018	21.8
5/25/2018	21.3
5/26/2018	20.4
5/27/2018	17.6	36.5
5/28/2018	15.8	7.6
5/29/2018	18.3
5/30/2018	20.4
5/31/2018	21.6
6/1/2018	22.6
6/2/2018	24.5
6/3/2018	25.2
6/4/2018	25.6
6/5/2018	26.8
6/6/2018	27.4
6/7/2018	22.6
6/8/2018	22.2	16.7
6/9/2018	24.4
6/10/2018	24.9
6/11/2018	25
6/12/2018	25.9
6/13/2018	26.5
6/14/2018	30.4
6/15/2018	29.8
6/16/2018	30.8
6/17/2018	26.4	0.2
6/18/2018	25.2
6/19/2018	21.9	19.4
6/20/2018	22.6
6/21/2018	24.5
6/22/2018	25.2
6/23/2018	26.4
6/24/2018	29.4
6/25/2018	31.3
6/26/2018	33.8
6/27/2018	29.9
6/28/2018	24.8
6/29/2018	23.8
6/30/2018	27.7
7/1/2018	28
7/2/2018	31.2
7/3/2018	31.6
7/4/2018	31.5
7/5/2018	29.8
7/6/2018	31.1
7/7/2018	29.9
7/8/2018	27.9	1.6
7/9/2018	25.3	5
7/10/2018	25.6
7/11/2018	25.1	4.9
7/12/2018	28.6
7/13/2018	24.3	10.6
7/14/2018	24.7	1.1
7/15/2018	26.6
7/16/2018	30.3
7/17/2018	28.5	0.1
7/18/2018	29.7
7/19/2018	29.5
7/20/2018	29.9
7/21/2018	29.2	3
7/22/2018	22.3	17.1
7/23/2018	26.1
7/24/2018	28.1
7/25/2018	26.2
7/26/2018	25.1
7/27/2018	23.3	3.1
7/28/2018	25
7/29/2018	27.3
7/30/2018	27.3
7/31/2018	26.5
8/1/2018	27.3
8/2/2018	26.9	1
8/3/2018	24.5	3.3
8/4/2018	23.8	0.3
8/5/2018	25.2
8/6/2018	25.7
8/7/2018	27.5
8/8/2018	25.8	0.1
8/9/2018	27.6
8/10/2018	24.1
8/11/2018	24.7
8/12/2018	25.6
8/13/2018	26.9
8/14/2018	29.6
8/15/2018	30.2
8/16/2018	27	8.4
8/17/2018	26	0.1
8/18/2018	26.1
8/19/2018	22.5	16
8/20/2018	23.4
8/21/2018	22.5	0.6
8/22/2018	18.6	7.3
8/23/2018	23.3
8/24/2018	25.4
8/25/2018	28.7	35.8
8/26/2018	23.1
8/27/2018	23.5
8/28/2018	23.2	27.2
8/29/2018	17.1	2.4
8/30/2018	18.2
8/31/2018	21
9/1/2018	23.1
9/2/2018	23.7
9/3/2018	24.5
9/4/2018	26.5
9/5/2018	26.9
9/6/2018	27.5
9/7/2018	21.3
9/8/2018	16.8
9/9/2018	18.2
9/10/2018	19
9/11/2018	17.8	1.3
9/12/2018	18.1	2
9/13/2018	15.8	16.4
9/14/2018	17.1	8.9
9/15/2018	20
9/16/2018	20.3	2.3
9/17/2018	19.3	5.2
9/18/2018	20.3
9/19/2018	20.3	9.2
9/20/2018	16.8	9.8
9/21/2018	14.6
9/22/2018	17.8
9/23/2018	21.1
9/24/2018	20.2	0.8
9/25/2018	19.3
9/26/2018	20.6
9/27/2018	20.4
9/28/2018	21.2
9/29/2018	22.5
9/30/2018	22.7
