# Supplementary material for: Transcriptomics analysis of field-droughted pear (Pyrus spp.) reveals potential drought stress genes and metabolic pathways
Source: PeerJ. 2022 Mar 18;10:e12921. doi: 10.7717/peerj.12921 (PMC8935990; doi:10.7717/peerj.12921)
Supplement: Supplemental Information 2 [file peerj-10-12921-s002.xlsx]

## Sheet: peerj-58841-Raw_Data_for_Fig1B&
Treatment	Rep	Soluble solids content（%）	Single fruit weight（g）
Drought	Rep1	11.9	231
Drought	Rep2	11.2	233
Drought	Rep3	11.6	242
Drought	Rep4	12.1	248
Drought	Rep5	13.2	221
Irrigation	Rep1	13.9	343
Irrigation	Rep2	13.7	356
Irrigation	Rep3	13.7	350
Irrigation	Rep4	13.8	340
Irrigation	Rep5	14	336
