# Supplementary material for: Transcriptomics analysis of field-droughted pear (Pyrus spp.) reveals potential drought stress genes and metabolic pathways
Source: PeerJ. 2022 Mar 18;10:e12921. doi: 10.7717/peerj.12921 (PMC8935990; doi:10.7717/peerj.12921)
Supplement: Supplemental Information 3 [file peerj-10-12921-s003.xlsx]

## Sheet: peerj-58841-Raw_Data_for_Fig4
Gene	Sample	delta_Ct	FPKM
gene10009	Irrigation	3.95222	0.129356
gene10009	Drought	18.6574	0.551728
gene10948	Irrigation	2.01598	0.0130987
gene10948	Drought	2.11319	0.177611
gene1490	Irrigation	1.19506	0.132003
gene1490	Drought	12.0172	1.52916
gene16914	Irrigation	0.895055	0.356282
gene16914	Drought	6.5512	6.0393
gene23485	Irrigation	6.28964	0.0468483
gene23485	Drought	69.061	0.870571
gene37199	Irrigation	1.44769	0.00656366
gene37199	Drought	2.07405	0.11782
gene39889	Irrigation	5.40109	1.54303
gene39889	Drought	19.6989	4.84709
gene40303	Irrigation	3.55224	0.01551
gene40303	Drought	17.4477	0.264321
gene4671	Irrigation	0.683854	0.161013
gene4671	Drought	0.373248	0.00941127
gene7261	Irrigation	2.46091	1.42494
gene7261	Drought	7.37893	2.02708
gene7760	Irrigation	3.27034	0.271992
gene7760	Drought	11.9874	0.560901
gene7767	Irrigation	3.39142	3.71756
gene7767	Drought	13.217	10.7659
gene8748	Irrigation	1.55114	0.47735
gene8748	Drought	1.33782	0.097202
