# Supplementary material for: Transcriptomics analysis of field-droughted pear (Pyrus spp.) reveals potential drought stress genes and metabolic pathways
Source: PeerJ. 2022 Mar 18;10:e12921. doi: 10.7717/peerj.12921 (PMC8935990; doi:10.7717/peerj.12921)
Supplement: Supplemental Information 4 [file peerj-10-12921-s004.xlsx]

## Sheet: Sheet1
Supplementary Table S1. gene expression profile in all samples
Gene_ID	Irrigation1:fpkm	Irrigation2:fpkm	Irrigation3:fpkm	Irrigation4:fpkm	Irrigation5:fpkm	Drought1:fpkm	Drought2:fpkm	Drought3:fpkm	Drought4:fpkm	Drought5:fpkm	Irrigation_Mix	Drought_Mix	Swissprot	Description	Length	Chromosome	Start Site	End Site	Direction	Name
gene0	3.90387	3.22386	1.95165	1.99517	3.77244	3.16366	3.38962	1.33579	2.30314	1.61865	2.9694	2.36217	-	gi|694308894|ref|XP_009353015.1| PREDICTED: uncharacterized protein LOC103926516 [Pyrus x bretschneideri]	2728	NW_008988039.1	187	2915	-	-
gene10	0	0.0174019	0.0553074	0.0767582	0.0191883	0.0153536	0.0512307	0	0.0304584	0.0684999	0.0337312	0.0331085	sp|Q9FIK1|Y5780_ARATH BTB/POZ domain-containing protein At5g47800 OS=Arabidopsis thaliana GN=At5g47800 PE=2 SV=1	gi|694308924|ref|XP_009358099.1| PREDICTED: BTB/POZ domain-containing protein At5g47800-like [Pyrus x bretschneideri]	5157	NW_008988039.1	75547	80704	-	-
gene100	0.376286	0.390011	0.413183	0.258046	0.516058	0.103232	0.344455	0.324857	0.682634	0.230283	0.390717	0.337092	sp|B3H5Q1|BGL11_ARATH Beta-glucosidase 11 OS=Arabidopsis thaliana GN=BGLU11 PE=2 SV=2	gi|694309126|ref|XP_009356209.1| PREDICTED: pyruvate kinase isozyme G, chloroplastic-like [Pyrus x bretschneideri]	2301	NW_008988039.1	570922	573223	-	-
gene1000	1.1599	1.16685	1.34856	0.818822	1.52057	1.46627	1.24916	1.03083	1.3925	1.42666	1.20294	1.31308	sp|Q9XI60|LPP2_ARATH Lipid phosphate phosphatase 2 OS=Arabidopsis thaliana GN=LPP2 PE=2 SV=1	gi|694311351|ref|XP_009357298.1| PREDICTED: lipid phosphate phosphatase 2-like [Pyrus x bretschneideri]	2538	NW_008988040.1	3475087	3477625	+	-
gene10000	0	0	0	0	0	0	0	0	0	0	0	0	sp|Q9SKK8|ATL22_ARATH RING-H2 finger protein ATL22 OS=Arabidopsis thaliana GN=ATL22 PE=2 SV=2	gi|694355388|ref|XP_009358722.1| PREDICTED: RING-H2 finger protein ATL22-like [Pyrus x bretschneideri]	11110	NW_008988101.1	212180	223290	-	-
gene10001	0.472888	1.49375	2.39847	1.8531	0.643395	1.09141	1.1681	1.23935	1.61363	2.11309	1.37232	1.44512	sp|Q9SKK8|ATL22_ARATH RING-H2 finger protein ATL22 OS=Arabidopsis thaliana GN=ATL22 PE=2 SV=2	gi|694354973|ref|XP_009358601.1| PREDICTED: RING-H2 finger protein ATL20-like [Pyrus x bretschneideri]	3845	NW_008988101.1	245667	249512	-	-
gene10002	3.24267	3.55737	2.54331	3.05642	4.06694	3.90887	3.51235	4.38554	5.00406	4.18802	3.29334	4.19977	sp|Q8N806|UBR7_HUMAN Putative E3 ubiquitin-protein ligase UBR7 OS=Homo sapiens GN=UBR7 PE=1 SV=2	gi|694354979|ref|XP_009358603.1| PREDICTED: putative E3 ubiquitin-protein ligase UBR7 isoform X2 [Pyrus x bretschneideri]	4112	NW_008988101.1	262633	266745	+	-
gene10003	13.1814	21.4308	20.1499	19.2013	15.6554	25.999	21.0306	48.2525	20.1617	18.4536	17.9238	26.7795	-	gi|694355395|ref|XP_009358724.1| PREDICTED: uncharacterized protein LOC103949330 [Pyrus x bretschneideri]	335	NW_008988101.1	272727	273062	+	-
gene10004	0.191769	0.298145	0.210572	0.328772	0.219167	0.175368	0.292577	0.103474	0.434867	0.1956	0.249685	0.240377	-	-	903	NW_008988101.1	277227	278130	+	-
gene10005	0.760338	0.394036	0.730531	0.434514	0.488796	0.825683	0.241673	0.358979	0.0862097	0.290824	0.561643	0.360674	-	-	1822	NW_008988101.1	287014	288836	-	-
gene10006	4.91846	4.52075	3.77033	3.92448	5.19695	3.73404	3.86998	6.70984	5.05061	3.59691	4.46619	4.59228	-	gi|694354985|ref|XP_009358605.1| PREDICTED: uncharacterized protein LOC103949228 [Pyrus x bretschneideri]	933	NW_008988101.1	294228	295161	-	-
gene10007	1.26322	1.58207	1.32929	2.46649	1.92494	1.97345	1.39192	2.04482	2.10069	1.87901	1.71321	1.87798	-	gi|694354988|ref|XP_009358606.1| PREDICTED: uncharacterized protein LOC103949229 [Pyrus x bretschneideri]	1645	NW_008988101.1	298714	300359	+	-
gene10008	0	0.181174	0.127959	0.332976	0.0665909	0.69268	0.118527	0.188635	0.158554	0.297152	0.14174	0.291109	sp|A4UHT7|SALR_PAPBR Salutaridine reductase OS=Papaver bracteatum GN=SALR PE=1 SV=1	gi|694355398|ref|XP_009358725.1| PREDICTED: salutaridine reductase-like [Pyrus x bretschneideri]	1486	NW_008988101.1	305653	307139	+	-
gene10009	0.10424	0.108042	0.132071	0.1558	0.146626	0.7846	0.44041	0.57111	0.349118	0.613402	0.129356	0.551728	sp|A4UHT7|SALR_PAPBR Salutaridine reductase OS=Papaver bracteatum GN=SALR PE=1 SV=1	gi|694354995|ref|XP_009358608.1| PREDICTED: salutaridine reductase-like isoform X1 [Pyrus x bretschneideri]	10798	NW_008988101.1	316970	327768	+	-
gene1001	2.58458	2.98979	3.31946	2.58479	1.84616	2.99663	2.93396	2.86387	2.72117	3.83665	2.66496	3.07046	sp|Q9ZU50|BAT1_ARATH Amino-acid permease BAT1 OS=Arabidopsis thaliana GN=BAT1 PE=2 SV=2	gi|694311347|ref|XP_009357281.1| PREDICTED: amino-acid permease BAT1 homolog isoform X1 [Pyrus x bretschneideri]	3752	NW_008988040.1	3488466	3492218	+	-
gene10010	3.90143	10.9619	22.8651	18.4275	8.91769	73.6335	33.419	41.4937	32.7877	64.5331	13.0147	49.1734	sp|A4UHT7|SALR_PAPBR Salutaridine reductase OS=Papaver bracteatum GN=SALR PE=1 SV=1	gi|694354992|ref|XP_009358607.1| PREDICTED: salutaridine reductase-like [Pyrus x bretschneideri]	1842	NW_008988101.1	332995	334837	+	-
gene10011	41.9243	47.8987	52.5531	50.759	44.6821	32.2001	37.2367	55.2372	41.6365	43.4911	47.5634	41.9603	sp|O49203|NDK3_ARATH Nucleoside diphosphate kinase III, chloroplastic/mitochondrial OS=Arabidopsis thaliana GN=NDPK3 PE=1 SV=1	gi|694355002|ref|XP_009358610.1| PREDICTED: nucleoside diphosphate kinase 3-like [Pyrus x bretschneideri]	2786	NW_008988101.1	341039	343825	+	-
gene10012	0.012778	0.0529762	0	0.0292091	0.0730181	0.0233703	0.15596	0.110315	0.0579523	0.0781997	0.0335963	0.0851596	sp|A8MQA2|NLTPD_ARATH Non-specific lipid-transfer protein 13 OS=Arabidopsis thaliana GN=LTP13 PE=2 SV=1	gi|694355402|ref|XP_009358726.1| PREDICTED: uncharacterized protein LOC103949332 [Pyrus x bretschneideri]	6776	NW_008988101.1	344518	351294	+	-
gene10013	18.0757	15.9611	15.6328	15.0434	16.7472	15.9481	15.2837	15.9555	17.1122	13.492	16.2921	15.5583	-	gi|694355008|ref|XP_009358611.1| PREDICTED: uncharacterized protein LOC103949235 [Pyrus x bretschneideri] gi|694355012|ref|XP_009358612.1| PREDICTED: uncharacterized protein LOC103949235 [Pyrus x bretschneideri]	3947	NW_008988101.1	360717	364664	+	-
gene10014	26.7478	26.7647	22.176	23.9858	25.1735	24.8303	24.9908	19.4444	23.3531	24.4322	24.9696	23.4102	-	gi|694355019|ref|XP_009358615.1| PREDICTED: uncharacterized protein LOC103949237 [Pyrus x bretschneideri]	4493	NW_008988101.1	365924	370417	+	-
gene10015	2.5112	1.94294	1.70884	1.9404	2.10197	2.03769	2.15847	1.60309	2.37408	1.87594	2.04107	2.00985	sp|Q5XET6|PUS3_ARATH RNA pseudouridine synthase 3, mitochondrial OS=Arabidopsis thaliana GN=At1g78910 PE=2 SV=1	gi|694355015|ref|XP_009358613.1| PREDICTED: RNA pseudouridine synthase 3, mitochondrial [Pyrus x bretschneideri]	2448	NW_008988101.1	370419	372867	-	-
gene10016	4.06453	3.74984	5.27232	4.72213	3.72641	4.65637	4.7247	3.97655	5.69226	5.64915	4.30705	4.93981	sp|O65781|GALE2_CYATE UDP-glucose 4-epimerase GEPI48 OS=Cyamopsis tetragonoloba PE=2 SV=1	gi|694355022|ref|XP_009358616.1| PREDICTED: UDP-glucose 4-epimerase GEPI48-like [Pyrus x bretschneideri]	3877	NW_008988101.1	378939	382816	+	-
gene10017	22.1272	21.6704	20.7378	19.3299	22.0611	19.8534	20.009	21.0389	23.0401	17.6103	21.1853	20.3103	sp|Q39828|SDL5A_SOYBN Dynamin-related protein 5A OS=Glycine max PE=2 SV=1	gi|694355026|ref|XP_009358617.1| PREDICTED: dynamin-related protein 5A [Pyrus x bretschneideri]	5396	NW_008988101.1	387259	392655	+	-
gene10018	2.32835	3.05681	1.46581	1.8096	2.34169	2.35634	1.54723	2.21113	1.85853	1.8999	2.20045	1.97462	sp|Q680C0|GDL62_ARATH GDSL esterase/lipase At4g10955 OS=Arabidopsis thaliana GN=At4g10955 PE=2 SV=1	gi|694355029|ref|XP_009358618.1| PREDICTED: GDSL esterase/lipase At4g10955 [Pyrus x bretschneideri] gi|694355033|ref|XP_009358619.1| PREDICTED: GDSL esterase/lipase At4g10955 [Pyrus x bretschneideri]	2789	NW_008988101.1	393664	396453	+	-
gene10019	1.54246	1.38556	1.12914	1.64542	2.35045	1.97476	1.1505	1.55358	0.932744	1.25863	1.61061	1.37404	-	gi|694355036|ref|XP_009358620.1| PREDICTED: uncharacterized protein LOC103949241 [Pyrus x bretschneideri]	842	NW_008988101.1	398432	399274	-	-
gene1002	7.95893	7.58263	8.20968	7.99402	6.4775	8.60158	8.17694	9.80351	7.03698	9.14295	7.64455	8.55239	-	gi|694311362|ref|XP_009357344.1| PREDICTED: uncharacterized protein LOC103948069 [Pyrus x bretschneideri] gi|694311364|ref|XP_009357349.1| PREDICTED: uncharacterized protein LOC103948069 [Pyrus x bretschneideri]	2154	NW_008988040.1	3498560	3500714	+	-
gene10020	4.4663	4.73749	3.75705	5.01519	5.88053	7.26103	3.71921	4.6789	4.83305	4.50226	4.77131	4.99889	sp|Q9C671|P4K2B_ARATH Probable phosphatidylinositol 4-kinase type 2-beta At1g26270 OS=Arabidopsis thaliana GN=At1g26270 PE=1 SV=1	gi|694355039|ref|XP_009358621.1| PREDICTED: phosphatidylinositol 4-kinase gamma 2-like [Pyrus x bretschneideri]	3315	NW_008988101.1	402195	405510	-	-
gene10021	0.197229	0.286192	0.736332	0.225423	0.450816	0.288578	0.361089	0.553385	0.1789	0.160936	0.379198	0.308578	sp|Q9FNP2|GDL75_ARATH GDSL esterase/lipase At5g08460 OS=Arabidopsis thaliana GN=At5g08460 PE=2 SV=1	gi|694355043|ref|XP_009358622.1| PREDICTED: GDSL esterase/lipase At5g08460 [Pyrus x bretschneideri]	2195	NW_008988101.1	417874	420069	+	-
gene10022	0.0857545	0.296275	0.188326	0.228697	0.163345	0.0261402	0.203519	0.185085	0.0259284	0.029156	0.192479	0.0939657	sp|Q3HRP0|CNBL7_ORYSJ Calcineurin B-like protein 7 OS=Oryza sativa subsp. japonica GN=CBL7 PE=2 SV=1	gi|694355046|ref|XP_009358623.1| PREDICTED: calcineurin B-like protein 7 [Pyrus x bretschneideri] gi|694355050|ref|XP_009358624.1| PREDICTED: calcineurin B-like protein 7 [Pyrus x bretschneideri]	3029	NW_008988101.1	422111	425140	-	-
gene10024	0.500676	0.428989	0.373843	0.389128	0.373844	0.665418	0.604305	0.396225	0.64186	0.537916	0.413296	0.569145	sp|Q8L7I1|Y4193_ARATH Uncharacterized protein At4g10930 OS=Arabidopsis thaliana GN=At4g10930 PE=2 SV=1	gi|694355053|ref|XP_009358625.1| PREDICTED: LOW QUALITY PROTEIN: uncharacterized protein At4g10930 [Pyrus x bretschneideri]	12970	NW_008988101.1	427336	440306	+	-
gene10025	4.22529	3.16693	2.85661	2.49447	3.69157	2.61853	1.79363	1.69577	2.20138	1.40689	3.28697	1.94324	sp|Q9STN8|SINA4_ARATH E3 ubiquitin-protein ligase SINAT4 OS=Arabidopsis thaliana GN=SINAT4 PE=2 SV=1	gi|694355056|ref|XP_009358627.1| PREDICTED: E3 ubiquitin-protein ligase SINAT4-like [Pyrus x bretschneideri]	4959	NW_008988101.1	441379	446338	-	-
gene10026	24.9296	19.673	18.8692	18.9169	26.068	21.3432	20.4139	13.0303	18.3253	16.9268	21.6913	18.0079	sp|Q55700|FTSH2_SYNY3 ATP-dependent zinc metalloprotease FtsH 2 OS=Synechocystis sp. (strain PCC 6803 / Kazusa) GN=ftsH2 PE=1 SV=1	gi|694355059|ref|XP_009358628.1| PREDICTED: ATP-dependent zinc metalloprotease FTSH 4, mitochondrial [Pyrus x bretschneideri]	5880	NW_008988101.1	461667	467547	+	-
gene10027	4.3279	4.11635	3.29864	3.34621	4.18977	3.58527	2.71887	4.17595	2.97891	3.66134	3.85577	3.42407	sp|O59729|SLPI_SCHPO Uncharacterized protein slp1 OS=Schizosaccharomyces pombe (strain 972 / ATCC 24843) GN=slp1 PE=3 SV=1	gi|694355063|ref|XP_009358629.1| PREDICTED: uncharacterized protein slp1 isoform X1 [Pyrus x bretschneideri]	3401	NW_008988101.1	469187	472588	+	-
gene10028	3.27213	2.89014	3.09309	3.15451	3.28438	2.81015	2.66252	4.20666	3.6907	3.7148	3.13885	3.41697	sp|Q93YV9|SKIP8_ARATH F-box protein SKIP8 OS=Arabidopsis thaliana GN=SKIP8 PE=1 SV=1	gi|694355070|ref|XP_009358631.1| PREDICTED: F-box protein SKIP8-like [Pyrus x bretschneideri]	3043	NW_008988101.1	474068	477111	+	-
gene1003	0.669676	1.12792	0.735341	0.988648	0.542127	0.739987	0.936566	1.08403	0.809921	0.7969	0.812742	0.87348	sp|Q9C9F4|COLX_ARATH Putative zinc finger protein At1g68190 OS=Arabidopsis thaliana GN=At1g68190 PE=2 SV=1	gi|694311367|ref|XP_009357360.1| PREDICTED: putative zinc finger protein At1g68190 [Pyrus x bretschneideri]	3103	NW_008988040.1	3501410	3504513	+	-
gene10030	19.33	19.5942	20.447	21.9852	24.0363	24.5921	21.5357	22.6452	21.049	25.9349	21.0786	23.1514	-	gi|694355073|ref|XP_009358632.1| PREDICTED: uncharacterized protein F58A4.1 [Pyrus x bretschneideri]	1832	NW_008988101.1	479225	481057	+	-
gene10031	4.8048	6.38856	4.42326	6.37918	5.82409	6.03604	6.96034	10.894	7.39586	6.08888	5.56398	7.47503	sp|O65155|KELP_ARATH RNA polymerase II transcriptional coactivator KELP OS=Arabidopsis thaliana GN=KELP PE=1 SV=1	gi|694355077|ref|XP_009358633.1| PREDICTED: RNA polymerase II transcriptional coactivator KELP-like [Pyrus x bretschneideri]	1784	NW_008988101.1	481482	483266	+	-
gene10032	8.83335	6.47798	6.49683	4.66705	5.71439	7.62066	6.10272	10.3419	6.50066	7.47988	6.43792	7.60917	-	gi|658051116|ref|XP_008361283.1| PREDICTED: uncharacterized protein LOC103424976 [Malus domestica]	1039	NW_008988101.1	483660	484699	-	-
gene10033	32.0128	31.3164	43.5024	44.4001	32.7106	44.5468	41.3412	26.8389	45.5375	49.4766	36.7885	41.5482	sp|Q9FLE8|Y5986_ARATH Uncharacterized protein At5g39865 OS=Arabidopsis thaliana GN=At5g39865 PE=1 SV=1	gi|694355412|ref|XP_009358729.1| PREDICTED: uncharacterized protein LOC103949336 [Pyrus x bretschneideri]	1685	NW_008988101.1	513234	514919	+	-
gene10035	34.9944	55.0792	79.0771	69.4968	37.7502	79.1497	77.5648	97.6406	93.3884	118.225	55.2796	93.1937	sp|P37707|B2_DAUCA B2 protein OS=Daucus carota PE=2 SV=1	gi|694355083|ref|XP_009358635.1| PREDICTED: putative uncharacterized protein DDB_G0282133 [Pyrus x bretschneideri]	2734	NW_008988101.1	517854	520588	-	-
gene10037	0	0	0	0	0	0.0221541	0.0246406	0	0	0	0	0.00935894	sp|P52410|KASC1_ARATH 3-oxoacyl-[acyl-carrier-protein] synthase I, chloroplastic OS=Arabidopsis thaliana GN=KAS1 PE=1 SV=2	gi|694355089|ref|XP_009358636.1| PREDICTED: 3-oxoacyl-[acyl-carrier-protein] synthase I, chloroplastic-like [Pyrus x bretschneideri]	3574	NW_008988101.1	527476	531050	+	-
gene10038	3.53879	2.49489	2.74174	2.38162	3.85962	4.1232	3.36184	2.07422	2.65592	3.64614	3.00333	3.17227	sp|Q9XED8|ARFI_ARATH Auxin response factor 9 OS=Arabidopsis thaliana GN=ARF9 PE=1 SV=1	gi|694355093|ref|XP_009358638.1| PREDICTED: auxin response factor 9 [Pyrus x bretschneideri]	4820	NW_008988101.1	552314	557134	+	-
gene1004	0.138904	0.0959804	0.101683	0.21168	0.0529166	0.211708	0.141282	0.0999326	0.293989	0.519492	0.120233	0.25328	sp|Q9C9F5|C3H15_ARATH Zinc finger CCCH domain-containing protein 15 OS=Arabidopsis thaliana GN=At1g68200 PE=2 SV=1	gi|694311369|ref|XP_009357366.1| PREDICTED: zinc finger CCCH domain-containing protein 15-like [Pyrus x bretschneideri]	1870	NW_008988040.1	3507777	3509647	+	-
gene10041	3.99167	3.49817	2.45879	2.93024	2.22535	3.05675	2.97073	3.1169	2.29606	1.78746	3.02085	2.64558	sp|Q84TF5|RHA4A_ARATH RING-H2 zinc finger protein RHA4a OS=Arabidopsis thaliana GN=RHA4A PE=2 SV=1	gi|694355415|ref|XP_009358730.1| PREDICTED: RING-H2 zinc finger protein RHA4a [Pyrus x bretschneideri]	2668	NW_008988101.1	563961	566629	-	-
gene10042	27.633	22.1815	21.0031	21.5034	28.1766	21.7213	22.724	20.0071	21.723	20.3093	24.0995	21.2969	sp|Q8VY91|RR6_ARATH 30S ribosomal protein S6 alpha, chloroplastic OS=Arabidopsis thaliana GN=RPS6 PE=1 SV=1	gi|694355096|ref|XP_009358639.1| PREDICTED: 30S ribosomal protein S6 alpha, chloroplastic [Pyrus x bretschneideri]	2209	NW_008988101.1	581239	583448	-	-
gene10043	21.73	20.9885	21.4968	20.9147	22.874	19.1025	19.6386	24.8294	21.6633	20.9976	21.6008	21.2463	sp|Q9SGW3|PSD8A_ARATH 26S proteasome non-ATPase regulatory subunit 8 homolog A OS=Arabidopsis thaliana GN=RPN12A PE=1 SV=1	gi|694355099|ref|XP_009358640.1| PREDICTED: 26S proteasome non-ATPase regulatory subunit 8 homolog A [Pyrus x bretschneideri]	2574	NW_008988101.1	584385	586959	+	-
gene10044	0.750543	0.280915	0.160249	0.214458	0.428889	0.152523	0.190848	0.292483	0.151287	0.148855	0.367011	0.187199	-	gi|694355103|ref|XP_009358641.1| PREDICTED: uncharacterized protein LOC103949262 [Pyrus x bretschneideri]	4153	NW_008988101.1	588210	592363	-	-
gene10045	2.08803	2.54893	3.05702	2.91684	2.96968	2.88539	2.50133	3.90573	2.77784	2.03509	2.7161	2.82108	sp|Q5BJC2|KISHA_DANRE Protein kish-A OS=Danio rerio GN=tmem167a PE=3 SV=1	gi|694355108|ref|XP_009358642.1| PREDICTED: protein kish [Pyrus x bretschneideri]	1866	NW_008988101.1	592460	594326	+	-
gene10046	4.95673	4.77056	6.39525	5.0583	4.39032	4.53282	4.96956	4.33658	5.18656	5.85025	5.11423	4.97515	sp|Q84TH9|NLP7_ARATH Protein NLP7 OS=Arabidopsis thaliana GN=NLP7 PE=1 SV=2	gi|694355111|ref|XP_009358643.1| PREDICTED: protein NLP6-like [Pyrus x bretschneideri]	4891	NW_008988101.1	599208	604099	+	-
gene10047	0.0444816	0.11526	0.0488433	0.0508402	0	0.101694	0	0.0240013	0.0201739	0.0453704	0.0518851	0.0382478	sp|Q6K4V2|SWET4_ORYSJ Bidirectional sugar transporter SWEET4 OS=Oryza sativa subsp. japonica GN=SWEET4 PE=2 SV=1	gi|694355115|ref|XP_009358644.1| PREDICTED: bidirectional sugar transporter SWEET4-like [Pyrus x bretschneideri]	3893	NW_008988101.1	604340	608233	-	-
gene10048	12.6764	13.6183	12.751	11.4744	14.4082	15.0615	12.5405	11.3333	12.9042	11.1365	12.9857	12.5952	sp|Q7Z494|NPHP3_HUMAN Nephrocystin-3 OS=Homo sapiens GN=NPHP3 PE=1 SV=1	gi|694355121|ref|XP_009358645.1| PREDICTED: uncharacterized protein LOC103949268 isoform X1 [Pyrus x bretschneideri]	3743	NW_008988101.1	615992	619735	-	-
gene10049	1.95946	1.01546	0.537898	0.699862	1.25967	3.35977	1.86844	4.62559	3.55472	4.37196	1.09447	3.5561	-	-	707	NW_008988101.1	623447	624154	-	-
gene1005	0	0	0	0	0	0	0	0	0	0	0	0	sp|O48786|C734A_ARATH Cytochrome P450 734A1 OS=Arabidopsis thaliana GN=CYP734A1 PE=2 SV=1	gi|694311371|ref|XP_009357376.1| PREDICTED: cytochrome P450 CYP749A22-like [Pyrus x bretschneideri]	1963	NW_008988040.1	3524747	3526710	-	-
gene10050	9.77767	9.6996	10.1607	9.91702	9.61679	14.8864	13.3578	8.68458	13.1489	12.1388	9.83436	12.4433	sp|O23553|BAM3_ARATH Beta-amylase 3, chloroplastic OS=Arabidopsis thaliana GN=BAM3 PE=1 SV=3	gi|694355132|ref|XP_009358648.1| PREDICTED: beta-amylase 1, chloroplastic-like [Pyrus x bretschneideri]	3303	NW_008988101.1	634871	638174	-	-
gene10051	29.4194	28.7746	28.2471	27.3695	24.6251	29.319	29.7123	20.476	27.6876	26.045	27.6871	26.648	sp|P70168|IMB1_MOUSE Importin subunit beta-1 OS=Mus musculus GN=Kpnb1 PE=1 SV=2	gi|694355135|ref|XP_009358649.1| PREDICTED: importin subunit beta-1-like [Pyrus x bretschneideri]	5015	NW_008988101.1	644372	649387	-	-
gene10052	0	0	0	0	0	0	0	0	0	0	0	0	-	gi|694432822|ref|XP_009343745.1| PREDICTED: uncharacterized protein LOC103935668 [Pyrus x bretschneideri]	4716	NW_008988101.1	654359	659075	+	-
gene10053	80.5315	96.4952	103.101	94.2902	80.6779	96.1455	100.309	101.589	120.17	102.642	91.0192	104.171	sp|Q03685|BIP5_TOBAC Luminal-binding protein 5 OS=Nicotiana tabacum GN=BIP5 PE=2 SV=1	gi|694355139|ref|XP_009358650.1| PREDICTED: luminal-binding protein 5-like [Pyrus x bretschneideri]	3920	NW_008988101.1	662077	665997	+	-
gene10054	10.86	12.7364	15.8456	15.1382	11.9188	11.2373	11.0322	11.5015	11.9651	13.3584	13.2998	11.8189	sp|P38795|NADE_YEAST Glutamine-dependent NAD(+) synthetase OS=Saccharomyces cerevisiae (strain ATCC 204508 / S288c) GN=QNS1 PE=1 SV=1	gi|694355142|ref|XP_009358651.1| PREDICTED: glutamine-dependent NAD(+) synthetase-like [Pyrus x bretschneideri]	6426	NW_008988101.1	667608	674034	-	-
gene10055	12.398	13.2396	13.2646	12.2379	12.1215	12.8308	13.2128	11.742	13.4215	13.8985	12.6523	13.0211	sp|Q8H0V6|AB3F_ARATH ABC transporter F family member 3 OS=Arabidopsis thaliana GN=ABCF3 PE=2 SV=1	gi|694355149|ref|XP_009358653.1| PREDICTED: ABC transporter F family member 3-like isoform X2 [Pyrus x bretschneideri]	5992	NW_008988101.1	676595	682587	+	-
gene10057	4.13476	3.9907	3.18647	3.05661	3.59833	3.74646	3.00947	2.51758	3.09675	1.95393	3.59338	2.86484	sp|Q9SU50|TRE1_ARATH Trehalase OS=Arabidopsis thaliana GN=TRE1 PE=2 SV=1	gi|694355160|ref|XP_009358655.1| PREDICTED: probable trehalase [Pyrus x bretschneideri]	4565	NW_008988101.1	688373	692938	+	-
gene10058	5.40417	4.90491	4.81141	4.77441	4.74072	8.25445	5.97206	8.03861	6.43876	6.31662	4.92712	7.0041	sp|A2RVM0|TIC32_ARATH Short-chain dehydrogenase TIC 32, chloroplastic OS=Arabidopsis thaliana GN=TIC32 PE=2 SV=1	gi|694355164|ref|XP_009358656.1| PREDICTED: short-chain dehydrogenase TIC 32, chloroplastic-like [Pyrus x bretschneideri] gi|694355167|ref|XP_009358657.1| PREDICTED: short-chain dehydrogenase TIC 32, chloroplastic-like [Pyrus x bretschneideri] gi|694355171|ref|XP_009358658.1| PREDICTED: short-chain dehydrogenase TIC 32, chloroplastic-like [Pyrus x bretschneideri]	2964	NW_008988101.1	703576	706540	+	-
gene10059	2.94949	2.80443	3.07811	2.98107	3.92808	3.63348	2.77684	3.28818	2.85227	3.48083	3.14824	3.20632	sp|Q3U2U7|MET17_MOUSE Methyltransferase-like protein 17, mitochondrial OS=Mus musculus GN=Mettl17 PE=2 SV=2	gi|694355174|ref|XP_009358659.1| PREDICTED: methyltransferase-like protein 17, mitochondrial isoform X1 [Pyrus x bretschneideri]	3552	NW_008988101.1	709200	712752	+	-
gene1006	0.358524	0.309668	0.328066	0.204887	0.136583	0.109287	0.18233	0.193451	0.216803	0.182844	0.267545	0.176943	-	gi|694311373|ref|XP_009357382.1| PREDICTED: uncharacterized protein LOC103948111 [Pyrus x bretschneideri]	1449	NW_008988040.1	3531381	3532830	-	-
gene10060	4.68637	4.52164	5.12497	4.98613	4.681	5.24373	5.42539	4.50224	6.13436	5.12976	4.80002	5.2871	sp|Q9XSC3|WDR44_BOVIN WD repeat-containing protein 44 OS=Bos taurus GN=WDR44 PE=1 SV=1	gi|694355188|ref|XP_009358663.1| PREDICTED: uncharacterized protein LOC103949280 isoform X2 [Pyrus x bretschneideri]	4545	NW_008988101.1	713118	717663	-	-
gene10061	9.79008	7.10302	8.51404	9.30972	7.38464	8.23658	9.83818	7.22647	8.63161	10.7446	8.4203	8.93549	sp|Q8LAP8|DOF46_ARATH Dof zinc finger protein DOF4.6 OS=Arabidopsis thaliana GN=DOF4.6 PE=2 SV=2	gi|694355196|ref|XP_009358664.1| PREDICTED: dof zinc finger protein DOF4.6-like [Pyrus x bretschneideri]	2211	NW_008988101.1	745943	748154	+	-
gene10062	6.46049	7.67195	7.4148	9.09086	8.31111	6.94706	8.3872	8.44331	8.36315	6.92071	7.78984	7.81229	sp|O42901|YBA9_SCHPO Uncharacterized protein C119.09c OS=Schizosaccharomyces pombe (strain 972 / ATCC 24843) GN=SPBC119.09c PE=2 SV=3	gi|694355199|ref|XP_009358667.1| PREDICTED: ORM1-like protein 1 [Pyrus x bretschneideri] gi|694358474|ref|XP_009359574.1| PREDICTED: ORM1-like protein 1 [Pyrus x bretschneideri]	2667	NW_008988101.1	751050	753717	-	-
gene10063	21.1973	22.2029	20.3201	21.0227	17.8596	19.2818	18.4801	25.5782	17.837	18.6465	20.5205	19.9647	sp|Q8RX01|Y3567_ARATH BTB/POZ domain-containing protein At3g05675 OS=Arabidopsis thaliana GN=At3g05675 PE=2 SV=1	gi|694355202|ref|XP_009358668.1| PREDICTED: BTB/POZ domain-containing protein At3g05675-like [Pyrus x bretschneideri]	2316	NW_008988101.1	757397	759713	-	-
gene10064	0.385844	0.359926	0.508414	0.3087	0.595312	0.4587	0.372827	0.728675	0.437483	0.373876	0.431639	0.474312	sp|Q9XIN0|LHW_ARATH Transcription factor LHW OS=Arabidopsis thaliana GN=LHW PE=1 SV=1	gi|694355206|ref|XP_009358669.1| PREDICTED: transcription factor bHLH155-like [Pyrus x bretschneideri]	4488	NW_008988101.1	780519	785007	+	-
gene10065	0	0	0.0422736	0	0	0	0	0	0	0.0785358	0.00845473	0.0157072	sp|O23086|ALMTA_ARATH Aluminum-activated malate transporter 10 OS=Arabidopsis thaliana GN=ALMT10 PE=3 SV=2	gi|694355418|ref|XP_009358731.1| PREDICTED: aluminum-activated malate transporter 10-like [Pyrus x bretschneideri]	2249	NW_008988101.1	795375	797624	+	-
gene10066	2.91123	2.69793	2.55735	2.85764	3.44461	3.28867	3.13525	3.69608	3.04455	3.07421	2.89375	3.24775	sp|Q2TBW5|ZNHI2_BOVIN Zinc finger HIT domain-containing protein 2 OS=Bos taurus GN=ZNHIT2 PE=2 SV=1	gi|694355213|ref|XP_009358671.1| PREDICTED: zinc finger HIT domain-containing protein 2 isoform X2 [Pyrus x bretschneideri]	2528	NW_008988101.1	798276	800804	+	-
gene10067	13.513	12.8943	15.8848	14.9272	13.8367	15.5829	15.6351	13.1938	15.6728	15.436	14.2112	15.1041	sp|Q28BP9|FAF2_XENTR FAS-associated factor 2 OS=Xenopus tropicalis GN=faf2 PE=2 SV=1	gi|694355217|ref|XP_009358672.1| PREDICTED: FAS-associated factor 2-like [Pyrus x bretschneideri]	3633	NW_008988101.1	800993	804626	+	-
gene10068	24.3709	22.2755	21.416	21.1555	23.5045	21.6597	19.8374	22.453	23.4741	19.5786	22.5445	21.4006	sp|Q6EU49|WNK4_ORYSJ Probable serine/threonine-protein kinase WNK4 OS=Oryza sativa subsp. japonica GN=WNK4 PE=2 SV=1	gi|694355220|ref|XP_009358673.1| PREDICTED: serine/threonine-protein kinase WNK8-like isoform X1 [Pyrus x bretschneideri]	2526	NW_008988101.1	806983	809509	+	-
gene10069	0.561016	0.944904	1.84808	1.89692	0.82818	1.21846	1.21257	1.33698	1.97191	2.05048	1.21582	1.55808	sp|Q8S8P5|WRK33_ARATH Probable WRKY transcription factor 33 OS=Arabidopsis thaliana GN=WRKY33 PE=1 SV=2	gi|694355227|ref|XP_009358675.1| PREDICTED: uncharacterized protein LOC103949291 [Pyrus x bretschneideri]	3704	NW_008988101.1	809662	813366	+	-
gene1007	0.723722	1.15928	1.58937	1.35356	0.827124	1.14316	1.53914	0.781008	1.01454	0.805291	1.13061	1.05663	sp|Q9ZU51|RHA2B_ARATH Probable E3 ubiquitin-protein ligase RHA2B OS=Arabidopsis thaliana GN=RHA2B PE=1 SV=2	gi|694311375|ref|XP_009357390.1| PREDICTED: E3 ubiquitin-protein ligase RHA2A-like [Pyrus x bretschneideri]	1316	NW_008988040.1	3535143	3536459	-	-
gene10070	1.2761	1.47696	2.28867	1.99331	1.3855	1.47816	1.51427	1.1935	1.90989	1.82224	1.68411	1.58361	sp|Q9FKZ1|DRL42_ARATH Probable disease resistance protein At5g66900 OS=Arabidopsis thaliana GN=At5g66900 PE=3 SV=1	gi|694355267|ref|XP_009358687.1| PREDICTED: uncharacterized protein LOC103949296 [Pyrus x bretschneideri]	4071	NW_008988101.1	820963	825034	+	-
gene10071	1.77455	2.37574	2.4357	1.35215	3.04214	3.78651	2.7826	2.71294	2.34739	2.86585	2.19606	2.89906	sp|Q9T096|YIPL6_ARATH Protein yippee-like At4g27745 OS=Arabidopsis thaliana GN=At4g27745 PE=3 SV=2	gi|694355250|ref|XP_009358682.1| PREDICTED: protein yippee-like At4g27745 [Pyrus x bretschneideri] gi|694355253|ref|XP_009358683.1| PREDICTED: protein yippee-like At4g27745 [Pyrus x bretschneideri] gi|694355257|ref|XP_009358684.1| PREDICTED: protein yippee-like At4g27745 [Pyrus x bretschneideri] gi|694355260|ref|XP_009358685.1| PREDICTED: protein yippee-like At4g27745 [Pyrus x bretschneideri] gi|…	1171	NW_008988101.1	825876	827047	-	-
gene10072	1.08314	1.4267	1.66013	1.728	1.36684	1.09368	1.07873	0.92536	1.45325	1.17383	1.45296	1.14497	sp|C0LGH2|Y1561_ARATH Probable LRR receptor-like serine/threonine-protein kinase At1g56130 OS=Arabidopsis thaliana GN=At1g56130 PE=1 SV=2	gi|694355365|ref|XP_009358715.1| PREDICTED: uncharacterized protein LOC103949321 [Pyrus x bretschneideri]	3837	NW_008988101.1	834681	838518	+	-
gene10073	0.458383	0.739049	0.838883	0.698545	0.34925	0.698635	0.880656	0.439703	0.369586	0.467542	0.616822	0.571225	sp|Q9FKZ1|DRL42_ARATH Probable disease resistance protein At5g66900 OS=Arabidopsis thaliana GN=At5g66900 PE=3 SV=1	gi|694355425|ref|XP_009358733.1| PREDICTED: uncharacterized protein LOC103949340 [Pyrus x bretschneideri]	1700	NW_008988101.1	848290	849990	+	-
gene10074	0	0	0	0	0	0	0	0	0	0	0	0	-	gi|694355425|ref|XP_009358733.1| PREDICTED: uncharacterized protein LOC103949340 [Pyrus x bretschneideri]	861	NW_008988101.1	850506	851367	+	-
gene10075	3.32828	3.74965	3.3898	3.14248	3.52817	3.48474	2.5512	3.74789	2.93147	3.73918	3.42768	3.2909	sp|Q9T096|YIPL6_ARATH Protein yippee-like At4g27745 OS=Arabidopsis thaliana GN=At4g27745 PE=3 SV=2	gi|694355230|ref|XP_009358676.1| PREDICTED: protein yippee-like At4g27745 [Pyrus x bretschneideri] gi|694355233|ref|XP_009358677.1| PREDICTED: protein yippee-like At4g27745 [Pyrus x bretschneideri] gi|694355237|ref|XP_009358678.1| PREDICTED: protein yippee-like At4g27745 [Pyrus x bretschneideri] gi|694355240|ref|XP_009358679.1| PREDICTED: protein yippee-like At4g27745 [Pyrus x bretschneideri] gi|…	1795	NW_008988101.1	852215	854010	-	-
gene10076	1.50875	1.40741	1.61527	1.55198	2.04762	1.7074	1.53458	0.997258	1.24879	1.30806	1.62621	1.35922	sp|O82485|OPT7_ARATH Oligopeptide transporter 7 OS=Arabidopsis thaliana GN=OPT7 PE=2 SV=1	gi|694355270|ref|XP_009358688.1| PREDICTED: LOW QUALITY PROTEIN: oligopeptide transporter 7-like [Pyrus x bretschneideri]	4591	NW_008988101.1	870456	875047	+	-
gene10077	0	0	0	0	0	0	0	0	0	0	0	0	sp|O82485|OPT7_ARATH Oligopeptide transporter 7 OS=Arabidopsis thaliana GN=OPT7 PE=2 SV=1	gi|694355270|ref|XP_009358688.1| PREDICTED: LOW QUALITY PROTEIN: oligopeptide transporter 7-like [Pyrus x bretschneideri]	872	NW_008988101.1	874074	874946	+	-
gene10078	11.5885	11.5663	12.2716	10.7168	10.2822	12.2882	12.7775	8.90724	12.6977	11.3823	11.2851	11.6106	sp|Q6EU10|MTA70_ORYSJ Probable N6-adenosine-methyltransferase MT-A70-like OS=Oryza sativa subsp. japonica GN=Os02g0672600 PE=2 SV=1	gi|694355274|ref|XP_009358689.1| PREDICTED: N6-adenosine-methyltransferase MT-A70-like [Pyrus x bretschneideri]	5245	NW_008988101.1	876448	881693	+	-
gene10079	13.8765	14.0081	11.2691	9.66476	13.0507	11.6323	10.4385	14.6629	11.7347	7.00316	12.3738	11.0943	sp|Q9SK27|ENL1_ARATH Early nodulin-like protein 1 OS=Arabidopsis thaliana GN=At2g25060 PE=1 SV=2	gi|694355277|ref|XP_009358690.1| PREDICTED: mavicyanin-like [Pyrus x bretschneideri]	1198	NW_008988101.1	882879	884077	-	-
gene1008	2.62374	2.45796	2.32697	2.9123	2.65262	2.92998	2.643	2.61362	2.92912	2.41884	2.59472	2.70691	sp|Q3ED68|Y1295_ARATH Uncharacterized PKHD-type hydroxylase At1g22950 OS=Arabidopsis thaliana GN=At1g22950 PE=2 SV=2	gi|694311378|ref|XP_009357404.1| PREDICTED: uncharacterized PKHD-type hydroxylase At1g22950-like [Pyrus x bretschneideri]	3432	NW_008988040.1	3543265	3546697	-	-
gene10080	12.4368	11.1226	9.46832	9.2327	11.5875	9.98669	8.96318	10.7114	9.71238	9.56831	10.7696	9.78839	sp|Q6N075|MFSD5_HUMAN Major facilitator superfamily domain-containing protein 5 OS=Homo sapiens GN=MFSD5 PE=2 SV=2	gi|694355281|ref|XP_009358691.1| PREDICTED: molybdate-anion transporter-like [Pyrus x bretschneideri]	3655	NW_008988101.1	886099	889754	-	-
gene10081	9.5064	8.5772	8.9366	7.58228	6.64384	9.56898	8.83439	5.53537	9.86365	6.69676	8.24927	8.09983	sp|B7NN63|RHMA_ECO7I 2-keto-3-deoxy-L-rhamnonate aldolase OS=Escherichia coli O7:K1 (strain IAI39 / ExPEC) GN=rhmA PE=3 SV=1	gi|694355284|ref|XP_009358692.1| PREDICTED: uncharacterized protein LOC103949301 [Pyrus x bretschneideri]	1266	NW_008988101.1	891828	893094	-	-
gene10082	17.8773	17.1736	15.5948	18.831	17.7619	15.6933	15.2056	18.553	15.4531	14.4224	17.4477	15.8655	sp|Q58DG1|MYG1_BOVIN UPF0160 protein MYG1, mitochondrial OS=Bos taurus PE=2 SV=1	gi|694355288|ref|XP_009358693.1| PREDICTED: UPF0160 protein-like [Pyrus x bretschneideri]	2780	NW_008988101.1	893508	896288	-	-
gene10083	40.3061	42.788	44.7627	47.7084	43.965	44.9974	48.8799	50.622	43.0704	45.2109	43.906	46.5561	-	gi|694355298|ref|XP_009358696.1| PREDICTED: uncharacterized protein LOC103949304 [Pyrus x bretschneideri]	1508	NW_008988101.1	897143	898651	+	-
gene10084	4.87114	5.13979	5.92703	6.06904	5.26618	5.21704	5.31161	5.58822	4.7369	4.83419	5.45464	5.13759	-	gi|694355295|ref|XP_009358695.1| PREDICTED: uncharacterized protein LOC103949303 isoform X2 [Pyrus x bretschneideri]	1973	NW_008988101.1	898612	900585	-	-
gene10085	8.22425	9.98786	8.77225	9.99767	10.0269	10.2112	9.57524	8.74825	10.4012	9.4555	9.40179	9.67829	sp|Q5R495|OXSR1_PONAB Serine/threonine-protein kinase OSR1 OS=Pongo abelii GN=OXSR1 PE=2 SV=1	gi|694355308|ref|XP_009358699.1| PREDICTED: serine/threonine-protein kinase 4-like isoform X3 [Pyrus x bretschneideri]	6622	NW_008988101.1	902847	909469	-	-
gene10086	0.273998	0.473321	0.702019	1.04389	0.626292	0.751696	1.02186	0.0985622	0.248535	1.11789	0.623903	0.647709	-	gi|694355312|ref|XP_009358700.1| PREDICTED: uncharacterized protein LOC103949307 [Pyrus x bretschneideri]	948	NW_008988101.1	915031	915979	-	-
gene10087	21.404	23.6523	28.2448	27.1069	25.7027	28.9825	32.0915	27.3511	29.9892	31.7967	25.2221	30.0422	sp|Q6R3L0|YSL1_ARATH Metal-nicotianamine transporter YSL1 OS=Arabidopsis thaliana GN=YSL1 PE=2 SV=2	gi|694355315|ref|XP_009358702.1| PREDICTED: metal-nicotianamine transporter YSL1-like [Pyrus x bretschneideri]	3669	NW_008988101.1	923877	927546	+	-
gene10088	6.92125	7.70509	6.02694	6.51464	7.18632	7.68069	7.3158	6.13475	7.96039	6.95189	6.87085	7.2087	-	gi|694355319|ref|XP_009358703.1| PREDICTED: uncharacterized protein LOC103949309 isoform X1 [Pyrus x bretschneideri]	5742	NW_008988101.1	927864	933606	-	-
gene10089	15.059	15.9872	15.0301	13.5813	16.9494	16.028	15.526	12.8972	15.4006	15.3599	15.3214	15.0423	sp|P09379|GYP7_YARLI GTPase-activating protein GYP7 OS=Yarrowia lipolytica (strain CLIB 122 / E 150) GN=GYP7 PE=3 SV=2	gi|694355329|ref|XP_009358705.1| PREDICTED: GTPase-activating protein gyp7-like isoform X1 [Pyrus x bretschneideri]	3789	NW_008988101.1	934845	938634	-	-
gene1009	0	0.0460292	0	0.0169192	0	0.0135371	0	0	0	0.0301978	0.0125897	0.00874699	-	gi|694311649|ref|XP_009358865.1| PREDICTED: uncharacterized protein LOC103949464 [Pyrus x bretschneideri]	5849	NW_008988040.1	3548228	3554077	-	-
gene10090	0	0	0	0	0	0	0	0	0	0	0	0	-	gi|694355333|ref|XP_009358706.1| PREDICTED: GTPase-activating protein gyp7-like isoform X2 [Pyrus x bretschneideri]	725	NW_008988101.1	938416	939141	+	-
gene10091	5.50554	5.25477	6.04538	5.38715	5.43206	5.54178	6.48608	6.66796	6.68247	5.65595	5.52498	6.20685	-	gi|657964958|ref|XP_008374118.1| PREDICTED: uncharacterized protein LOC103437425 [Malus domestica]	2186	NW_008988101.1	944395	946581	+	-
gene10092	4.14275	6.33344	3.07055	4.61658	2.95915	3.59903	5.26708	5.0295	4.32142	3.27478	4.2245	4.29836	-	gi|694355339|ref|XP_009358708.1| PREDICTED: uncharacterized protein LOC103949313 [Pyrus x bretschneideri]	836	NW_008988101.1	947743	948579	+	-
gene10093	5.02341	4.93589	5.84694	5.35108	5.00627	5.71468	5.53859	4.40188	5.30385	5.28775	5.23272	5.24935	sp|Q40863|EMB8_PICGL Embryogenesis-associated protein EMB8 OS=Picea glauca GN=EMB8 PE=2 SV=1	gi|694355343|ref|XP_009358709.1| PREDICTED: embryogenesis-associated protein EMB8-like [Pyrus x bretschneideri]	4309	NW_008988101.1	955646	959955	+	-
gene10094	7.98698	11.0077	15.6655	12.0724	9.82265	21.356	25.6073	31.0728	38.8223	45.0128	11.3111	32.3742	sp|Q9SGU9|MGL_ARATH Methionine gamma-lyase OS=Arabidopsis thaliana GN=MGL PE=1 SV=1	gi|694355346|ref|XP_009358710.1| PREDICTED: methionine gamma-lyase-like [Pyrus x bretschneideri]	2992	NW_008988101.1	972452	975444	+	-
gene10095	0.15257	0.434871	0.209413	0.26157	0.174368	0.697609	0.116386	0	0.242185	0.427951	0.246558	0.296826	sp|Q9ZNR0|C78A6_ARATH Cytochrome P450 78A6 OS=Arabidopsis thaliana GN=CYP78A6 PE=2 SV=1	gi|694355350|ref|XP_009358711.1| PREDICTED: cytochrome P450 78A6-like [Pyrus x bretschneideri]	2270	NW_008988101.1	983876	986146	-	-
gene10096	0	0	0	0	0	0	0	0	0	0	0	0	sp|P92519|M810_ARATH Uncharacterized mitochondrial protein AtMg00810 OS=Arabidopsis thaliana GN=AtMg00810 PE=4 SV=1	gi|658023807|ref|XP_008347300.1| PREDICTED: uncharacterized protein LOC103410364 [Malus domestica]	3005	NW_008988101.1	991439	994444	-	-
gene10097	10.5504	11.0159	11.4567	11.3466	11.8798	10.0753	12.4733	14.4525	12.96	12.3099	11.2499	12.4542	sp|F4HPA7|MD10B_ARATH Mediator of RNA polymerase II transcription subunit 10b OS=Arabidopsis thaliana GN=MED10B PE=1 SV=1	gi|694355358|ref|XP_009358713.1| PREDICTED: mediator of RNA polymerase II transcription subunit 10b-like [Pyrus x bretschneideri]	2224	NW_008988101.1	1024718	1026942	+	-
gene10098	2.77709	3.07028	3.18493	4.30263	2.96228	3.66829	4.70771	6.5932	5.20595	3.52499	3.25944	4.74003	-	-	1403	NW_008988101.1	1032797	1034200	+	-
gene10099	0.26001	0	0.0951686	0.0990596	0	0.158516	0	0.0935305	0	0	0.0908477	0.0504093	-	-	999	NW_008988101.1	1044740	1045739	-	-
gene101	0	0	0	0	0	0	0	0	0	0	0	0	-	gi|694310350|ref|XP_009352547.1| PREDICTED: uncharacterized protein LOC103943896 [Pyrus x bretschneideri]	662	NW_008988039.1	579156	579818	-	-
gene1010	34.592	33.2467	30.1531	30.8448	31.1472	26.8168	24.8907	26.3769	28.5858	26.9227	31.9968	26.7186	sp|Q9ZU52|ALFC3_ARATH Probable fructose-bisphosphate aldolase 3, chloroplastic OS=Arabidopsis thaliana GN=FBA3 PE=1 SV=1	gi|694311380|ref|XP_009357414.1| PREDICTED: probable fructose-bisphosphate aldolase 3, chloroplastic [Pyrus x bretschneideri]	2926	NW_008988040.1	3557210	3560136	+	-
gene10100	0.494527	0.597993	0.452515	0.28261	0.941972	0.301489	0.20958	0.800507	0.48595	0.0840681	0.553923	0.376319	sp|O23090|BH014_ARATH Transcription factor bHLH14 OS=Arabidopsis thaliana GN=BHLH14 PE=2 SV=1	gi|694355361|ref|XP_009358714.1| PREDICTED: transcription factor MYC4-like [Pyrus x bretschneideri]	2101	NW_008988101.1	1105445	1107546	+	-
gene10101	0	0	0	0	0	0	0	0	0.0334485	0.0752245	0	0.0217346	sp|P43297|RD21A_ARATH Cysteine proteinase RD21a OS=Arabidopsis thaliana GN=RD21A PE=1 SV=1	gi|694355496|ref|XP_009358749.1| PREDICTED: cysteine proteinase RD21a-like [Pyrus x bretschneideri] gi|694445025|ref|XP_009348984.1| PREDICTED: cysteine proteinase RD21a-like [Pyrus x bretschneideri]	2348	NW_008988102.1	9708	12056	+	-
gene10103	0.382629	0.708188	0.5702	0.843413	0.531004	0.849771	0.500373	0.44241	0.545396	0.418151	0.607087	0.55122	sp|Q0JBH9|ERG3_ORYSJ Elicitor-responsive protein 3 OS=Oryza sativa subsp. japonica GN=ERG3 PE=2 SV=1	gi|658062569|ref|XP_008367185.1| PREDICTED: LOW QUALITY PROTEIN: branchpoint-bridging protein-like [Malus domestica]	3168	NW_008988102.1	35289	38457	+	-
gene10104	0	0	0	0	0	0	0	0	0	0	0	0	sp|Q07474|MADS2_PETHY Floral homeotic protein PMADS 2 OS=Petunia hybrida GN=PMADS2 PE=2 SV=1	gi|694355432|ref|XP_009358735.1| PREDICTED: floral homeotic protein PMADS 2 [Pyrus x bretschneideri] gi|768965150|gb|AJW29040.1| B-Sister-like MADS-box protein [Pyrus pyrifolia]	3084	NW_008988102.1	221806	224890	-	-
gene10105	0	0	0	0	0	0	0	0	0	0	0	0	-	-	929	NW_008988102.1	333953	334882	-	-
gene10106	0	0	0	0	0	0	0	0	0	0	0	0	-	-	2204	NW_008988102.1	337235	339439	-	-
gene10107	0	0	0	0	0	0	0	0	0	0	0	0	-	-	13916	NW_008988102.1	520619	534535	+	-
gene10108	0	0	0	0	0	0	0	0	0	0	0	0	-	-	2244	NW_008988102.1	573964	576208	+	-
gene10109	0	0	0	0	0	0	0	0	0	0	0	0	-	-	978	NW_008988102.1	578603	579581	+	-
gene1011	7.32244	6.16235	6.22808	5.93033	7.07634	7.51342	7.41068	4.92033	6.07121	6.25031	6.54391	6.43319	sp|Q8VHK9|DHX36_MOUSE Probable ATP-dependent RNA helicase DHX36 OS=Mus musculus GN=Dhx36 PE=2 SV=2	gi|694311382|ref|XP_009357424.1| PREDICTED: ATP-dependent RNA helicase DHX36-like [Pyrus x bretschneideri]	9495	NW_008988040.1	3560912	3570407	+	-
gene10110	0	0	0	0	0	0	0	0	0	0	0	0	-	-	14629	NW_008988102.1	658307	672936	-	-
gene10111	0	0	0	0	0	0	0	0	0	0	0	0	-	-	2200	NW_008988102.1	704285	706485	+	-
gene10112	0	0	0	0	0	0	0	0	0	0	0	0	-	-	2312	NW_008988102.1	729077	731389	-	-
gene10113	0	0	0	0	0	0	0	0	0	0	0	0	-	-	14622	NW_008988102.1	763140	777762	+	-
gene10115	0	0	0	0	0	0.04273	0.047526	0	0	0.0476598	0	0.0275831	sp|Q84UV8|NEC3_NICLS Bifunctional monodehydroascorbate reductase and carbonic anhydrase nectarin-3 OS=Nicotiana langsdorffii x Nicotiana sanderae GN=NEC3 PE=1 SV=1	gi|694355442|ref|XP_009358737.1| PREDICTED: alpha carbonic anhydrase 7-like [Pyrus x bretschneideri]	1853	NW_008988102.1	786767	788620	-	-
gene10117	0	0	0	0	0	0	0	0	0	0	0	0	sp|Q84UV8|NEC3_NICLS Bifunctional monodehydroascorbate reductase and carbonic anhydrase nectarin-3 OS=Nicotiana langsdorffii x Nicotiana sanderae GN=NEC3 PE=1 SV=1	gi|694355446|ref|XP_009358738.1| PREDICTED: alpha carbonic anhydrase 4-like [Pyrus x bretschneideri]	2799	NW_008988102.1	837091	839890	-	-
gene10118	3.26371	3.35456	2.95658	3.49711	4.63143	3.73074	3.54088	3.28724	3.00974	2.78797	3.54068	3.27132	-	-	6367	NW_008988102.1	882037	888404	+	-
gene1012	5.17158	5.08103	4.11112	4.27921	4.37128	4.90171	5.23271	4.66531	5.3262	4.43697	4.60284	4.91258	sp|B2GV22|PTSS2_RAT Phosphatidylserine synthase 2 OS=Rattus norvegicus GN=Ptdss2 PE=2 SV=1	gi|658008828|ref|XP_008339607.1| PREDICTED: phosphatidylserine synthase 2-like isoform X1 [Malus domestica]	6429	NW_008988040.1	3578832	3585261	+	-
gene10120	0.964561	1.52902	1.18374	1.75094	1.03753	1.55659	1.78901	1.28583	1.38958	1.33107	1.29316	1.47042	sp|Q53NK6|MYBA1_ORYSJ Myb-related protein MYBAS1 OS=Oryza sativa subsp. japonica GN=MYBAS1 PE=2 SV=1	gi|694355455|ref|XP_009358740.1| PREDICTED: myb-related protein 305-like [Pyrus x bretschneideri]	1526	NW_008988102.1	906994	908520	-	-
gene10121	5.63524	5.87306	5.40151	4.73274	5.83548	5.21024	5.89004	4.93896	5.16802	4.9857	5.49561	5.23859	-	gi|694355458|ref|XP_009358741.1| PREDICTED: uncharacterized protein LOC103949355 [Pyrus x bretschneideri]	2781	NW_008988102.1	909584	912365	-	-
gene10122	3.06103	3.27569	2.92466	3.27142	3.36208	3.88986	3.63908	2.80997	2.86671	2.51398	3.17898	3.14392	sp|O04375|2A5A_ARATH Serine/threonine protein phosphatase 2A 57 kDa regulatory subunit B&apos; alpha isoform OS=Arabidopsis thaliana GN=B&apos;ALPHA PE=1 SV=1	gi|694355462|ref|XP_009358742.1| PREDICTED: serine/threonine protein phosphatase 2A 57 kDa regulatory subunit B&apos; beta isoform-like [Pyrus x bretschneideri]	4356	NW_008988102.1	933130	937486	-	-
gene10124	0	0	0	0	0	0	0	0	0	0	0	0	sp|O64470|SHT_ARATH Spermidine hydroxycinnamoyl transferase OS=Arabidopsis thaliana GN=SHT PE=1 SV=1	gi|694355467|ref|XP_009358743.1| PREDICTED: spermidine hydroxycinnamoyl transferase [Pyrus x bretschneideri]	1631	NW_008988102.1	1029216	1030847	+	-
gene10125	0	0	0	0	0	0	0	0	0	0	0	0	-	-	21016	NW_008988102.1	1072758	1093774	+	-
gene10126	1.57702	1.34237	1.21299	1.23646	1.47147	1.67205	1.23207	1.19211	1.47192	1.19668	1.36806	1.35297	sp|O65570|VILI4_ARATH Villin-4 OS=Arabidopsis thaliana GN=VLN4 PE=1 SV=1	gi|694355470|ref|XP_009358744.1| PREDICTED: villin-4 [Pyrus x bretschneideri]	11365	NW_008988102.1	1082407	1093772	+	-
gene10127	0.25988	0.516273	0.237802	0.346535	0.445516	0.277264	0.352439	0.584273	0.471458	0.37552	0.361201	0.412191	sp|P08770|TRA1_MAIZE Putative AC transposase OS=Zea mays PE=2 SV=2	gi|694398044|ref|XP_009374222.1| PREDICTED: zinc finger BED domain-containing protein RICESLEEPER 2-like isoform X1 [Pyrus x bretschneideri]	3998	NW_008988102.1	1096099	1100097	-	-
gene10128	5.81837	6.22984	5.9245	6.12278	5.93197	6.59822	6.84347	7.10873	5.83564	5.92156	6.00549	6.46152	sp|Q40784|AAPC_CENCI Putative glucose-6-phosphate 1-epimerase OS=Cenchrus ciliaris PE=2 SV=1	gi|694355483|ref|XP_009358745.1| PREDICTED: putative glucose-6-phosphate 1-epimerase [Pyrus x bretschneideri]	6756	NW_008988102.1	1101513	1108269	+	-
gene10129	0	0.0540775	0.0859356	0.0596327	0.0894433	0.0238562	0.0265338	0	0	0.053217	0.0578178	0.0207214	-	gi|694355493|ref|XP_009358748.1| PREDICTED: uncharacterized protein LOC103949364 isoform X2 [Pyrus x bretschneideri]	3319	NW_008988102.1	1112047	1115366	-	-
gene1013	0.14229	0.14748	0.234363	0.121973	0.365894	0.390363	0.108544	0.268718	0.0967999	0	0.2024	0.172885	sp|Q9SQI3|FATB_GOSHI Palmitoyl-acyl carrier protein thioesterase, chloroplastic OS=Gossypium hirsutum GN=FATB1 PE=1 SV=1	gi|694311387|ref|XP_009357447.1| PREDICTED: palmitoyl-acyl carrier protein thioesterase, chloroplastic-like [Pyrus x bretschneideri]	2434	NW_008988040.1	3585757	3588191	-	-
gene10130	0	0	0	0	0	0	0	0	0	0	0	0	sp|Q9LHS9|RBE_ARATH Probable transcriptional regulator RABBIT EARS OS=Arabidopsis thaliana GN=RBE PE=2 SV=2	gi|315661283|gb|ADU55570.1| transcriptional regulator superman [Malus domestica]	1324	NW_008988103.1	5419	6743	-	-
gene10131	4.46479	5.70887	5.26913	5.2461	6.24722	2.70924	4.54122	8.19544	5.14749	4.17095	5.38722	4.95287	sp|P50165|TRNH_DATST Tropinone reductase homolog OS=Datura stramonium PE=2 SV=1	gi|694355507|ref|XP_009358752.1| PREDICTED: tropinone reductase homolog isoform X1 [Pyrus x bretschneideri]	2075	NW_008988103.1	68004	70079	+	-
gene10132	0	0	0.0619774	0.193534	0	0	0	0	0	0	0.0511023	0	sp|P50165|TRNH_DATST Tropinone reductase homolog OS=Datura stramonium PE=2 SV=1	gi|694355514|ref|XP_009358754.1| PREDICTED: tropinone reductase homolog isoform X1 [Pyrus x bretschneideri]	1534	NW_008988103.1	76812	78346	-	-
gene10133	0	0.0627564	0	0	0	0	0	0	0	0	0.0125513	0	sp|P50165|TRNH_DATST Tropinone reductase homolog OS=Datura stramonium PE=2 SV=1	gi|694355520|ref|XP_009358758.1| PREDICTED: tropinone reductase homolog [Pyrus x bretschneideri]	1430	NW_008988103.1	87611	89041	+	-
gene10134	0	0	0	0	0	0	0	0	0	0	0	0	sp|P50165|TRNH_DATST Tropinone reductase homolog OS=Datura stramonium PE=2 SV=1	gi|694355523|ref|XP_009358759.1| PREDICTED: tropinone reductase homolog [Pyrus x bretschneideri]	1604	NW_008988103.1	109050	110654	+	-
gene10135	0	0	0.0582915	0	0	0	0	0.0572882	0	0	0.0116583	0.0114576	sp|P50165|TRNH_DATST Tropinone reductase homolog OS=Datura stramonium PE=2 SV=1	gi|694355527|ref|XP_009358760.1| PREDICTED: tropinone reductase homolog [Pyrus x bretschneideri]	1631	NW_008988103.1	114168	115799	+	-
gene10136	1.00645	0.923943	0.726233	0.62446	0.854469	1.05186	1.14067	1.05508	0.886835	0.879909	0.827111	1.00287	sp|Q9FN03|UVR8_ARATH Ultraviolet-B receptor UVR8 OS=Arabidopsis thaliana GN=UVR8 PE=1 SV=1	gi|694355553|ref|XP_009358768.1| PREDICTED: ultraviolet-B receptor UVR8-like isoform X6 [Pyrus x bretschneideri]	3011	NW_008988103.1	118400	121411	+	-
gene10137	0.897119	0.860302	1.05034	0.904859	0.994624	0.774817	0.678508	0.548193	0.570318	0.823149	0.941448	0.678997	sp|Q9XIN0|LHW_ARATH Transcription factor LHW OS=Arabidopsis thaliana GN=LHW PE=1 SV=1	gi|694355530|ref|XP_009358761.1| PREDICTED: uncharacterized protein LOC103949378 [Pyrus x bretschneideri] gi|694355533|ref|XP_009358762.1| PREDICTED: uncharacterized protein LOC103949378 [Pyrus x bretschneideri]	45168	NW_008988103.1	121836	167004	-	-
gene10138	0	0	0	0	0	0	0	0	0	0	0	0	-	-	1742	NW_008988103.1	192379	194121	+	-
gene10139	0	0	0	0	0	0	0	0	0	0	0	0	-	-	5667	NW_008988103.1	195026	200693	-	-
gene1014	3.29525	2.28741	2.5229	2.21141	2.93684	3.06872	2.12169	1.53336	2.79706	1.94265	2.65076	2.2927	sp|P0C7Q9|PPR56_ARATH Pentatricopeptide repeat-containing protein At1g22960, mitochondrial OS=Arabidopsis thaliana GN=At1g22960 PE=2 SV=1	gi|694311389|ref|XP_009357458.1| PREDICTED: pentatricopeptide repeat-containing protein At1g22960, mitochondrial-like [Pyrus x bretschneideri]	2864	NW_008988040.1	3590954	3593818	-	-
gene10140	0	0	0	0	0	0	0	0	0	0	0	0	sp|Q9LZM4|WAKLQ_ARATH Wall-associated receptor kinase-like 20 OS=Arabidopsis thaliana GN=WAKL20 PE=2 SV=1	gi|694355902|ref|XP_009358868.1| PREDICTED: wall-associated receptor kinase-like 20 [Pyrus x bretschneideri]	3263	NW_008988103.1	215034	218297	+	-
gene10142	5.33758	4.307	5.07425	4.66756	5.44514	3.96385	4.77311	4.87094	4.45162	4.67693	4.96631	4.54729	sp|Q84TF0|AKRCA_ARATH Aldo-keto reductase family 4 member C10 OS=Arabidopsis thaliana GN=AKR4C10 PE=1 SV=1	gi|694355572|ref|XP_009358773.1| PREDICTED: aldo-keto reductase family 4 member C10-like [Pyrus x bretschneideri]	2417	NW_008988103.1	235396	237813	+	-
gene10144	4.28066	4.49596	4.60639	4.5664	5.4141	4.64529	4.0927	4.68109	4.16759	5.67605	4.6727	4.65254	sp|Q0PGJ6|AKRC9_ARATH Aldo-keto reductase family 4 member C9 OS=Arabidopsis thaliana GN=AKR4C9 PE=1 SV=1	gi|657991194|ref|XP_008387821.1| PREDICTED: aldo-keto reductase family 4 member C9-like isoform X1 [Malus domestica]	3034	NW_008988103.1	247769	250803	+	-
gene10145	5.05523	5.62644	5.84895	5.00231	5.42852	7.88063	8.79966	9.4096	8.74001	10.2779	5.39229	9.02156	sp|Q0PGJ6|AKRC9_ARATH Aldo-keto reductase family 4 member C9 OS=Arabidopsis thaliana GN=AKR4C9 PE=1 SV=1	gi|694355564|ref|XP_009358771.1| PREDICTED: aldo-keto reductase family 4 member C9-like [Pyrus x bretschneideri]	2552	NW_008988103.1	252995	255547	+	-
gene10146	8.07134	7.05765	5.34989	5.53508	7.5138	8.26679	6.62731	8.39349	6.28296	8.08294	6.70555	7.5307	sp|Q0PGJ6|AKRC9_ARATH Aldo-keto reductase family 4 member C9 OS=Arabidopsis thaliana GN=AKR4C9 PE=1 SV=1	gi|694355576|ref|XP_009358774.1| PREDICTED: aldo-keto reductase family 4 member C9-like [Pyrus x bretschneideri]	2950	NW_008988103.1	256616	259566	+	-
gene10147	0.983158	1.29076	1.18752	0.824047	1.16108	1.25871	1.49998	1.9805	1.42686	0.802243	1.08931	1.39366	sp|Q0PGJ6|AKRC9_ARATH Aldo-keto reductase family 4 member C9 OS=Arabidopsis thaliana GN=AKR4C9 PE=1 SV=1	gi|694355579|ref|XP_009358775.1| PREDICTED: aldo-keto reductase family 4 member C9-like [Pyrus x bretschneideri]	2642	NW_008988103.1	262979	265621	+	-
gene10148	9.98693	8.24349	7.69122	7.28258	7.90187	7.43849	10.4337	12.6793	9.30475	9.81774	8.22122	9.9348	sp|Q8W487|YB95_ARATH Uncharacterized protein At2g39795, mitochondrial OS=Arabidopsis thaliana GN=At2g39795 PE=1 SV=1	gi|694355582|ref|XP_009358776.1| PREDICTED: uncharacterized protein At2g39795, mitochondrial-like [Pyrus x bretschneideri]	1916	NW_008988103.1	265938	267854	+	-
gene1015	0.56055	0.201114	0.0473473	0.221774	0.32032	0.216874	0.153501	0.279194	0.117336	0.131943	0.270221	0.17977	sp|Q2YDI2|ORC4_BOVIN Origin recognition complex subunit 4 OS=Bos taurus GN=ORC4 PE=2 SV=1	gi|694311391|ref|XP_009357467.1| PREDICTED: origin recognition complex subunit 4 [Pyrus x bretschneideri]	4016	NW_008988040.1	3594174	3598190	-	-
gene10150	0.224892	0.730365	0.543277	0.394128	0.891015	0.562134	0.609978	0.614823	0.639176	0.810497	0.556735	0.647322	sp|O04015|P5CS_ACTDE Delta-1-pyrroline-5-carboxylate synthase OS=Actinidia deliciosa PE=2 SV=1	gi|694355586|ref|XP_009358777.1| PREDICTED: delta-1-pyrroline-5-carboxylate synthase-like isoform X1 [Pyrus x bretschneideri]	5775	NW_008988103.1	272866	278641	-	-
gene10151	11.6467	10.2583	9.44682	8.90179	13.119	7.47299	7.99489	8.97388	7.52112	7.65075	10.6745	7.92273	sp|P93394|UPP_TOBAC Uracil phosphoribosyltransferase OS=Nicotiana tabacum GN=UPP PE=1 SV=1	gi|694355592|ref|XP_009358780.1| PREDICTED: uracil phosphoribosyltransferase [Pyrus x bretschneideri]	3613	NW_008988103.1	282557	286170	+	-
gene10152	12.8723	15.4915	15.3636	14.9005	13.545	14.9627	14.566	10.5161	14.9011	14.3048	14.4346	13.8501	sp|Q8GWC3|PR1A2_ARATH PRA1 family protein A2 OS=Arabidopsis thaliana GN=PRA1A2 PE=2 SV=1	gi|694355599|ref|XP_009358782.1| PREDICTED: PRA1 family protein A1-like [Pyrus x bretschneideri] gi|694355602|ref|XP_009358783.1| PREDICTED: PRA1 family protein A1-like [Pyrus x bretschneideri] gi|694355606|ref|XP_009358784.1| PREDICTED: PRA1 family protein A1-like [Pyrus x bretschneideri]	2630	NW_008988103.1	293129	295759	-	-
gene10154	4.39025	4.67882	3.61555	4.1478	5.24006	4.19286	4.80751	3.91629	3.85379	3.73766	4.4145	4.10162	sp|Q52EB3|ATG1_MAGO7 Serine/threonine-protein kinase ATG1 OS=Magnaporthe oryzae (strain 70-15 / ATCC MYA-4617 / FGSC 8958) GN=ATG1 PE=1 SV=1	gi|694355596|ref|XP_009358781.1| PREDICTED: serine/threonine-protein kinase ATG1-like [Pyrus x bretschneideri]	4891	NW_008988103.1	300909	305800	+	-
gene10155	0.23519	0.104472	0.110679	0.153606	0.0767979	0	0.0341737	0.145032	0.0914284	0.0342699	0.136149	0.0609808	sp|P17801|KPRO_MAIZE Putative receptor protein kinase ZmPK1 OS=Zea mays GN=PK1 PE=2 SV=2	gi|694355906|ref|XP_009358869.1| PREDICTED: putative receptor protein kinase ZmPK1 [Pyrus x bretschneideri]	2577	NW_008988103.1	307990	310567	+	-
gene10157	1.45017	0.589436	0.78057	0.422491	1.1374	0.832091	0.896563	0.736449	0.825348	0.580056	0.876014	0.774101	sp|Q8LEM4|ATG8A_ARATH Autophagy-related protein 8a OS=Arabidopsis thaliana GN=ATG8A PE=1 SV=2	gi|657991686|ref|XP_008388079.1| PREDICTED: uncharacterized protein LOC103450493 isoform X2 [Malus domestica]	3045	NW_008988103.1	326070	329115	+	-
gene10158	2.47584	1.53969	0.932092	1.4553	1.6169	2.13472	2.08652	1.37407	1.41161	1.08227	1.60396	1.61784	sp|Q3E8X3|PTR52_ARATH Probable peptide/nitrate transporter At5g28470 OS=Arabidopsis thaliana GN=At5g28470 PE=2 SV=2	gi|694355614|ref|XP_009358786.1| PREDICTED: protein NRT1/ PTR FAMILY 2.8-like [Pyrus x bretschneideri]	1224	NW_008988103.1	334850	336074	+	-
gene10159	1.97499	1.55574	1.38793	1.89614	1.98631	1.80608	1.68739	1.02303	1.07487	0.805781	1.76022	1.27943	sp|Q3E8X3|PTR52_ARATH Probable peptide/nitrate transporter At5g28470 OS=Arabidopsis thaliana GN=At5g28470 PE=2 SV=2	gi|694355909|ref|XP_009358870.1| PREDICTED: protein NRT1/ PTR FAMILY 2.8-like [Pyrus x bretschneideri]	1096	NW_008988103.1	341726	342822	+	-
gene1016	49.675	46.2753	45.618	48.6243	51.148	45.5245	47.1884	55.1848	48.2285	50.4857	48.2681	49.3223	sp|Q94G17|TATC_PEA Sec-independent protein translocase protein TATC, chloroplastic OS=Pisum sativum GN=TATC PE=1 SV=1	gi|694311396|ref|XP_009357488.1| PREDICTED: sec-independent protein translocase protein TATC, chloroplastic-like [Pyrus x bretschneideri]	2428	NW_008988040.1	3598411	3600839	+	-
gene10160	0.11201	0	0	0	0	0	0	0	0	0	0.0224019	0	sp|O22227|MIZ1_ARATH Protein MIZU-KUSSEI 1 OS=Arabidopsis thaliana GN=MIZ1 PE=1 SV=1	gi|694355609|ref|XP_009358785.1| PREDICTED: protein MIZU-KUSSEI 1-like [Pyrus x bretschneideri]	773	NW_008988103.1	345154	345927	+	-
gene10161	0	0	0	0.0781679	0.0781628	0.250169	0.139124	0	0.0620356	0.139516	0.0312661	0.118169	-	-	1266	NW_008988103.1	359926	361192	+	-
gene10162	0	0	0	0	0	0	0	0	0	0	0	0	sp|Q9M2Z1|BAME2_ARATH Leucine-rich repeat receptor-like serine/threonine-protein kinase BAM2 OS=Arabidopsis thaliana GN=BAM2 PE=1 SV=1	gi|658042922|ref|XP_008357086.1| PREDICTED: receptor-like protein 12 [Malus domestica]	6799	NW_008988103.1	364939	371738	-	-
gene10163	6.1612	5.32161	5.94529	5.81493	5.68119	5.39951	5.36464	7.1274	5.99083	5.85583	5.78484	5.94764	sp|Q54MZ4|MCFB_DICDI Mitochondrial substrate carrier family protein B OS=Dictyostelium discoideum GN=mcfB PE=3 SV=1	gi|694355620|ref|XP_009358788.1| PREDICTED: mitochondrial substrate carrier family protein B-like isoform X1 [Pyrus x bretschneideri]	3710	NW_008988103.1	379710	383420	-	-
gene10164	4.90435	6.31668	5.16746	6.0382	5.64628	6.13379	6.10701	3.96942	5.29904	6.34489	5.61459	5.57083	sp|Q9LZM8|BLH9_ARATH BEL1-like homeodomain protein 9 OS=Arabidopsis thaliana GN=BLH9 PE=1 SV=1	gi|694355617|ref|XP_009358787.1| PREDICTED: BEL1-like homeodomain protein 9 [Pyrus x bretschneideri]	4802	NW_008988103.1	388485	393287	-	-
gene10165	1.33913	2.48592	2.78724	2.05597	3.26649	1.82776	1.99225	2.4373	3.04576	3.24143	2.38695	2.5089	sp|P0CI03|PTR28_ARATH Putative peptide/nitrate transporter At2g37900 OS=Arabidopsis thaliana GN=At2g37900 PE=2 SV=1	gi|694355627|ref|XP_009358790.1| PREDICTED: protein NRT1/ PTR FAMILY 5.6-like [Pyrus x bretschneideri]	4332	NW_008988103.1	430215	434547	-	-
gene10166	38.807	35.163	43.3492	42.6109	38.8425	51.9488	49.9597	43.5908	44.8862	46.055	39.7545	47.2881	sp|O80792|RH33_ARATH Putative DEAD-box ATP-dependent RNA helicase 33 OS=Arabidopsis thaliana GN=RH33 PE=3 SV=1	gi|694355630|ref|XP_009358791.1| PREDICTED: uncharacterized protein LOC103949403 [Pyrus x bretschneideri]	1419	NW_008988103.1	452126	453545	-	-
gene10168	3.74653	4.63304	6.21339	5.25663	4.8724	6.30877	4.33627	5.13053	5.76548	5.98245	4.9444	5.5047	sp|Q9M330|PSMF1_ARATH Probable proteasome inhibitor OS=Arabidopsis thaliana GN=At3g53970 PE=2 SV=1	gi|694355634|ref|XP_009358792.1| PREDICTED: probable proteasome inhibitor [Pyrus x bretschneideri]	3351	NW_008988103.1	466142	469493	+	-
gene10169	0.459939	0.238358	0.378778	0.131422	0.525653	0.420604	0.233906	0.620432	0.521494	0.351847	0.34683	0.429656	-	gi|595837127|ref|XP_007207395.1| hypothetical protein PRUPE_ppa014227mg [Prunus persica] gi|462403037|gb|EMJ08594.1| hypothetical protein PRUPE_ppa014227mg [Prunus persica]	753	NW_008988103.1	470688	471441	+	-
gene1017	6.11259	6.76752	6.97891	7.06577	5.83484	5.78039	6.64113	10.9441	7.18269	7.22662	6.55193	7.55498	sp|Q5U4I3|CCDB1_XENLA Cyclin-D1-binding protein 1 homolog OS=Xenopus laevis GN=ccndbp1 PE=2 SV=2	gi|694311394|ref|XP_009357477.1| PREDICTED: uncharacterized protein LOC103948201 [Pyrus x bretschneideri]	2493	NW_008988040.1	3600743	3603236	-	-
gene10170	1.9041	1.34311	1.07444	0.997464	2.38771	1.37849	1.7753	2.9966	1.29536	1.91517	1.54136	1.87218	-	gi|694355653|ref|XP_009358797.1| PREDICTED: uncharacterized protein LOC103949410 isoform X2 [Pyrus x bretschneideri]	3274	NW_008988103.1	481764	485038	+	-
gene10171	0	0	0	0	0	0	0	0.0336225	0.0282609	0.0635578	0	0.0250882	-	-	2779	NW_008988103.1	482244	485023	-	-
gene10172	0.104569	0	0	0	0	0	0	0.112847	0	0	0.0209139	0.0225693	-	gi|694355646|ref|XP_009358795.1| PREDICTED: putative lipid-transfer protein DIR1 [Pyrus x bretschneideri]	828	NW_008988103.1	486413	487241	-	-
gene10174	7.35321	6.02852	5.84148	6.2965	7.02569	6.35678	7.31075	6.1747	7.63495	6.3908	6.50908	6.77359	sp|Q93ZY2|ROGF1_ARATH Rop guanine nucleotide exchange factor 1 OS=Arabidopsis thaliana GN=ROPGEF1 PE=1 SV=2	gi|694355643|ref|XP_009358794.1| PREDICTED: rop guanine nucleotide exchange factor 7-like [Pyrus x bretschneideri]	3662	NW_008988103.1	493240	496902	-	-
gene10175	0	0	0	0	0	0	0	0	0	0	0	0	sp|Q9SR36|GSTU8_ARATH Glutathione S-transferase U8 OS=Arabidopsis thaliana GN=GSTU8 PE=2 SV=1	gi|658048176|ref|XP_008359780.1| PREDICTED: probable glutathione S-transferase [Malus domestica]	8065	NW_008988103.1	496717	504782	+	-
gene10176	4.36032	4.40198	2.11412	4.53057	5.88936	5.59274	2.99504	5.80544	5.08513	4.794	4.25927	4.85447	sp|Q57951|Y531_METJA Universal stress protein MJ0531 OS=Methanocaldococcus jannaschii (strain ATCC 43067 / DSM 2661 / JAL-1 / JCM 10045 / NBRC 100440) GN=MJ0531 PE=3 SV=1	gi|694355639|ref|XP_009358793.1| PREDICTED: uncharacterized protein C167.05 [Pyrus x bretschneideri]	1529	NW_008988103.1	505220	506749	-	-
gene10177	1.89807	1.31153	1.9105	1.51858	2.35002	2.02503	0.900927	1.3314	1.52081	1.09706	1.79774	1.37505	-	gi|694355656|ref|XP_009358799.1| PREDICTED: uncharacterized protein LOC103949411 [Pyrus x bretschneideri]	2737	NW_008988103.1	531666	534403	+	-
gene10178	4.93639	5.8409	5.98006	5.65869	6.69014	5.32651	5.77625	5.20142	5.40223	5.68855	5.82124	5.47899	sp|Q7DMA9|PAS1_ARATH Peptidyl-prolyl cis-trans isomerase PASTICCINO1 OS=Arabidopsis thaliana GN=PAS1 PE=1 SV=2	gi|694355661|ref|XP_009358800.1| PREDICTED: peptidyl-prolyl cis-trans isomerase PASTICCINO1 [Pyrus x bretschneideri]	5946	NW_008988103.1	554209	560155	+	-
gene10179	0.289093	0	0.31744	0	0	0.396554	0	0.623953	0	0.147435	0.121307	0.233588	sp|Q8GWP3|COPT6_ARATH Copper transporter 6 OS=Arabidopsis thaliana GN=COPT6 PE=2 SV=1	gi|694355664|ref|XP_009358801.1| PREDICTED: copper transporter 2-like [Pyrus x bretschneideri]	599	NW_008988103.1	561922	562521	-	-
gene10180	0	0	0	0	0	0	0	0	0	0	0	0	sp|Q9STG2|COPT2_ARATH Copper transporter 2 OS=Arabidopsis thaliana GN=COPT2 PE=2 SV=1	gi|694355667|ref|XP_009358802.1| PREDICTED: copper transporter 1-like [Pyrus x bretschneideri]	540	NW_008988103.1	564165	564705	-	-
gene10181	0	0	0	0	0	0	0	0.151438	0	0	0	0.0302875	sp|Q39065|COPT1_ARATH Copper transporter 1 OS=Arabidopsis thaliana GN=COPT1 PE=2 SV=2	gi|694355671|ref|XP_009358803.1| PREDICTED: copper transporter 6-like [Pyrus x bretschneideri]	617	NW_008988103.1	568204	568821	-	-
gene10185	0.932342	0.880452	0.614257	0.56833	0.544615	1.62942	0.948302	0.648402	1.1276	0.929839	0.707999	1.05671	-	gi|694355674|ref|XP_009358804.1| PREDICTED: uncharacterized protein LOC103949416 [Pyrus x bretschneideri]	4179	NW_008988103.1	582701	586880	+	-
gene10186	16.7697	15.8839	14.9579	15.8643	17.8684	13.8256	18.1065	18.2085	17.0366	15.0523	16.2689	16.4459	sp|Q93YV9|SKIP8_ARATH F-box protein SKIP8 OS=Arabidopsis thaliana GN=SKIP8 PE=1 SV=1	gi|694355677|ref|XP_009358805.1| PREDICTED: uncharacterized protein LOC103949417 isoform X1 [Pyrus x bretschneideri] gi|694355681|ref|XP_009358806.1| PREDICTED: uncharacterized protein LOC103949417 isoform X1 [Pyrus x bretschneideri]	1678	NW_008988103.1	587107	588785	-	-
gene10187	8.68657	11.928	14.6062	16.4013	8.70686	9.27068	10.2087	12.4626	11.2065	13.1566	12.0658	11.261	sp|Q9SH93|IPCS2_ARATH Phosphatidylinositol:ceramide inositolphosphotransferase 2 OS=Arabidopsis thaliana GN=IPCS2 PE=2 SV=1	gi|694355696|ref|XP_009358808.1| PREDICTED: phosphatidylinositol:ceramide inositolphosphotransferase 2 [Pyrus x bretschneideri]	4296	NW_008988103.1	595269	599565	+	-
gene10188	2.65982	2.52549	1.879	1.91331	3.72008	3.01066	2.57292	2.38861	2.22704	2.16278	2.53954	2.4724	sp|Q9FHD7|Y5126_ARATH Probable serine/threonine-protein kinase At5g41260 OS=Arabidopsis thaliana GN=At5g41260 PE=1 SV=1	gi|694355699|ref|XP_009358810.1| PREDICTED: probable serine/threonine-protein kinase At5g41260 [Pyrus x bretschneideri]	4655	NW_008988103.1	604138	608793	+	-
gene10189	1.11004	0.849204	0.812593	0.996855	1.35926	1.42599	0.994636	0.655998	1.12675	0.916563	1.02559	1.02399	-	gi|694355703|ref|XP_009358811.1| PREDICTED: uncharacterized protein LOC103949421 [Pyrus x bretschneideri]	3276	NW_008988103.1	609185	612461	-	-
gene1019	0	0.0901926	0	0	0	0	0	0	0	0.0443787	0.0180385	0.00887573	sp|Q8GXM8|MATE7_ARATH MATE efflux family protein 7 OS=Arabidopsis thaliana GN=DTXL3 PE=2 SV=1	gi|694311652|ref|XP_009358874.1| PREDICTED: MATE efflux family protein 5-like [Pyrus x bretschneideri]	1990	NW_008988040.1	3609495	3611485	-	-
gene10190	1.10815	0.689142	1.21681	0.971029	1.09761	1.04716	1.57797	1.91339	1.74229	1.62009	1.01655	1.58018	sp|Q9FDW1|MYB44_ARATH Transcription factor MYB44 OS=Arabidopsis thaliana GN=MYB44 PE=2 SV=1	gi|657991722|ref|XP_008388098.1| PREDICTED: transcription factor MYB44-like [Malus domestica]	2344	NW_008988103.1	619295	621639	-	-
gene10191	0	0	0	0	0	0	0	0	0	0	0	0	sp|Q9SR40|LAC7_ARATH Laccase-7 OS=Arabidopsis thaliana GN=LAC7 PE=2 SV=1	gi|694355706|ref|XP_009358812.1| PREDICTED: laccase-7-like [Pyrus x bretschneideri]	2760	NW_008988103.1	626322	629082	+	-
gene10192	0	0	0	0	0	0	0	0	0	0	0	0	sp|Q9SR40|LAC7_ARATH Laccase-7 OS=Arabidopsis thaliana GN=LAC7 PE=2 SV=1	gi|694355710|ref|XP_009358813.1| PREDICTED: laccase-7-like [Pyrus x bretschneideri]	2605	NW_008988103.1	642196	644801	+	-
gene10193	0.0824448	0.0683616	0.0633702	0.028269	0.0282672	0.098012	0.0503136	0.0355883	0.0448698	0.0420461	0.0541426	0.0541659	sp|O64511|TLOV1_ARATH Protein TWIN LOV 1 OS=Arabidopsis thaliana GN=TLP1 PE=1 SV=2	gi|694355919|ref|XP_009358873.1| PREDICTED: protein TWIN LOV 1-like [Pyrus x bretschneideri]	10502	NW_008988103.1	646947	657449	-	-
gene10194	0	0	0	0	0	0	0	0	0	0	0	0	sp|Q9SR40|LAC7_ARATH Laccase-7 OS=Arabidopsis thaliana GN=LAC7 PE=2 SV=1	gi|694355716|ref|XP_009358814.1| PREDICTED: laccase-7-like [Pyrus x bretschneideri]	2516	NW_008988103.1	688896	691412	+	-
gene10195	2.86026	4.27102	6.12175	5.43008	2.99189	6.56128	8.43182	9.78316	9.27845	7.61494	4.335	8.33393	-	gi|694355719|ref|XP_009358815.1| PREDICTED: uncharacterized protein LOC103949427 [Pyrus x bretschneideri]	1786	NW_008988103.1	699456	701242	-	-
gene10196	188.818	196.866	186.784	192.713	190.181	193.677	207.019	222.104	200.544	189.505	191.072	202.57	sp|P46275|F16P1_PEA Fructose-1,6-bisphosphatase, chloroplastic OS=Pisum sativum GN=FBP PE=1 SV=2	gi|694355723|ref|XP_009358816.1| PREDICTED: fructose-1,6-bisphosphatase, chloroplastic-like [Pyrus x bretschneideri]	2318	NW_008988103.1	704783	707101	+	-
gene10198	0.915259	0.474322	0.1005	0.0697396	1.2901	0.251095	0.155154	0.263388	0.193714	0.248946	0.569984	0.222459	-	gi|694355726|ref|XP_009358817.1| PREDICTED: uncharacterized protein LOC103949430 [Pyrus x bretschneideri]	2838	NW_008988103.1	707041	709879	-	-
gene10199	20.2192	20.565	16.475	17.1917	23.9287	19.3194	17.567	15.0086	15.4263	17.7706	19.6759	17.0184	-	gi|694355730|ref|XP_009358818.1| PREDICTED: uncharacterized protein LOC103949431 [Pyrus x bretschneideri] gi|694355733|ref|XP_009358819.1| PREDICTED: uncharacterized protein LOC103949431 [Pyrus x bretschneideri]	2291	NW_008988103.1	710085	712376	+	-
gene102	5.14623	6.01648	4.95453	4.48807	4.85015	4.72841	4.53972	3.29003	4.26976	3.65693	5.09109	4.09697	-	gi|658040637|ref|XP_008355921.1| PREDICTED: uncharacterized protein LOC103419600 [Malus domestica]	3550	NW_008988039.1	593305	596855	+	-
gene1020	6.12576	4.54868	4.39225	4.25833	4.9895	1.44227	1.69715	1.57866	1.92818	0.862619	4.8629	1.50178	sp|Q8GXM8|MATE7_ARATH MATE efflux family protein 7 OS=Arabidopsis thaliana GN=DTXL3 PE=2 SV=1	gi|694311407|ref|XP_009357535.1| PREDICTED: MATE efflux family protein 5-like [Pyrus x bretschneideri]	3788	NW_008988040.1	3617702	3621490	-	-
gene10200	20.6775	15.7638	11.1961	9.83095	18.1633	8.8555	9.38594	10.1428	11.3155	6.91402	15.1263	9.32277	sp|Q9LFH9|LRK81_ARATH L-type lectin-domain containing receptor kinase VIII.1 OS=Arabidopsis thaliana GN=LECRK81 PE=1 SV=1	gi|694355736|ref|XP_009358820.1| PREDICTED: L-type lectin-domain containing receptor kinase VIII.2-like [Pyrus x bretschneideri]	1520	NW_008988103.1	718156	719676	+	-
gene10201	37.0817	19.8645	14.9703	15.0929	35.8127	14.0015	12.4512	14.4816	17.0606	10.1928	24.5644	13.6375	sp|P37392|TBB1_LUPAL Tubulin beta-1 chain OS=Lupinus albus GN=TUBB1 PE=1 SV=1	gi|657991730|ref|XP_008388103.1| PREDICTED: tubulin beta chain-like [Malus domestica] gi|658048166|ref|XP_008359774.1| PREDICTED: tubulin beta chain [Malus domestica] gi|694355740|ref|XP_009358821.1| PREDICTED: tubulin beta chain-like [Pyrus x bretschneideri]	2426	NW_008988103.1	720201	722627	-	-
gene10202	6.92668	7.17933	10.2136	11.8753	8.14251	10.9493	12.2789	14.7363	15.0791	18.672	8.86748	14.3431	sp|Q9SR77|HBPL1_ARATH Heme-binding-like protein At3g10130, chloroplastic OS=Arabidopsis thaliana GN=At3g10130 PE=1 SV=1	gi|658048164|ref|XP_008359773.1| PREDICTED: LOW QUALITY PROTEIN: heme-binding-like protein At3g10130, chloroplastic [Malus domestica]	875	NW_008988103.1	728451	729326	+	-
gene10203	2.87789	3.40899	4.51441	5.35684	1.97344	3.3837	3.67986	9.49455	3.87837	4.69664	3.62631	5.02662	sp|O13825|YOS1_SCHPO Protein transport protein yos1 OS=Schizosaccharomyces pombe (strain 972 / ATCC 24843) GN=yos1 PE=3 SV=1	gi|694355743|ref|XP_009358822.1| PREDICTED: protein transport protein yos1-like [Pyrus x bretschneideri] gi|694355746|ref|XP_009358823.1| PREDICTED: protein transport protein yos1-like [Pyrus x bretschneideri] gi|694355750|ref|XP_009358824.1| PREDICTED: protein transport protein yos1-like [Pyrus x bretschneideri]	1053	NW_008988103.1	731769	732822	-	-
gene10204	41.541	31.2175	25.9427	28.6352	36.6756	26.7659	25.1369	26.1565	25.439	23.578	32.8024	25.4153	sp|Q42896|SCRK2_SOLLC Fructokinase-2 OS=Solanum lycopersicum GN=FRK2 PE=1 SV=2	gi|657991736|ref|XP_008388106.1| PREDICTED: probable fructokinase-4 [Malus domestica] gi|658030115|ref|XP_008350508.1| PREDICTED: probable fructokinase-4 [Malus domestica]	2547	NW_008988103.1	732992	735539	+	-
gene10205	22.0189	28.5587	31.8937	35.4806	18.5092	16.8348	21.123	21.6323	21.6752	21.9434	27.2922	20.6417	sp|Q8W486|Y1491_ARATH Uncharacterized protein At1g04910 OS=Arabidopsis thaliana GN=At1g04910 PE=1 SV=1	gi|694355757|ref|XP_009358826.1| PREDICTED: uncharacterized protein At1g04910-like [Pyrus x bretschneideri]	3598	NW_008988103.1	735886	739484	-	-
gene10206	16.1447	20.161	22.3734	22.5656	15.4503	16.187	17.5093	21.7783	20.8197	21.0554	19.339	19.4699	sp|Q9Y2M2|SSUH2_HUMAN Protein SSUH2 homolog OS=Homo sapiens GN=SSUH2 PE=1 SV=1	gi|694355791|ref|XP_009358835.1| PREDICTED: protein SSUH2 homolog [Pyrus x bretschneideri]	3561	NW_008988103.1	747457	751018	-	-
gene10207	110.38	106.691	102.108	100.983	86.0531	89.6688	88.6862	138.806	108.037	99.8895	101.243	105.017	sp|Q9C912|R35A3_ARATH 60S ribosomal protein L35a-3 OS=Arabidopsis thaliana GN=RPL35AC PE=3 SV=1	gi|657991746|ref|XP_008388112.1| PREDICTED: 60S ribosomal protein L35a-1-like [Malus domestica] gi|658030118|ref|XP_008350509.1| PREDICTED: 60S ribosomal protein L35a-1 [Malus domestica] gi|694355788|ref|XP_009358834.1| PREDICTED: 60S ribosomal protein L35a-1-like [Pyrus x bretschneideri]	1419	NW_008988103.1	751817	753236	+	-
gene10208	27.1704	21.3311	19.631	21.1464	19.3394	22.2613	22.3283	14.4923	17.6685	20.0163	21.7237	19.3533	sp|Q304B9|NCASE_ARATH Neutral ceramidase OS=Arabidopsis thaliana GN=At2g38010 PE=2 SV=1	gi|694355784|ref|XP_009358833.1| PREDICTED: neutral ceramidase-like [Pyrus x bretschneideri]	4165	NW_008988103.1	755041	759206	+	-
gene10209	6.24591	6.37097	7.8744	7.17653	4.57002	8.70361	11.6637	8.95141	8.39327	4.88758	6.44756	8.5199	sp|Q5XF09|PT311_ARATH Probable sugar phosphate/phosphate translocator At3g11320 OS=Arabidopsis thaliana GN=At3g11320 PE=2 SV=1	gi|694355774|ref|XP_009358832.1| PREDICTED: probable sugar phosphate/phosphate translocator At3g11320 [Pyrus x bretschneideri]	2620	NW_008988103.1	759316	761936	+	-
gene1021	14.3029	17.6403	19.9121	22.0531	15.9484	13.653	13.4141	14.1571	14.2373	17.3596	17.9714	14.5642	sp|Q9SIA1|MATE8_ARATH MATE efflux family protein 8 OS=Arabidopsis thaliana GN=DTXL4 PE=3 SV=2	gi|694311398|ref|XP_009357500.1| PREDICTED: MATE efflux family protein 5-like [Pyrus x bretschneideri]	3729	NW_008988040.1	3629743	3633472	-	-
gene10210	7.27328	6.07274	5.25036	6.18343	6.7218	5.83011	5.47984	5.57182	7.06569	6.15928	6.30032	6.02135	sp|Q4R361|ZN645_MACFA E3 ubiquitin-protein ligase ZNF645 OS=Macaca fascicularis GN=ZNF645 PE=2 SV=1	gi|694355770|ref|XP_009358831.1| PREDICTED: E3 ubiquitin-protein ligase Hakai-like [Pyrus x bretschneideri]	3857	NW_008988103.1	763442	767299	+	-
gene10211	0.284627	0.531016	0.250029	0.45544	0.650586	0.572627	0.347399	0.245725	0.516351	0.522565	0.434339	0.440933	sp|Q9M392|RTNLL_ARATH Reticulon-like protein B12 OS=Arabidopsis thaliana GN=RTNLB12 PE=2 SV=1	gi|694355767|ref|XP_009358829.1| PREDICTED: reticulon-like protein B12 [Pyrus x bretschneideri]	1521	NW_008988103.1	770846	772367	-	-
gene10212	4.55055	4.00268	3.91638	3.37365	3.85134	3.86896	3.7528	3.37116	4.14997	3.48738	3.93892	3.72605	sp|Q9M391|ATX3H_ARATH Ataxin-3 homolog OS=Arabidopsis thaliana GN=At3g54130 PE=2 SV=1	gi|694355763|ref|XP_009358828.1| PREDICTED: ataxin-3 homolog [Pyrus x bretschneideri]	3520	NW_008988103.1	773118	776638	-	-
gene10213	5.9294	5.8495	5.45182	5.59307	5.10283	5.4223	5.30428	7.3624	5.02196	6.41221	5.58532	5.90463	sp|Q8LBZ4|OTU_ARATH OTU domain-containing protein At3g57810 OS=Arabidopsis thaliana GN=At3g57810 PE=2 SV=1	gi|694355760|ref|XP_009358827.1| PREDICTED: OTU domain-containing protein At3g57810-like [Pyrus x bretschneideri]	2424	NW_008988103.1	777782	780206	-	-
gene10214	41.0701	38.0243	33.209	32.637	43.1126	34.6457	35.2353	25.8606	32.2155	27.4941	37.6106	31.0902	sp|Q9LD43|ACCA_ARATH Acetyl-coenzyme A carboxylase carboxyl transferase subunit alpha, chloroplastic OS=Arabidopsis thaliana GN=CAC3 PE=1 SV=1	gi|694355795|ref|XP_009358836.1| PREDICTED: acetyl-coenzyme A carboxylase carboxyl transferase subunit alpha, chloroplastic-like [Pyrus x bretschneideri]	5846	NW_008988103.1	781905	787751	+	-
gene10217	7.49686	6.6759	6.09229	6.36331	7.03211	7.48774	7.89857	7.13726	7.00042	7.069	6.73209	7.3186	sp|O60942|MCE1_HUMAN mRNA-capping enzyme OS=Homo sapiens GN=RNGTT PE=1 SV=1	gi|694355805|ref|XP_009358839.1| PREDICTED: mRNA-capping enzyme-like isoform X2 [Pyrus x bretschneideri]	9020	NW_008988103.1	794581	803601	+	-
gene10218	10.9678	10.4713	8.1005	9.27114	9.12131	9.83576	8.53265	6.12933	8.67534	7.55784	9.5864	8.14619	-	gi|694355817|ref|XP_009358843.1| PREDICTED: uncharacterized protein LOC103949450 isoform X2 [Pyrus x bretschneideri]	5305	NW_008988103.1	805169	810474	+	-
gene10219	5.48286	3.1966	6.64761	3.91664	8.61606	6.47635	7.43562	8.50548	5.38776	5.00987	5.57195	6.56302	-	gi|694355821|ref|XP_009358844.1| PREDICTED: uncharacterized protein LOC103949451 [Pyrus x bretschneideri]	758	NW_008988103.1	810868	811626	-	-
gene10220	0	0.0201079	0.0106513	0	0	0.0177411	0	0	0.00879868	0	0.00615184	0.00530796	-	gi|657991874|ref|XP_008388185.1| PREDICTED: uncharacterized protein LOC103450597 [Malus domestica]	8926	NW_008988103.1	825873	834799	+	-
gene10221	3.35162	1.80931	1.64845	1.1971	2.07484	1.53249	2.0596	1.28099	1.96343	1.53124	2.01626	1.67355	sp|Q9SS80|U503A_ARATH UPF0503 protein At3g09070, chloroplastic OS=Arabidopsis thaliana GN=At3g09070 PE=1 SV=1	gi|694355828|ref|XP_009358846.1| PREDICTED: UPF0503 protein At3g09070, chloroplastic-like [Pyrus x bretschneideri]	2480	NW_008988103.1	836626	839106	-	-
gene10222	3.83438	3.21271	2.39511	2.93916	4.27725	2.96054	2.7557	1.784	2.70746	2.48243	3.33172	2.53802	sp|Q9SS81|PP221_ARATH Pentatricopeptide repeat-containing protein At3g09060 OS=Arabidopsis thaliana GN=At3g09060 PE=2 SV=1	gi|694355831|ref|XP_009358847.1| PREDICTED: pentatricopeptide repeat-containing protein At3g09060 [Pyrus x bretschneideri] gi|694355835|ref|XP_009358848.1| PREDICTED: pentatricopeptide repeat-containing protein At3g09060 [Pyrus x bretschneideri] gi|694355838|ref|XP_009358849.1| PREDICTED: pentatricopeptide repeat-containing protein At3g09060 [Pyrus x bretschneideri] gi|694355842|ref|XP_009358850.…	3771	NW_008988103.1	854021	857792	+	-
gene10224	0	0	0	0.0138445	0.0138436	0	0	0.0130718	0.0769109	0.012355	0.00553762	0.0204675	sp|Q9M390|PTR1_ARATH Peptide transporter PTR1 OS=Arabidopsis thaliana GN=PTR1 PE=2 SV=1	gi|694355923|ref|XP_009358875.1| PREDICTED: uncharacterized protein LOC103949485 [Pyrus x bretschneideri]	7148	NW_008988103.1	859677	866825	-	-
gene10225	0.538455	0.892952	0.56169	0.892368	0.800002	1.47721	1.39656	0.784452	1.44082	1.5378	0.737093	1.32737	sp|O80434|LAC4_ARATH Laccase-4 OS=Arabidopsis thaliana GN=IRX12 PE=2 SV=2	gi|694355849|ref|XP_009358852.1| PREDICTED: laccase-4-like [Pyrus x bretschneideri]	3216	NW_008988103.1	874325	877541	+	-
gene10226	9.31428	10.5152	6.67434	7.69693	8.54604	9.31749	11.5197	7.69203	10.7889	9.81262	8.54936	9.82615	sp|Q8S9H7|DIV_ANTMA Transcription factor DIVARICATA OS=Antirrhinum majus GN=DIVARICATA PE=2 SV=1	gi|694355852|ref|XP_009358854.1| PREDICTED: transcription factor DIVARICATA-like [Pyrus x bretschneideri]	1980	NW_008988103.1	881598	883578	+	-
gene10227	0.82767	0.381271	0.454413	0.262774	0.210205	0.714836	0.327382	0.198485	0.500501	0.281403	0.427267	0.404521	sp|Q9FF86|DCR_ARATH BAHD acyltransferase DCR OS=Arabidopsis thaliana GN=DCR PE=2 SV=1	gi|694355856|ref|XP_009358855.1| PREDICTED: uncharacterized acetyltransferase At3g50280-like [Pyrus x bretschneideri]	1883	NW_008988103.1	930441	932324	+	-
gene10228	24.7078	31.295	20.3362	22.3342	28.8211	20.3586	21.3676	24.5754	25.9797	26.763	25.4988	23.8088	sp|Q8NT41|MGTA_CORGL GDP-mannose-dependent alpha-mannosyltransferase OS=Corynebacterium glutamicum (strain ATCC 13032 / DSM 20300 / JCM 1318 / LMG 3730 / NCIMB 10025) GN=mgtA PE=1 SV=1	gi|694355859|ref|XP_009358856.1| PREDICTED: uncharacterized protein LOC103949460 [Pyrus x bretschneideri]	4072	NW_008988103.1	935517	939589	-	-
gene10229	0.220876	0	0	0.25245	0.252434	0.605959	0.224657	0	0	0	0.145152	0.166123	-	gi|694355926|ref|XP_009358876.1| PREDICTED: uncharacterized protein LOC103949486 [Pyrus x bretschneideri]	392	NW_008988103.1	960030	960422	+	-
gene1023	2.12375	1.74968	1.01651	1.24479	2.05376	1.09555	0.830808	0.705185	1.43244	1.11086	1.6377	1.03497	sp|Q9C9M6|ASF1A_ARATH Probable histone chaperone ASF1A OS=Arabidopsis thaliana GN=ASF1A PE=2 SV=1	gi|694311409|ref|XP_009357547.1| PREDICTED: probable histone chaperone ASF1A [Pyrus x bretschneideri]	1590	NW_008988040.1	3639807	3641397	-	-
gene10230	4.16046	3.73499	3.41732	4.56798	3.55681	3.92448	3.7652	3.95949	4.24926	4.44408	3.88751	4.0685	sp|Q9UET6|TRM7_HUMAN Putative tRNA (cytidine(32)/guanosine(34)-2&apos;-O)-methyltransferase OS=Homo sapiens GN=FTSJ1 PE=1 SV=2	gi|694355863|ref|XP_009358857.1| PREDICTED: putative tRNA (cytidine(32)/guanosine(34)-2&apos;-O)-methyltransferase [Pyrus x bretschneideri]	2643	NW_008988103.1	961809	964452	-	-
gene10231	14.4733	12.8771	13.7547	13.4094	13.4379	11.1037	13.2359	18.9638	15.568	14.5273	13.5905	14.6798	sp|O24412|PSD7A_ARATH 26S proteasome non-ATPase regulatory subunit 7 homolog A OS=Arabidopsis thaliana GN=RPN8A PE=1 SV=1	gi|694355866|ref|XP_009358858.1| PREDICTED: 26S proteasome non-ATPase regulatory subunit 7 homolog A [Pyrus x bretschneideri]	3380	NW_008988103.1	965179	968559	-	-
gene10232	0	0	0	0	0	0	0	0	0	0	0	0	sp|O80436|PTR29_ARATH Putative peptide/nitrate transporter At2g38100 OS=Arabidopsis thaliana GN=At2g38100 PE=2 SV=1	gi|694355933|ref|XP_009358878.1| PREDICTED: protein NRT1/ PTR FAMILY 5.5-like [Pyrus x bretschneideri]	659	NW_008988103.1	980693	981352	+	-
gene10233	2.79708	2.32451	3.45872	2.6497	2.76472	3.68701	2.92185	2.50181	2.94857	2.93008	2.79895	2.99786	sp|Q9S7R7|Y3903_ARATH BTB/POZ domain-containing protein At3g09030 OS=Arabidopsis thaliana GN=At3g09030 PE=2 SV=1	gi|694355869|ref|XP_009358859.1| PREDICTED: BTB/POZ domain-containing protein At3g09030-like [Pyrus x bretschneideri] gi|694355873|ref|XP_009358860.1| PREDICTED: BTB/POZ domain-containing protein At3g09030-like [Pyrus x bretschneideri] gi|694355876|ref|XP_009358861.1| PREDICTED: BTB/POZ domain-containing protein At3g09030-like [Pyrus x bretschneideri]	3436	NW_008988103.1	981522	984958	-	-
gene10234	7.38057	7.31278	7.03322	6.80052	7.35746	7.25482	5.75419	5.7192	5.63296	4.31121	7.17691	5.73448	sp|O80437|GPAT6_ARATH Glycerol-3-phosphate 2-O-acyltransferase 6 OS=Arabidopsis thaliana GN=GPAT6 PE=1 SV=1	gi|694355880|ref|XP_009358862.1| PREDICTED: glycerol-3-phosphate 2-O-acyltransferase 6-like [Pyrus x bretschneideri] gi|694422094|ref|XP_009338874.1| PREDICTED: glycerol-3-phosphate 2-O-acyltransferase 6-like [Pyrus x bretschneideri]	2663	NW_008988103.1	990301	992964	-	-
gene10235	3.21837	2.83378	2.16154	2.2142	2.80328	2.81454	2.90798	1.77028	2.84842	1.94411	2.64623	2.45707	sp|Q9FEL7|LAX2_MEDTR Auxin transporter-like protein 2 OS=Medicago truncatula GN=LAX2 PE=2 SV=1	gi|694355884|ref|XP_009358863.1| PREDICTED: auxin transporter-like protein 2 [Pyrus x bretschneideri] gi|694422092|ref|XP_009338872.1| PREDICTED: auxin transporter-like protein 2 [Pyrus x bretschneideri]	5542	NW_008988103.1	1045086	1050628	+	-
gene10236	0	0	0	0	0	0.0793903	0	0	0	0.0295166	0	0.0217814	sp|C0LGP4|Y3475_ARATH Probable LRR receptor-like serine/threonine-protein kinase At3g47570 OS=Arabidopsis thaliana GN=At3g47570 PE=1 SV=1	gi|694435075|ref|XP_009344722.1| PREDICTED: probable LRR receptor-like serine/threonine-protein kinase At3g47570 [Pyrus x bretschneideri]	2992	NW_008988103.1	1055575	1058567	+	-
gene10238	0.0553426	0.0573612	0.151923	0.0948806	0.0316248	2.73292	0.140725	0.268755	0.552194	0.197569	0.0782265	0.778432	sp|Q6Q3H3|TPSGD_VITVI (-)-germacrene D synthase OS=Vitis vinifera GN=VIT_19s0014g04930 PE=1 SV=1	gi|694355888|ref|XP_009358866.1| PREDICTED: (-)-germacrene D synthase-like [Pyrus x bretschneideri]	3129	NW_008988103.1	1076389	1079518	-	-
gene10239	1.19957	1.03636	0.999756	0.965693	1.16148	1.00431	1.11401	0.733293	0.894801	0.848117	1.07257	0.918906	sp|Q40392|TMVRN_NICGU TMV resistance protein N OS=Nicotiana glutinosa GN=N PE=1 SV=1	gi|694356001|ref|XP_009358889.1| PREDICTED: TMV resistance protein N-like isoform X1 [Pyrus x bretschneideri]	58104	NW_008988104.1	4908	63012	+	-
gene1024	98.8359	99.2191	106.484	104.406	88.0111	97.5416	94.989	79.2109	96.1338	105.671	99.3913	94.7092	sp|P17614|ATPBM_NICPL ATP synthase subunit beta, mitochondrial OS=Nicotiana plumbaginifolia GN=ATPB PE=1 SV=1	gi|694311412|ref|XP_009357564.1| PREDICTED: ATP synthase subunit beta, mitochondrial [Pyrus x bretschneideri]	3816	NW_008988040.1	3644019	3647835	+	-
gene10240	0.254853	0.287118	0.219007	0.272287	0.278601	0.268522	0.24231	0.221216	0.301524	0.226039	0.262373	0.251922	sp|Q40392|TMVRN_NICGU TMV resistance protein N OS=Nicotiana glutinosa GN=N PE=1 SV=1	gi|694356015|ref|XP_009358893.1| PREDICTED: TMV resistance protein N-like isoform X4 [Pyrus x bretschneideri]	15628	NW_008988104.1	5387	21015	+	-
gene10241	0.0314453	0.0350994	0.0292166	0.0193525	0.00276447	0.013272	0.0172219	0.0130517	0.0219408	0.0172704	0.0235757	0.0165514	-	gi|658021718|ref|XP_008346262.1| PREDICTED: TMV resistance protein N-like [Malus domestica] gi|658021720|ref|XP_008346263.1| PREDICTED: TMV resistance protein N-like [Malus domestica] gi|658021722|ref|XP_008346264.1| PREDICTED: TMV resistance protein N-like [Malus domestica] gi|658021724|ref|XP_008346265.1| PREDICTED: TMV resistance protein N-like [Malus domestica]	35795	NW_008988104.1	8316	44111	-	-
gene10242	0.0114292	0.00789736	0.0209164	0.0130629	0.0130621	0.0069678	0.0154997	0.0246677	0.0449237	0.0116575	0.0132736	0.0207433	sp|Q60902|EP15R_MOUSE Epidermal growth factor receptor substrate 15-like 1 OS=Mus musculus GN=Eps15l1 PE=1 SV=3	gi|694355993|ref|XP_009358888.1| PREDICTED: epidermal growth factor receptor substrate 15-like 1 [Pyrus x bretschneideri]	22727	NW_008988104.1	21855	44582	-	-
gene10243	10.6135	7.932	6.31778	8.29991	7.91633	8.17328	6.8748	5.78706	9.06976	5.64067	8.2159	7.10912	-	-	1550	NW_008988104.1	40495	42045	+	-
gene10244	0.0235858	0.0733383	0.0776955	0	0	0.107843	0.0239895	0.0763582	0.0427878	0.0721713	0.0349239	0.06463	sp|Q40392|TMVRN_NICGU TMV resistance protein N OS=Nicotiana glutinosa GN=N PE=1 SV=1	gi|694355941|ref|XP_009358880.1| PREDICTED: TMV resistance protein N-like isoform X1 [Pyrus x bretschneideri] gi|694355944|ref|XP_009358881.1| PREDICTED: TMV resistance protein N-like isoform X1 [Pyrus x bretschneideri] gi|694355948|ref|XP_009358882.1| PREDICTED: TMV resistance protein N-like isoform X1 [Pyrus x bretschneideri] gi|694355974|ref|XP_009358885.1| PREDICTED: TMV resistance protein N-…	3671	NW_008988104.1	89819	93490	+	-
gene10245	0.686444	0.616618	0.552752	0.575352	0.679917	0.50219	0.279278	0.296312	0.12453	0.373419	0.622217	0.315146	-	gi|694356001|ref|XP_009358889.1| PREDICTED: TMV resistance protein N-like isoform X1 [Pyrus x bretschneideri]	1892	NW_008988104.1	71829	73721	+	-
gene10246	0.0481019	0	0	0	0	0	0	0	0	0	0.00962039	0	sp|Q60902|EP15R_MOUSE Epidermal growth factor receptor substrate 15-like 1 OS=Mus musculus GN=Eps15l1 PE=1 SV=3	gi|694355993|ref|XP_009358888.1| PREDICTED: epidermal growth factor receptor substrate 15-like 1 [Pyrus x bretschneideri]	1800	NW_008988104.1	73991	75791	-	-
gene10247	0.0461614	0.0159484	0	0.0527602	0.0527568	0.0140712	0.0626022	0.0498153	0.0279144	0	0.0335254	0.0308806	sp|Q40392|TMVRN_NICGU TMV resistance protein N OS=Nicotiana glutinosa GN=N PE=1 SV=1	gi|694355941|ref|XP_009358880.1| PREDICTED: TMV resistance protein N-like isoform X1 [Pyrus x bretschneideri] gi|694355944|ref|XP_009358881.1| PREDICTED: TMV resistance protein N-like isoform X1 [Pyrus x bretschneideri] gi|694355948|ref|XP_009358882.1| PREDICTED: TMV resistance protein N-like isoform X1 [Pyrus x bretschneideri] gi|694355974|ref|XP_009358885.1| PREDICTED: TMV resistance protein N-…	5627	NW_008988104.1	113390	119017	+	-
gene10248	0	0	0.0648965	0	0	0	0	0	0	0	0.0129793	0	sp|Q60902|EP15R_MOUSE Epidermal growth factor receptor substrate 15-like 1 OS=Mus musculus GN=Eps15l1 PE=1 SV=3	gi|694355993|ref|XP_009358888.1| PREDICTED: epidermal growth factor receptor substrate 15-like 1 [Pyrus x bretschneideri]	1465	NW_008988104.1	98049	99514	-	-
gene10249	0.338406	0.250535	0.318504	0.221017	0.442006	0.221046	0.344198	0.260851	0.394658	0.295858	0.314094	0.303322	-	gi|694356001|ref|XP_009358889.1| PREDICTED: TMV resistance protein N-like isoform X1 [Pyrus x bretschneideri]	1791	NW_008988104.1	127590	129381	+	-
gene1025	18.4075	18.7899	17.9666	16.4344	16.5042	16.8616	15.8543	10.668	13.914	13.3071	17.6205	14.121	sp|P43394|K502_ACTDE Fruit protein pKIWI502 OS=Actinidia deliciosa GN=pKIWI502 PE=2 SV=1	gi|694311414|ref|XP_009357574.1| PREDICTED: fruit protein pKIWI502-like [Pyrus x bretschneideri]	2794	NW_008988040.1	3648684	3651478	+	-
gene10250	0.0582661	0	0	0	0	0	0	0	0	0	0.0116532	0	sp|Q60902|EP15R_MOUSE Epidermal growth factor receptor substrate 15-like 1 OS=Mus musculus GN=Eps15l1 PE=1 SV=3	gi|694355993|ref|XP_009358888.1| PREDICTED: epidermal growth factor receptor substrate 15-like 1 [Pyrus x bretschneideri]	1486	NW_008988104.1	129879	131365	-	-
gene10251	0	0	0	0	0	0	0	0	0	0	0	0	-	gi|658021102|ref|XP_008345935.1| PREDICTED: putative disease resistance protein At4g11170 [Malus domestica]	315	NW_008988104.1	131378	131693	+	-
gene10252	3.12591	2.44104	1.88078	2.15344	3.27889	1.64466	1.6986	3.1885	2.05859	1.92176	2.57601	2.10242	-	gi|658043357|ref|XP_008357313.1| PREDICTED: beta-mannosyltransferase 1-like [Malus domestica] gi|694356019|ref|XP_009358894.1| PREDICTED: uncharacterized protein LOC103949507 [Pyrus x bretschneideri]	2022	NW_008988104.1	141131	143153	-	-
gene10253	1.60399	1.3965	0.739734	0.953306	1.3932	1.14412	1.07676	0.76162	0.785661	1.34155	1.21735	1.02194	sp|Q9SI53|PP147_ARATH Pentatricopeptide repeat-containing protein At2g03880, mitochondrial OS=Arabidopsis thaliana GN=PCMP-H44 PE=2 SV=1	gi|694356022|ref|XP_009358895.1| PREDICTED: pentatricopeptide repeat-containing protein At2g03880, mitochondrial [Pyrus x bretschneideri]	2699	NW_008988104.1	144713	147412	+	-
gene10254	8.09723	9.10422	9.38515	8.28053	7.76588	10.7607	10.066	8.15051	9.01984	11.6399	8.5266	9.92739	sp|Q99JW2|ACY1_MOUSE Aminoacylase-1 OS=Mus musculus GN=Acy1 PE=1 SV=1	gi|694356029|ref|XP_009358898.1| PREDICTED: aminoacylase-1-like isoform X2 [Pyrus x bretschneideri]	3657	NW_008988104.1	157359	161016	-	-
gene10255	0	0	0	0	0.0383246	0	0	0	0	0.0342035	0.00766492	0.00684071	-	gi|658043353|ref|XP_008357311.1| PREDICTED: uncharacterized protein LOC103421053 [Malus domestica]	2582	NW_008988104.1	167666	170248	+	-
gene10256	0.475951	0.61664	0.435517	0.271994	1.22389	0.580329	0.484099	0.385219	0.251837	0.445006	0.604799	0.429298	sp|Q69XV9|EXP16_ORYSJ Expansin-A16 OS=Oryza sativa subsp. japonica GN=EXPA16 PE=2 SV=1	gi|694356032|ref|XP_009358899.1| PREDICTED: expansin-A20-like [Pyrus x bretschneideri]	2183	NW_008988104.1	173189	175372	+	-
gene10258	0.0107344	0	0	0	0	0	0	0	0	0	0.00214688	0	sp|Q40392|TMVRN_NICGU TMV resistance protein N OS=Nicotiana glutinosa GN=N PE=1 SV=1	gi|1027106116|ref|XP_008231898.2| PREDICTED: LOW QUALITY PROTEIN: disease resistance protein TAO1 [Prunus mume]	8066	NW_008988104.1	177957	186023	-	-
gene10259	14.4009	13.0475	12.4672	13.8158	12.8363	15.2642	14.6701	9.64851	13.9805	11.1838	13.3136	12.9494	sp|F4JSZ5|BIG1_ARATH Brefeldin A-inhibited guanine nucleotide-exchange protein 1 OS=Arabidopsis thaliana GN=BIG1 PE=2 SV=1	gi|694356036|ref|XP_009358900.1| PREDICTED: brefeldin A-inhibited guanine nucleotide-exchange protein 1-like [Pyrus x bretschneideri]	7786	NW_008988104.1	203956	211742	+	-
gene1026	5.25724	6.61664	5.12477	4.72116	4.78217	5.00385	4.85616	7.06277	6.32578	6.01889	5.3004	5.85349	-	gi|694311421|ref|XP_009357602.1| PREDICTED: CAX-interacting protein 4-like [Pyrus x bretschneideri] gi|694311423|ref|XP_009357610.1| PREDICTED: CAX-interacting protein 4-like [Pyrus x bretschneideri]	1614	NW_008988040.1	3651555	3653169	-	-
gene10260	65.8969	77.7069	83.1663	82.9056	58.0378	92.0242	91.086	87.6399	106.381	106.01	73.5427	96.6282	sp|O64967|HMDH2_GOSHI 3-hydroxy-3-methylglutaryl-coenzyme A reductase 2 OS=Gossypium hirsutum GN=HMG2 PE=3 SV=1	gi|694356039|ref|XP_009358901.1| PREDICTED: 3-hydroxy-3-methylglutaryl-coenzyme A reductase 1-like [Pyrus x bretschneideri]	2595	NW_008988104.1	234001	236596	+	-
gene10261	0	0.0166589	0	0.073481	0	0	0	0	0.014579	0	0.018028	0.0029158	sp|Q9SZL9|CSLD4_ARATH Cellulose synthase-like protein D4 OS=Arabidopsis thaliana GN=CSLD4 PE=2 SV=1	gi|694356045|ref|XP_009358902.1| PREDICTED: cellulose synthase-like protein D4 [Pyrus x bretschneideri]	5387	NW_008988104.1	285200	290587	+	-
gene10263	0	0	0	0	0	0	0	0	0	0	0	0	sp|Q42896|SCRK2_SOLLC Fructokinase-2 OS=Solanum lycopersicum GN=FRK2 PE=1 SV=2	gi|694356401|ref|XP_009358994.1| PREDICTED: fructokinase-2-like [Pyrus x bretschneideri]	638	NW_008988104.1	313696	314334	-	-
gene10264	0.065868	0	0.054245	0	0.0188197	0.0150587	0	0	0.0298733	0.016796	0.0277865	0.0123456	sp|Q9SZL9|CSLD4_ARATH Cellulose synthase-like protein D4 OS=Arabidopsis thaliana GN=CSLD4 PE=2 SV=1	gi|694356052|ref|XP_009358904.1| PREDICTED: cellulose synthase-like protein D4 [Pyrus x bretschneideri]	5258	NW_008988104.1	325237	330495	+	-
gene10265	11.4516	10.342	11.8182	11.3129	9.79291	13.1671	14.4007	8.67654	12.0145	12.4809	10.9435	12.1479	sp|Q940Y3|ARID3_ARATH AT-rich interactive domain-containing protein 3 OS=Arabidopsis thaliana GN=ARID3 PE=2 SV=1	gi|694356048|ref|XP_009358903.1| PREDICTED: AT-rich interactive domain-containing protein 3-like [Pyrus x bretschneideri]	5406	NW_008988104.1	330699	336105	-	-
gene10266	7.00252	7.75577	7.18949	6.38548	7.82965	8.13748	7.48236	6.87478	7.01674	6.5236	7.23258	7.20699	sp|Q9SZL8|FRS5_ARATH Protein FAR1-RELATED SEQUENCE 5 OS=Arabidopsis thaliana GN=FRS5 PE=2 SV=1	gi|694356055|ref|XP_009358905.1| PREDICTED: protein FAR1-RELATED SEQUENCE 5 [Pyrus x bretschneideri] gi|694356059|ref|XP_009358906.1| PREDICTED: protein FAR1-RELATED SEQUENCE 5 [Pyrus x bretschneideri] gi|694356063|ref|XP_009358907.1| PREDICTED: protein FAR1-RELATED SEQUENCE 5 [Pyrus x bretschneideri]	3425	NW_008988104.1	344951	348376	+	-
gene10267	4.04552	3.51834	3.57419	3.05598	4.80953	3.48692	3.52357	3.56285	3.90154	3.84178	3.80071	3.66333	sp|Q9SZL7|FRS9_ARATH Protein FAR1-RELATED SEQUENCE 9 OS=Arabidopsis thaliana GN=FRS9 PE=2 SV=2	gi|694356077|ref|XP_009358912.1| PREDICTED: protein FAR1-RELATED SEQUENCE 9 [Pyrus x bretschneideri] gi|694356080|ref|XP_009358913.1| PREDICTED: protein FAR1-RELATED SEQUENCE 9 [Pyrus x bretschneideri]	3724	NW_008988104.1	353392	357116	+	-
gene10268	4.83849	4.31112	6.52465	3.20166	3.68653	5.97721	5.18033	6.87037	6.69875	6.32048	4.51249	6.20943	-	gi|694356074|ref|XP_009358911.1| PREDICTED: uncharacterized protein LOC103949521 [Pyrus x bretschneideri]	1020	NW_008988104.1	358622	359642	+	-
gene10269	0.554075	0.650857	1.05457	0.63328	0.379943	0.439131	0.601131	0.677657	0.6031	0.640499	0.654545	0.592304	sp|Q9FG33|LRKS5_ARATH Probable L-type lectin-domain containing receptor kinase S.5 OS=Arabidopsis thaliana GN=LECRKS5 PE=2 SV=1	gi|694356403|ref|XP_009358995.1| PREDICTED: probable L-type lectin-domain containing receptor kinase S.5 [Pyrus x bretschneideri]	2344	NW_008988104.1	362413	364757	+	-
gene1027	11.5434	12.4568	14.414	13.646	9.98952	13.988	13.416	8.50981	13.4582	12.5493	12.4099	12.3843	sp|Q8T7K0|ALIX_DICDI ALG-2 interacting protein X OS=Dictyostelium discoideum GN=alxA PE=1 SV=1	gi|694311419|ref|XP_009357593.1| PREDICTED: ALG-2 interacting protein X-like [Pyrus x bretschneideri]	5468	NW_008988040.1	3654280	3659748	+	-
gene10270	0.61688	1.00474	0.532218	0.805785	0.805733	0.765595	0.358537	0.618158	0.439647	0.808979	0.753071	0.598183	-	gi|694356070|ref|XP_009358910.1| PREDICTED: LOW QUALITY PROTEIN: uncharacterized protein LOC103949520 [Pyrus x bretschneideri]	1965	NW_008988104.1	365192	367157	-	-
gene10271	1.78123	2.56863	3.0614	2.8325	3.36338	2.97451	3.46591	3.51016	2.17768	4.10761	2.72143	3.24717	sp|Q9SZL5|PP356_ARATH Pentatricopeptide repeat-containing protein At4g38150 OS=Arabidopsis thaliana GN=At4g38150 PE=2 SV=1	gi|694356067|ref|XP_009358909.1| PREDICTED: LOW QUALITY PROTEIN: pentatricopeptide repeat-containing protein At4g38150 [Pyrus x bretschneideri]	1118	NW_008988104.1	368019	369137	+	-
gene10272	11.5892	11.8133	10.8325	13.6837	16.8025	11.4301	13.054	18.9665	14.3782	11.3811	12.9442	13.842	sp|O23685|AP1S2_ARATH AP-1 complex subunit sigma-2 OS=Arabidopsis thaliana GN=AAP19-2 PE=2 SV=1	gi|658057208|ref|XP_008364372.1| PREDICTED: AP-1 complex subunit sigma-1 [Malus domestica] gi|694356083|ref|XP_009358914.1| PREDICTED: AP-1 complex subunit sigma-1 [Pyrus x bretschneideri]	1808	NW_008988104.1	376611	378419	+	-
gene10273	23.2988	26.3082	30.6574	30.6407	28.3316	31.8069	33.3331	23.8139	28.6597	32.369	27.8473	29.9965	sp|P93025|PHOT2_ARATH Phototropin-2 OS=Arabidopsis thaliana GN=PHOT2 PE=1 SV=2	gi|694356105|ref|XP_009358919.1| PREDICTED: phototropin-2 isoform X3 [Pyrus x bretschneideri]	9350	NW_008988104.1	380089	389439	-	-
gene10274	0	0	0	0	0	0	0	0	0	0	0	0	sp|Q500U8|TKPR1_ARATH Tetraketide alpha-pyrone reductase 1 OS=Arabidopsis thaliana GN=TKPR1 PE=2 SV=1	gi|694356109|ref|XP_009358921.1| PREDICTED: LOW QUALITY PROTEIN: tetraketide alpha-pyrone reductase 1 [Pyrus x bretschneideri]	1893	NW_008988104.1	393848	395741	-	-
gene10275	22.4515	19.6427	20.3879	22.5631	24.0739	20.2777	19.3193	20.751	20.0747	18.6553	21.8238	19.8156	sp|O22446|HDA19_ARATH Histone deacetylase 19 OS=Arabidopsis thaliana GN=HDA19 PE=1 SV=2	gi|658027050|ref|XP_008348955.1| PREDICTED: histone deacetylase 19-like [Malus domestica] gi|658027052|ref|XP_008348956.1| PREDICTED: histone deacetylase 19-like [Malus domestica] gi|658045530|ref|XP_008358446.1| PREDICTED: histone deacetylase 19-like [Malus domestica] gi|658045532|ref|XP_008358447.1| PREDICTED: histone deacetylase 19-like [Malus domestica]	4057	NW_008988104.1	417495	421552	+	-
gene10276	13.2761	12.9378	10.6561	10.9269	13.4413	12.6686	14.3841	11.0567	11.1588	11.8487	12.2476	12.2234	sp|Q8GX93|CLCE_ARATH Chloride channel protein CLC-e OS=Arabidopsis thaliana GN=CLC-E PE=2 SV=2	gi|694356113|ref|XP_009358922.1| PREDICTED: LOW QUALITY PROTEIN: chloride channel protein CLC-e, partial [Pyrus x bretschneideri]	2400	NW_008988104.1	421993	424393	-	-
gene10277	1.82813	1.89481	1.02505	1.73381	2.08933	1.52951	1.42424	1.25926	1.12901	1.07119	1.71423	1.28264	-	gi|694446631|ref|XP_009349629.1| PREDICTED: uncharacterized protein LOC103941161 isoform X2 [Pyrus x bretschneideri]	2226	NW_008988104.1	426849	429075	+	-
gene10278	3.8618	5.02101	4.68999	4.39824	3.63378	4.3177	5.30198	4.43255	4.55502	4.32869	4.32096	4.58719	sp|Q40392|TMVRN_NICGU TMV resistance protein N OS=Nicotiana glutinosa GN=N PE=1 SV=1	gi|658024321|ref|XP_008347565.1| PREDICTED: TMV resistance protein N-like [Malus domestica]	6345	NW_008988104.1	429297	435642	-	-
gene10279	29.0004	28.8314	21.4842	23.0391	28.5284	21.7128	23.1584	26.5997	23.0527	15.873	26.1767	22.0793	sp|Q9SRE4|UGAL2_ARATH UDP-galactose transporter 2 OS=Arabidopsis thaliana GN=UDP-GALT2 PE=2 SV=1	gi|694356125|ref|XP_009358925.1| PREDICTED: UDP-galactose transporter 2-like [Pyrus x bretschneideri]	2487	NW_008988104.1	455168	457655	-	-
gene1028	0	0	0	0	0	0.116098	0	0	0.0383856	0	0	0.0308967	sp|Q50EK0|C16B2_PICSI Cytochrome P450 716B2 OS=Picea sitchensis GN=CYP716B2 PE=2 SV=1	gi|694311654|ref|XP_009358879.1| PREDICTED: beta-amyrin 28-oxidase-like [Pyrus x bretschneideri]	2046	NW_008988040.1	3662358	3664404	-	-
gene10280	0	0	0	0	0	0	0	0	0	0	0	0	sp|Q6DRB1|GLE1_DANRE Nucleoporin GLE1 OS=Danio rerio GN=gle1 PE=2 SV=2	gi|657994860|ref|XP_008389745.1| PREDICTED: nucleoporin GLE1 [Malus domestica]	1803	NW_008988104.1	463413	465216	-	-
gene10281	74.2577	77.0629	80.5156	80.5053	82.657	83.291	90.7673	85.3153	80.5237	86.3885	78.9997	85.2572	sp|Q9SAR5|AKR2_ARATH Ankyrin repeat domain-containing protein 2 OS=Arabidopsis thaliana GN=AKR2 PE=1 SV=2	gi|694356131|ref|XP_009358926.1| PREDICTED: ankyrin repeat domain-containing protein 2 isoform X1 [Pyrus x bretschneideri]	3716	NW_008988104.1	466259	469975	-	-
gene10282	11.0438	9.7678	7.11434	9.17236	8.58275	9.3587	6.73972	8.18368	10.2178	8.7863	9.13621	8.65724	sp|Q9SRR1|FBL12_ARATH F-box/LRR-repeat protein 12 OS=Arabidopsis thaliana GN=FBL12 PE=2 SV=1	gi|694356138|ref|XP_009358928.1| PREDICTED: F-box/LRR-repeat protein 12 [Pyrus x bretschneideri]	1176	NW_008988104.1	472396	473572	+	-
gene10283	0	0	0	0	0	0	0.137174	0	0	0	0	0.0274348	sp|Q04088|POF21_ARATH Probable transcription factor PosF21 OS=Arabidopsis thaliana GN=POSF21 PE=2 SV=1	gi|694356413|ref|XP_009358997.1| PREDICTED: probable transcription factor PosF21 [Pyrus x bretschneideri]	642	NW_008988104.1	475106	475748	-	-
gene10284	0	0	0	0	0.0388818	0.0311114	0.0346034	0.110142	0	0	0.00777635	0.0351713	sp|Q6INU7|FRRS1_XENLA Putative ferric-chelate reductase 1 OS=Xenopus laevis GN=frrs1 PE=2 SV=1	gi|694356420|ref|XP_009358999.1| PREDICTED: putative ferric-chelate reductase 1 [Pyrus x bretschneideri]	2545	NW_008988104.1	477921	480466	-	-
gene10285	12.1028	14.2852	15.715	15.4897	14.805	14.1608	12.8483	16.8847	13.7122	17.1793	14.4795	14.957	sp|P42814|RNS2_ARATH Ribonuclease 2 OS=Arabidopsis thaliana GN=RNS2 PE=2 SV=1	gi|694356147|ref|XP_009358930.1| PREDICTED: ribonuclease 2 [Pyrus x bretschneideri]	3763	NW_008988104.1	481484	485247	-	-
gene10286	5.94815	5.02177	4.5126	5.06793	5.85864	4.72738	5.25798	6.13888	5.06184	5.07422	5.28182	5.25206	sp|Q9FMP0|MD19A_ARATH Mediator of RNA polymerase II transcription subunit 19a OS=Arabidopsis thaliana GN=MED19A PE=1 SV=1	gi|694356150|ref|XP_009358931.1| PREDICTED: mediator of RNA polymerase II transcription subunit 19a-like isoform X1 [Pyrus x bretschneideri]	4003	NW_008988104.1	487433	491436	+	-
gene10287	0.751787	0.663156	0.649864	0.438768	0.914041	0.789885	1.30154	0.845818	0.667412	0.8647	0.683523	0.893871	sp|Q40392|TMVRN_NICGU TMV resistance protein N OS=Nicotiana glutinosa GN=N PE=1 SV=1	gi|694356157|ref|XP_009358933.1| PREDICTED: TMV resistance protein N-like [Pyrus x bretschneideri]	5413	NW_008988104.1	501159	506572	+	-
gene10288	10.2134	9.78917	6.75306	6.77812	8.76078	9.01857	6.79146	4.40875	8.0091	4.8391	8.45891	6.6134	sp|Q9SE97|FH1_ARATH Formin-like protein 1 OS=Arabidopsis thaliana GN=FH1 PE=1 SV=1	gi|694356424|ref|XP_009359000.1| PREDICTED: formin-like protein 1 [Pyrus x bretschneideri]	3942	NW_008988104.1	526687	530629	+	-
gene10289	15.0043	18.0028	17.6874	21.8043	16.2771	19.7526	20.954	18.8292	20.6413	22.0851	17.7552	20.4524	sp|Q9R0X4|ACOT9_MOUSE Acyl-coenzyme A thioesterase 9, mitochondrial OS=Mus musculus GN=Acot9 PE=1 SV=1	gi|694356166|ref|XP_009358935.1| PREDICTED: acyl-coenzyme A thioesterase 9, mitochondrial [Pyrus x bretschneideri]	3295	NW_008988104.1	531731	535026	-	-
gene1029	3.85613	4.06649	3.49571	4.17674	4.0996	3.32132	3.85373	3.50812	4.00616	3.6359	3.93893	3.66505	sp|Q8N0Z6|TTC5_HUMAN Tetratricopeptide repeat protein 5 OS=Homo sapiens GN=TTC5 PE=1 SV=2	gi|694311416|ref|XP_009357583.1| PREDICTED: tetratricopeptide repeat protein 5-like [Pyrus x bretschneideri]	3862	NW_008988040.1	3664940	3668802	-	-
gene10290	0	0	0	0	0	0	0	0.0304157	0	0.0287479	0	0.0118327	sp|Q9T048|DRL27_ARATH Disease resistance protein At4g27190 OS=Arabidopsis thaliana GN=At4g27190 PE=2 SV=1	gi|694356427|ref|XP_009359001.1| PREDICTED: probable disease resistance protein At4g27220 [Pyrus x bretschneideri]	3072	NW_008988104.1	544734	547806	-	-
gene10291	0	0	0	0	0	0	0	0	0	0	0	0	sp|Q9R0X4|ACOT9_MOUSE Acyl-coenzyme A thioesterase 9, mitochondrial OS=Mus musculus GN=Acot9 PE=1 SV=1	gi|694356166|ref|XP_009358935.1| PREDICTED: acyl-coenzyme A thioesterase 9, mitochondrial [Pyrus x bretschneideri]	2081	NW_008988104.1	551053	553134	-	-
gene10292	0	0	0.0338099	0	0	0	0	0	0	0	0.00676198	0	sp|Q9T048|DRL27_ARATH Disease resistance protein At4g27190 OS=Arabidopsis thaliana GN=At4g27190 PE=2 SV=1	gi|694356430|ref|XP_009359002.1| PREDICTED: disease resistance protein At4g27190-like [Pyrus x bretschneideri]	2812	NW_008988104.1	559486	562298	-	-
gene10293	0	0	0	0	0	0	0.10288	0	0	0.20634	0	0.0618441	-	-	856	NW_008988104.1	569669	570525	+	-
gene10294	27.2046	37.3569	43.0924	40.6675	28.8372	38.2306	39.0824	44.7281	45.4725	49.8527	35.4317	43.4733	sp|Q9ASS4|Y5838_ARATH Probably inactive leucine-rich repeat receptor-like protein kinase At5g48380 OS=Arabidopsis thaliana GN=At5g48380 PE=1 SV=1	gi|694356172|ref|XP_009358936.1| PREDICTED: probably inactive leucine-rich repeat receptor-like protein kinase At5g48380 [Pyrus x bretschneideri]	3380	NW_008988104.1	581875	585255	-	-
gene10295	92.8422	85.6343	99.0794	91.268	102.477	85.2184	91.8723	87.5654	87.6374	93.9274	94.2601	89.2442	sp|P0DH90|FRIGI_ARATH Protein FRIGIDA OS=Arabidopsis thaliana GN=FRI PE=2 SV=1	gi|694356175|ref|XP_009358937.1| PREDICTED: FRIGIDA-like protein 3 [Pyrus x bretschneideri] gi|694356178|ref|XP_009358938.1| PREDICTED: FRIGIDA-like protein 3 [Pyrus x bretschneideri]	2753	NW_008988104.1	600527	603280	+	-
gene10296	0.0986988	0.0511494	0.162565	0.169211	0.0564002	0	0.0501941	0.106511	0.0895264	0.125839	0.107605	0.0744141	-	gi|694356182|ref|XP_009358939.1| PREDICTED: uncharacterized protein LOC103949548 [Pyrus x bretschneideri]	3509	NW_008988104.1	604265	607774	+	-
gene10298	1.99863	2.44145	3.37029	1.79483	2.69207	3.06793	4.13829	4.1596	2.78408	3.34907	2.45945	3.49979	sp|Q9H0Y0|ATG10_HUMAN Ubiquitin-like-conjugating enzyme ATG10 OS=Homo sapiens GN=ATG10 PE=1 SV=1	gi|694356434|ref|XP_009359003.1| PREDICTED: ubiquitin-like-conjugating enzyme ATG10 [Pyrus x bretschneideri]	1213	NW_008988104.1	612161	613374	+	-
gene103	0	0	0	0	0	0	0	0	0	0	0	0	-	gi|672200145|ref|XP_008777802.1| PREDICTED: uncharacterized protein LOC103697676 [Phoenix dactylifera]	680	NW_008988039.1	606970	607650	+	-
gene1030	0	0	0	0	0	0	0	0	0	0	0	0	sp|Q9C996|GLIP6_ARATH GDSL esterase/lipase 6 OS=Arabidopsis thaliana GN=GLIP6 PE=2 SV=1	gi|694311656|ref|XP_009358887.1| PREDICTED: LOW QUALITY PROTEIN: GDSL esterase/lipase 6 [Pyrus x bretschneideri]	1874	NW_008988040.1	3670335	3672209	+	-
gene10300	3.28155	3.29857	3.61692	3.89218	3.90608	3.44255	4.16901	3.26067	3.17877	3.89024	3.59906	3.58825	sp|B2HJU9|DHMA_MYCMM Haloalkane dehalogenase OS=Mycobacterium marinum (strain ATCC BAA-535 / M) GN=dhmA PE=3 SV=1	gi|694356185|ref|XP_009358940.1| PREDICTED: uncharacterized hydrolase YNR064C-like [Pyrus x bretschneideri]	6992	NW_008988104.1	617503	624495	+	-
gene10302	0.196446	0.305417	0.188745	0.0280659	0.364834	0.112278	0.0749282	0.158997	0.111368	0.100186	0.216701	0.111551	-	gi|657981059|ref|XP_008382541.1| PREDICTED: uncharacterized protein LOC103445326 isoform X1 [Malus domestica]	3526	NW_008988104.1	624327	627853	-	-
gene10303	0.811011	0.386672	0.658995	0.426394	0.667356	0.63782	0.379451	0.332578	0.456097	0.496329	0.590086	0.460455	-	gi|694356437|ref|XP_009359004.1| PREDICTED: uncharacterized protein LOC103949623 [Pyrus x bretschneideri]	5338	NW_008988104.1	651148	656486	-	-
gene10305	0.110509	0.400888	0.242689	0.44207	0.50519	0.40423	0.843002	0.29814	0.250597	0.281792	0.340269	0.415552	-	gi|694356185|ref|XP_009358940.1| PREDICTED: uncharacterized hydrolase YNR064C-like [Pyrus x bretschneideri]	1567	NW_008988104.1	658826	660393	+	-
gene10306	0.359965	0.373094	0.237156	0.383993	0.411395	0.329179	0.341718	0.233075	0.217675	0.220294	0.353121	0.268388	-	gi|694356190|ref|XP_009358941.1| PREDICTED: uncharacterized protein LOC103949551 [Pyrus x bretschneideri]	3608	NW_008988104.1	660493	664101	-	-
gene10307	7.65562	7.33284	6.56381	6.50025	8.02106	8.97796	7.72923	4.33538	7.25149	6.36042	7.21472	6.93089	-	gi|694356198|ref|XP_009358942.1| PREDICTED: uncharacterized protein LOC103949552 [Pyrus x bretschneideri]	10733	NW_008988104.1	687573	698306	-	-
gene10308	0.0244586	0.0760522	0.0268569	0.139775	0.139766	2.81822	0	0	0	0	0.0813816	0.563645	sp|O04973|LEU1A_SOLPN 2-isopropylmalate synthase A OS=Solanum pennellii GN=IPMSA PE=2 SV=1	gi|694356201|ref|XP_009358943.1| PREDICTED: 2-isopropylmalate synthase A-like [Pyrus x bretschneideri]	3540	NW_008988104.1	723099	726639	+	-
gene10309	3.68184	4.09765	3.51265	3.58728	3.0007	3.03578	3.28443	5.01544	3.58604	3.44758	3.57602	3.67385	-	gi|694356205|ref|XP_009358944.1| PREDICTED: uncharacterized protein LOC103949555 [Pyrus x bretschneideri]	2869	NW_008988104.1	727318	730187	-	-
gene1031	13.5429	15.6141	16.3747	17.0442	12.1736	20.7339	22.1325	38.7542	26.9151	21.574	14.9499	26.0219	-	gi|694311659|ref|XP_009358897.1| PREDICTED: uncharacterized protein LOC103949506 [Pyrus x bretschneideri]	569	NW_008988040.1	3675334	3675903	+	-
gene10310	3.14607	3.16897	2.968	3.29193	3.29172	3.68744	3.60555	4.06456	3.13505	3.11854	3.17334	3.52223	sp|Q9M8J3|FRS7_ARATH Protein FAR1-RELATED SEQUENCE 7 OS=Arabidopsis thaliana GN=FRS7 PE=2 SV=1	gi|657965812|ref|XP_008374575.1| PREDICTED: protein FAR1-RELATED SEQUENCE 7-like isoform X1 [Malus domestica]	1954	NW_008988104.1	730354	732308	+	-
gene10311	4.92337	7.69843	9.1345	9.70201	4.2201	13.0412	10.6197	12.4583	11.3186	16.1908	7.13568	12.7257	-	gi|657981081|ref|XP_008382552.1| PREDICTED: uncharacterized protein LOC103445335 [Malus domestica]	2040	NW_008988104.1	740394	742434	+	-
gene10313	0.851362	1.94131	3.5524	1.36229	0.3892	2.10209	2.07824	2.29688	2.8573	3.64717	1.61931	2.59633	-	gi|694356212|ref|XP_009358948.1| PREDICTED: uncharacterized protein LOC103949557 [Pyrus x bretschneideri] gi|694356215|ref|XP_009358949.1| PREDICTED: uncharacterized protein LOC103949557 [Pyrus x bretschneideri]	1017	NW_008988104.1	758325	759342	+	-
gene10314	0.312294	0.283224	0.38578	0.312319	0.267685	0.39268	0.436755	0.50552	0.956041	0.477801	0.31226	0.55376	sp|Q9SZL8|FRS5_ARATH Protein FAR1-RELATED SEQUENCE 5 OS=Arabidopsis thaliana GN=FRS5 PE=2 SV=1	gi|694356227|ref|XP_009358951.1| PREDICTED: protein FAR1-RELATED SEQUENCE 5-like isoform X1 [Pyrus x bretschneideri]	2218	NW_008988104.1	762335	764553	-	-
gene10315	2.3869	1.6008	0.822256	1.60477	1.65815	1.41238	1.5233	2.52532	1.91036	1.43211	1.61457	1.76069	sp|Q9SZL8|FRS5_ARATH Protein FAR1-RELATED SEQUENCE 5 OS=Arabidopsis thaliana GN=FRS5 PE=2 SV=1	gi|694356233|ref|XP_009358953.1| PREDICTED: protein FAR-RED IMPAIRED RESPONSE 1-like isoform X1 [Pyrus x bretschneideri]	1850	NW_008988104.1	775012	776862	+	-
gene10316	1.65745	1.38179	1.34519	1.23546	1.77071	1.2521	1.53922	1.39981	1.40536	1.13929	1.47812	1.34716	sp|Q67XL4|Y3544_ARATH Uncharacterized CRM domain-containing protein At3g25440, chloroplastic OS=Arabidopsis thaliana GN=At3g25440 PE=2 SV=1	gi|694356441|ref|XP_009359005.1| PREDICTED: uncharacterized CRM domain-containing protein At3g25440, chloroplastic-like [Pyrus x bretschneideri]	2403	NW_008988104.1	780218	782621	-	-
gene10318	0	0	0	0	0	0	0	0	0	0	0	0	sp|Q9SRR7|CML3_ARATH Calmodulin-like protein 3 OS=Arabidopsis thaliana GN=CML3 PE=2 SV=1	gi|694445775|ref|XP_009349302.1| PREDICTED: calmodulin-like protein 3 [Pyrus x bretschneideri]	869	NW_008988104.1	786523	787392	-	-
gene10319	11.8395	13.2629	12.2125	12.5751	10.7975	11.8112	11.1907	8.90491	11.9324	13.9057	12.1375	11.549	sp|Q9CPW2|ADXL_MOUSE Adrenodoxin-like protein, mitochondrial OS=Mus musculus GN=Fdx1l PE=2 SV=1	gi|658057711|ref|XP_008364639.1| PREDICTED: adrenodoxin-like protein, mitochondrial [Malus domestica]	724	NW_008988104.1	792689	793413	-	-
gene1032	0.846368	0.526344	1.08425	0.548168	0.548133	0.619188	0.516514	0.943808	0.332676	0.748176	0.710653	0.632072	sp|Q7ZWL6|MAF1_XENLA Repressor of RNA polymerase III transcription MAF1 homolog OS=Xenopus laevis GN=maf1 PE=2 SV=1	gi|694311425|ref|XP_009357621.1| PREDICTED: repressor of RNA polymerase III transcription MAF1 homolog [Pyrus x bretschneideri] gi|694311428|ref|XP_009357628.1| PREDICTED: repressor of RNA polymerase III transcription MAF1 homolog [Pyrus x bretschneideri] gi|694311430|ref|XP_009357636.1| PREDICTED: repressor of RNA polymerase III transcription MAF1 homolog [Pyrus x bretschneideri]	3069	NW_008988040.1	3676796	3679865	-	-
gene10320	0.310335	0.0989707	0.078638	0.163706	0.272826	0.0873213	0.0728417	0.128808	0.173228	0.0973957	0.184895	0.111919	sp|Q41238|LOX16_SOLTU Linoleate 9S-lipoxygenase 6 (Fragment) OS=Solanum tuberosum GN=LOX1.6 PE=1 SV=1	gi|694356256|ref|XP_009358958.1| PREDICTED: linoleate 9S-lipoxygenase 6-like [Pyrus x bretschneideri]	3627	NW_008988104.1	794794	798421	+	-
gene10321	6.31169	6.43009	7.96721	6.96731	6.96686	5.30324	7.16048	7.21881	6.36125	6.71293	6.92863	6.55134	sp|Q7MND7|DADA_VIBVY D-amino acid dehydrogenase small subunit OS=Vibrio vulnificus (strain YJ016) GN=dadA PE=3 SV=2	gi|694356302|ref|XP_009358970.1| PREDICTED: uncharacterized protein LOC103949575 [Pyrus x bretschneideri]	3210	NW_008988104.1	804526	807736	-	-
gene10322	0.10027	0.155892	0.0550512	0.458416	0.229193	0.687712	0.30596	0.162311	0.090952	0.204548	0.199764	0.290297	sp|Q9FZ70|FDL1_ARATH F-box/FBD/LRR-repeat protein At1g13570 OS=Arabidopsis thaliana GN=At1g13570 PE=2 SV=1	gi|694356444|ref|XP_009359007.1| PREDICTED: F-box/FBD/LRR-repeat protein At1g13570-like [Pyrus x bretschneideri]	1727	NW_008988104.1	802488	804215	+	-
gene10323	0.678421	0.659219	0.931179	0.290775	1.06611	0.775501	1.29381	0.549091	0.769217	0.864971	0.72514	0.850519	sp|Q9FZ70|FDL1_ARATH F-box/FBD/LRR-repeat protein At1g13570 OS=Arabidopsis thaliana GN=At1g13570 PE=2 SV=1	gi|694356284|ref|XP_009358964.1| PREDICTED: F-box/FBD/LRR-repeat protein At1g13570-like isoform X1 [Pyrus x bretschneideri]	2042	NW_008988104.1	825280	827322	+	-
gene10324	5.67972	5.31827	4.394	6.15967	5.79046	4.63326	4.98918	4.87558	4.18591	4.34491	5.46842	4.60577	sp|Q9FZ70|FDL1_ARATH F-box/FBD/LRR-repeat protein At1g13570 OS=Arabidopsis thaliana GN=At1g13570 PE=2 SV=1	gi|694356299|ref|XP_009358969.1| PREDICTED: F-box/FBD/LRR-repeat protein At1g13570-like [Pyrus x bretschneideri]	2683	NW_008988104.1	820265	822948	+	-
gene10325	3.69564	2.29826	1.73915	1.81025	2.77554	2.80022	1.93315	2.3929	3.06486	1.29239	2.46377	2.2967	sp|Q8W4C3|PARNL_ARATH Poly(A)-specific ribonuclease PARN-like OS=Arabidopsis thaliana GN=At3g25430 PE=2 SV=1	gi|694356292|ref|XP_009358966.1| PREDICTED: poly(A)-specific ribonuclease PARN-like [Pyrus x bretschneideri]	820	NW_008988104.1	824160	824980	-	-
gene10326	10.7085	9.20184	8.54254	8.33388	9.76291	7.47705	9.2472	6.02501	7.08438	7.31279	9.30994	7.42929	sp|Q8W4C3|PARNL_ARATH Poly(A)-specific ribonuclease PARN-like OS=Arabidopsis thaliana GN=At3g25430 PE=2 SV=1	gi|694356278|ref|XP_009358962.1| PREDICTED: poly(A)-specific ribonuclease PARN-like isoform X1 [Pyrus x bretschneideri]	2838	NW_008988104.1	827347	830185	-	-
gene10327	17.2329	17.3983	18.708	16.536	15.6731	17.4704	19.0619	14.8896	18.5702	16.4947	17.1096	17.2974	sp|Q1RMH9|DNJC2_BOVIN DnaJ homolog subfamily C member 2 OS=Bos taurus GN=DNAJC2 PE=2 SV=1	gi|694411784|ref|XP_009334242.1| PREDICTED: dnaJ homolog subfamily C member 2-like [Pyrus x bretschneideri]	3100	NW_008988104.1	832451	835551	+	-
gene10328	3.19729	2.56405	1.43507	1.3337	3.68077	1.5793	1.9702	1.46074	1.88404	1.54727	2.44218	1.68831	sp|Q9SJW9|CDT1A_ARATH CDT1-like protein a, chloroplastic OS=Arabidopsis thaliana GN=CDT1A PE=1 SV=1	gi|694356259|ref|XP_009358959.1| PREDICTED: CDT1-like protein a, chloroplastic [Pyrus x bretschneideri]	3710	NW_008988104.1	835629	839339	-	-
gene10329	44.1136	50.8837	61.8959	60.6969	47.4052	48.5196	50.548	64.3521	49.3542	63.9299	52.999	55.3408	sp|P37890|CBP1_ORYSJ Serine carboxypeptidase 1 OS=Oryza sativa subsp. japonica GN=CBP1 PE=2 SV=1	gi|694356306|ref|XP_009358971.1| PREDICTED: serine carboxypeptidase-like 20 isoform X1 [Pyrus x bretschneideri] gi|694356309|ref|XP_009358972.1| PREDICTED: serine carboxypeptidase-like 20 isoform X2 [Pyrus x bretschneideri]	3582	NW_008988104.1	840899	844481	-	-
gene1033	0.32859	1.07849	0.84189	0.438155	0.438127	0.450732	0.389917	1.0638	0.645782	0.446874	0.62505	0.599421	-	gi|694311432|ref|XP_009357655.1| PREDICTED: uncharacterized protein LOC103948364 [Pyrus x bretschneideri] gi|694311434|ref|XP_009357664.1| PREDICTED: uncharacterized protein LOC103948364 [Pyrus x bretschneideri]	1581	NW_008988040.1	3680580	3682161	+	-
gene10330	1.62185	2.04557	1.78088	1.56336	1.92057	1.75119	1.86824	1.34958	1.04574	1.49481	1.78645	1.50191	sp|Q9SU40|SKU5_ARATH Monocopper oxidase-like protein SKU5 OS=Arabidopsis thaliana GN=SKU5 PE=1 SV=1	gi|694356312|ref|XP_009358973.1| PREDICTED: monocopper oxidase-like protein SKU5 [Pyrus x bretschneideri]	4431	NW_008988104.1	845879	850310	-	-
gene10331	7.68626	14.8398	13.8183	15.6752	9.30117	9.85426	8.73758	12.1167	10.3212	9.14649	12.2642	10.0353	-	gi|694356316|ref|XP_009358974.1| PREDICTED: uncharacterized protein LOC103949578 [Pyrus x bretschneideri]	1149	NW_008988104.1	854429	855578	+	-
gene10332	21.8633	30.3216	33.9645	34.2528	25.4839	35.5565	37.8101	28.5874	36.3952	38.9935	29.1772	35.4686	sp|Q8RXE8|BASS3_ARATH Probable sodium/metabolite cotransporter BASS3, chloroplastic OS=Arabidopsis thaliana GN=BASS3 PE=2 SV=1	gi|694356319|ref|XP_009358975.1| PREDICTED: probable sodium/metabolite cotransporter BASS3, chloroplastic [Pyrus x bretschneideri]	2788	NW_008988104.1	862682	865470	+	-
gene10334	1.26215	0.784912	0.692955	0.577029	2.01947	0.923366	2.05401	1.49826	0.801398	0.257474	1.0673	1.1069	-	gi|694356322|ref|XP_009358976.1| PREDICTED: transcription factor IBH1-like [Pyrus x bretschneideri]	686	NW_008988104.1	868979	869665	-	-
gene10335	5.95463	7.17266	9.54268	8.36934	6.34557	12.8776	11.7857	18.4095	9.63465	14.2812	7.47698	13.3977	-	gi|694356326|ref|XP_009358977.1| PREDICTED: transcription factor IBH1-like [Pyrus x bretschneideri]	1076	NW_008988104.1	873577	874653	-	-
gene10336	8.17787	8.2729	6.0511	6.54507	8.29287	5.63128	6.34312	7.11095	6.74191	5.38083	7.46796	6.24162	sp|Q9FKI0|FIMB2_ARATH Fimbrin-like protein 2 OS=Arabidopsis thaliana GN=FIM2 PE=2 SV=1	gi|694356330|ref|XP_009358978.1| PREDICTED: fimbrin-like protein 2 [Pyrus x bretschneideri]	4415	NW_008988104.1	885688	890103	-	-
gene10339	16.5321	9.07581	7.69202	7.20586	17.9334	7.62319	4.77378	7.71082	8.06974	5.21593	11.6879	6.67869	-	gi|694356336|ref|XP_009358979.1| PREDICTED: uncharacterized protein At5g48480-like [Pyrus x bretschneideri]	1236	NW_008988104.1	916074	917310	+	-
gene10340	5.48769	1.10597	0.167383	0.348452	16.5504	0.418197	0.465135	0.658007	0.414808	0.466445	4.73198	0.484518	sp|Q8W453|DIRL1_ARATH Putative lipid-transfer protein DIR1 OS=Arabidopsis thaliana GN=DIR1 PE=1 SV=1	gi|694356340|ref|XP_009358980.1| PREDICTED: putative lipid-transfer protein DIR1 [Pyrus x bretschneideri]	568	NW_008988104.1	921718	922286	-	-
gene10341	2.09139	1.67995	1.55011	3.58553	1.91216	1.96034	2.23355	3.1597	1.61248	2.50648	2.16383	2.29451	-	gi|694356343|ref|XP_009358981.1| PREDICTED: uncharacterized protein LOC103949588 [Pyrus x bretschneideri]	1656	NW_008988104.1	928488	930144	+	-
gene10342	0.0148073	0	0.00541976	0.00564135	0.011282	0	0.00502027	0.0106529	0	0	0.00743008	0.00313464	-	gi|694449612|ref|XP_009350415.1| PREDICTED: uncharacterized protein LOC103941942 [Pyrus x bretschneideri]	17542	NW_008988104.1	948808	966350	+	-
gene10343	0	0	0	0	0	0	0	0	0	0	0	0	-	gi|694393485|ref|XP_009372179.1| PREDICTED: HAUS augmin-like complex subunit 3 isoform X1 [Pyrus x bretschneideri]	1029	NW_008988104.1	984133	985162	-	-
gene10344	0	0	0	0	0	0	0	0	0	0	0	0	sp|Q68CZ6|HAUS3_HUMAN HAUS augmin-like complex subunit 3 OS=Homo sapiens GN=HAUS3 PE=1 SV=1	gi|694411818|ref|XP_009334258.1| PREDICTED: HAUS augmin-like complex subunit 3 isoform X2 [Pyrus x bretschneideri]	560	NW_008988104.1	986896	987456	-	-
gene10345	0	0	0.0612586	0.127526	0	0.0510172	0	0	0	0	0.037757	0.0102034	-	gi|694362387|ref|XP_009360688.1| PREDICTED: nuclear pore complex protein NUP160 homolog isoform X3 [Pyrus x bretschneideri]	1552	NW_008988104.1	988289	989841	-	-
gene10346	0	0	0	0	0	0	0	0	0	0	0	0	-	-	10932	NW_008988104.1	997309	1008241	+	-
gene10347	0	0	0	0	0	0	0	0	0	0	0	0	-	gi|694430738|ref|XP_009342831.1| PREDICTED: nuclear pore complex protein NUP160 homolog [Pyrus x bretschneideri]	1009	NW_008988104.1	1001010	1002019	+	-
gene10348	0	0	0	0	0	0	0	0	0	0	0	0	-	gi|694356451|ref|XP_009359009.1| PREDICTED: uncharacterized protein LOC103949629 [Pyrus x bretschneideri]	1506	NW_008988104.1	1015005	1016511	-	-
gene10349	0.0563328	0.0583875	0.123713	0.0643855	0.0643813	0.257575	0.114594	0	0	0.0574584	0.07344	0.0859256	-	gi|694356454|ref|XP_009359010.1| PREDICTED: LOW QUALITY PROTEIN: uncharacterized protein LOC103949630 [Pyrus x bretschneideri]	1537	NW_008988104.1	1018786	1020323	-	-
gene1035	2.0995	2.95947	2.02872	2.11167	1.05577	1.76635	2.22086	0.996903	0.914107	0.685265	2.05103	1.3167	sp|Q9FGW0|FLA20_ARATH Putative fasciclin-like arabinogalactan protein 20 OS=Arabidopsis thaliana GN=FLA20 PE=3 SV=1	gi|694311661|ref|XP_009358908.1| PREDICTED: putative fasciclin-like arabinogalactan protein 20 [Pyrus x bretschneideri]	1031	NW_008988040.1	3689323	3690354	+	-
gene10350	1.44217	1.43941	1.52493	1.70937	1.6177	1.26998	1.52118	1.75807	1.35659	1.66167	1.54671	1.5135	sp|Q6P7N4|CC037_XENTR UPF0361 protein C3orf37 homolog OS=Xenopus tropicalis GN=TGas027m07.1 PE=2 SV=1	gi|694356374|ref|XP_009358987.1| PREDICTED: embryonic stem cell-specific 5-hydroxymethylcytosine-binding protein-like [Pyrus x bretschneideri]	3242	NW_008988104.1	1020720	1023962	+	-
gene10351	2.48827	2.22933	3.01012	1.7353	3.32578	2.2369	2.40218	6.09866	3.06038	2.96816	2.55776	3.35326	-	gi|657961940|ref|XP_008372565.1| PREDICTED: uncharacterized protein LOC103435913 isoform X2 [Malus domestica] gi|657961942|ref|XP_008372566.1| PREDICTED: uncharacterized protein LOC103435913 isoform X2 [Malus domestica] gi|657961944|ref|XP_008372567.1| PREDICTED: uncharacterized protein LOC103435913 isoform X2 [Malus domestica] gi|658021649|ref|XP_008346221.1| PREDICTED: uncharacterized protein L…	2053	NW_008988104.1	1025700	1027753	+	-
gene10352	7.05814	9.32598	8.69682	8.31342	6.71188	6.01107	9.26141	18.4897	11.3871	16.1569	8.02125	12.2613	sp|Q91VC0|DCTP1_RAT dCTP pyrophosphatase 1 OS=Rattus norvegicus GN=Dctpp1 PE=2 SV=1	gi|694356360|ref|XP_009358983.1| PREDICTED: dCTP pyrophosphatase 1-like [Pyrus x bretschneideri]	1607	NW_008988104.1	1029851	1031458	-	-
gene10353	9.37528	2.28641	0.681258	0.472741	7.79973	2.14337	1.54255	3.57084	1.6883	0.21094	4.12308	1.8312	sp|Q9SV72|EPFL9_ARATH EPIDERMAL PATTERNING FACTOR-like protein 9 OS=Arabidopsis thaliana GN=EPFL9 PE=1 SV=1	gi|694356356|ref|XP_009358982.1| PREDICTED: EPIDERMAL PATTERNING FACTOR-like protein 9 [Pyrus x bretschneideri]	1256	NW_008988104.1	1044227	1045483	-	-
gene10354	1.93305	2.84087	2.81957	1.84665	1.8795	1.97881	2.5824	1.15201	2.40767	2.11882	2.26393	2.04794	sp|Q9SW95|SYNC2_ARATH Asparagine--tRNA ligase, cytoplasmic 2 OS=Arabidopsis thaliana GN=SYNC2 PE=2 SV=2	gi|694356389|ref|XP_009358988.1| PREDICTED: asparagine--tRNA ligase, cytoplasmic 2 [Pyrus x bretschneideri]	3001	NW_008988104.1	1053901	1056902	+	-
gene10355	2.16459	3.56927	6.05013	6.40994	1.79917	0.899757	1.40104	4.45949	1.60644	3.71318	3.99862	2.41598	sp|Q9LV60|CRR55_ARATH Cysteine-rich repeat secretory protein 55 OS=Arabidopsis thaliana GN=CRRSP55 PE=2 SV=1	gi|694356461|ref|XP_009359012.1| PREDICTED: cysteine-rich repeat secretory protein 55-like [Pyrus x bretschneideri]	880	NW_008988104.1	1056975	1057855	-	-
gene10356	5.97877	7.60522	8.02723	9.53574	7.2057	8.4994	8.26479	15.2796	8.47983	9.17507	7.67053	9.93973	sp|Q9SRS5|RAA5B_ARATH Ras-related protein RABA5b OS=Arabidopsis thaliana GN=RABA5B PE=2 SV=1	gi|694356391|ref|XP_009358989.1| PREDICTED: ras-related protein RABA5b [Pyrus x bretschneideri]	3186	NW_008988104.1	1078504	1081690	+	-
gene10357	7.42659	8.07068	6.98512	7.09923	8.11043	6.50332	6.27187	5.4401	6.58671	6.51907	7.53841	6.26422	-	gi|694356393|ref|XP_009358990.1| PREDICTED: uncharacterized protein LOC103949602 [Pyrus x bretschneideri]	5771	NW_008988104.1	1082005	1087776	-	-
gene10358	25.4047	22.992	27.2452	26.7083	24.2095	23.9771	21.4326	15.1465	21.7673	17.0735	25.3119	19.8794	sp|Q94BT2|AIR12_ARATH Auxin-induced in root cultures protein 12 OS=Arabidopsis thaliana GN=AIR12 PE=1 SV=3	gi|694356395|ref|XP_009358991.1| PREDICTED: auxin-induced in root cultures protein 12-like [Pyrus x bretschneideri]	2338	NW_008988104.1	1095136	1097474	-	-
gene1036	6.44795	5.14458	5.78132	4.82476	6.22936	4.51783	3.75099	3.85462	4.77576	4.14007	5.68559	4.20785	-	gi|694311437|ref|XP_009357676.1| PREDICTED: uncharacterized protein LOC103948376 [Pyrus x bretschneideri]	3733	NW_008988040.1	3690787	3694520	-	-
gene10360	0	0	0	0	0	0	0	0	0	0	0	0	-	gi|694356998|ref|XP_009359160.1| PREDICTED: uncharacterized protein LOC103949761 [Pyrus x bretschneideri]	614	NW_008988105.1	20420	21034	-	-
gene10361	4.7728	7.08208	8.55549	9.16171	7.38951	11.9747	7.40623	7.02153	8.21447	12.212	7.39232	9.3658	sp|Q8GZD4|NAT3_ARATH Nucleobase-ascorbate transporter 3 OS=Arabidopsis thaliana GN=NAT3 PE=2 SV=2	gi|694356465|ref|XP_009359013.1| PREDICTED: nucleobase-ascorbate transporter 3-like [Pyrus x bretschneideri]	4245	NW_008988105.1	31473	35718	+	-
gene10362	5.77052	8.69239	11.8279	10.3768	6.27257	9.38135	9.83434	8.77356	11.1664	13.0796	8.58802	10.4471	sp|Q9SZA7|DRL29_ARATH Probable disease resistance protein At4g33300 OS=Arabidopsis thaliana GN=At4g33300 PE=2 SV=3	gi|694356475|ref|XP_009359016.1| PREDICTED: probable disease resistance protein At4g33300 [Pyrus x bretschneideri]	3376	NW_008988105.1	37646	41022	-	-
gene10363	0	0	0	0	0	0.011765	0	0	0	0.0131224	0	0.00497748	sp|Q9SZA7|DRL29_ARATH Probable disease resistance protein At4g33300 OS=Arabidopsis thaliana GN=At4g33300 PE=2 SV=3	gi|694356468|ref|XP_009359014.1| PREDICTED: LOW QUALITY PROTEIN: probable disease resistance protein At4g33300 [Pyrus x bretschneideri]	6730	NW_008988105.1	48006	54736	-	-
gene10364	0	0	0	0	0	0	0	0	0	0	0	0	sp|Q8GZD4|NAT3_ARATH Nucleobase-ascorbate transporter 3 OS=Arabidopsis thaliana GN=NAT3 PE=2 SV=2	gi|694357002|ref|XP_009359161.1| PREDICTED: nucleobase-ascorbate transporter 3-like [Pyrus x bretschneideri]	1388	NW_008988105.1	55583	56971	+	-
gene10365	6.18995	9.42719	13.677	11.6951	8.60471	10.0042	11.2041	11.4513	13.4524	16.9308	9.91879	12.6086	sp|Q9SZA7|DRL29_ARATH Probable disease resistance protein At4g33300 OS=Arabidopsis thaliana GN=At4g33300 PE=2 SV=3	gi|694356471|ref|XP_009359015.1| PREDICTED: putative disease resistance protein At5g47280 [Pyrus x bretschneideri]	3427	NW_008988105.1	65141	68568	-	-
gene10366	0	0	0	0	0	0	0	0	0	0	0	0	-	-	637	NW_008988105.1	79356	79993	-	-
gene10368	0	0	0	0	0	0	0	0	0	0	0	0	sp|P92519|M810_ARATH Uncharacterized mitochondrial protein AtMg00810 OS=Arabidopsis thaliana GN=AtMg00810 PE=4 SV=1	gi|658037346|ref|XP_008354245.1| PREDICTED: LOW QUALITY PROTEIN: pentatricopeptide repeat-containing protein At3g62470, mitochondrial-like [Malus domestica]	1049	NW_008988105.1	119085	120134	+	-
gene10369	0	0.205202	0	0	0	0.120699	0	0.0712172	0.119721	0.134624	0.0410404	0.0892523	sp|Q6DHL5|LRC57_DANRE Leucine-rich repeat-containing protein 57 OS=Danio rerio GN=lrrc57 PE=2 SV=1	gi|694422554|ref|XP_009339106.1| PREDICTED: plant intracellular Ras-group-related LRR protein 7-like [Pyrus x bretschneideri] gi|694422556|ref|XP_009339107.1| PREDICTED: plant intracellular Ras-group-related LRR protein 7-like [Pyrus x bretschneideri]	1312	NW_008988105.1	120410	121722	+	-
gene1037	63.6451	49.8907	47.8303	45.3031	56.5064	47.0072	50.3491	50.7266	49.9683	39.7017	52.6351	47.5506	sp|Q9ZU38|RPIA_ARATH Probable ribose-5-phosphate isomerase OS=Arabidopsis thaliana GN=At2g01290 PE=2 SV=1	gi|694311439|ref|XP_009357688.1| PREDICTED: probable ribose-5-phosphate isomerase 2 [Pyrus x bretschneideri]	1457	NW_008988040.1	3700345	3701802	-	-
gene10370	2.52185	3.48511	3.38449	2.62614	2.88216	3.17739	2.22302	3.99148	3.10081	3.54397	2.97995	3.20734	sp|P0C895|Y2010_ARATH LRR repeats and ubiquitin-like domain-containing protein At2g30105 OS=Arabidopsis thaliana GN=At2g30105 PE=1 SV=1	gi|694357009|ref|XP_009359163.1| PREDICTED: plant intracellular Ras-group-related LRR protein 7-like [Pyrus x bretschneideri]	1545	NW_008988105.1	121847	123392	+	-
gene10371	8.41892	7.2209	6.28318	6.23381	7.31018	7.58825	7.81575	5.27023	6.68	6.70044	7.0934	6.81093	sp|Q54MH3|DHX16_DICDI Putative pre-mRNA-splicing factor ATP-dependent RNA helicase DHX16 OS=Dictyostelium discoideum GN=dhx16 PE=3 SV=1	gi|694356481|ref|XP_009359017.1| PREDICTED: putative pre-mRNA-splicing factor ATP-dependent RNA helicase DHX16 isoform X1 [Pyrus x bretschneideri] gi|694356484|ref|XP_009359018.1| PREDICTED: putative pre-mRNA-splicing factor ATP-dependent RNA helicase DHX16 isoform X1 [Pyrus x bretschneideri]	10017	NW_008988105.1	124823	134840	+	-
gene10372	0	0	0	0	0	0	0	0	0	0	0	0	sp|Q7XA39|RGA4_SOLBU Putative disease resistance protein RGA4 OS=Solanum bulbocastanum GN=RGA4 PE=2 SV=1	gi|694449778|ref|XP_009350457.1| PREDICTED: putative disease resistance protein RGA3 [Pyrus x bretschneideri] gi|694449782|ref|XP_009350458.1| PREDICTED: putative disease resistance protein RGA3 [Pyrus x bretschneideri] gi|694449786|ref|XP_009350459.1| PREDICTED: putative disease resistance protein RGA3 [Pyrus x bretschneideri]	1839	NW_008988105.1	141699	143538	+	-
gene10373	0.493767	0.752614	0.797328	0.79673	0.863068	0.743711	1.12261	1.0657	1.05383	0.799888	0.740701	0.957149	sp|Q7FRS8|CNBLA_ARATH Calcineurin B-like protein 10 OS=Arabidopsis thaliana GN=CBL10 PE=1 SV=1	gi|694356493|ref|XP_009359020.1| PREDICTED: calcineurin B-like protein 10 [Pyrus x bretschneideri] gi|694356497|ref|XP_009359021.1| PREDICTED: calcineurin B-like protein 10 [Pyrus x bretschneideri] gi|694356500|ref|XP_009359022.1| PREDICTED: calcineurin B-like protein 10 [Pyrus x bretschneideri]	2981	NW_008988105.1	146811	149792	-	-
gene10374	2.58231	3.12259	4.19769	3.21188	4.05075	3.95893	3.93978	4.12543	4.61577	4.28656	3.43304	4.1853	sp|Q944K3|HDA2_ARATH Histone deacetylase 2 OS=Arabidopsis thaliana GN=HDA2 PE=2 SV=2	gi|694356511|ref|XP_009359023.1| PREDICTED: histone deacetylase 2 isoform X1 [Pyrus x bretschneideri]	3420	NW_008988105.1	169709	173129	+	-
gene10375	5.87078	5.14544	3.87398	4.20769	5.24334	4.37402	4.38272	3.32575	3.75672	2.94426	4.86825	3.75669	sp|B5X0N6|KEA6_ARATH K(+) efflux antiporter 6 OS=Arabidopsis thaliana GN=KEA6 PE=2 SV=1	gi|657971456|ref|XP_008377516.1| PREDICTED: K(+) efflux antiporter 6-like isoform X2 [Malus domestica]	6209	NW_008988105.1	175494	181703	+	-
gene10376	2.67172	4.51272	5.54142	5.54179	3.73198	3.07666	3.12004	4.91212	4.7571	3.7344	4.39993	3.92006	sp|O80992|PYL2_ARATH Abscisic acid receptor PYL2 OS=Arabidopsis thaliana GN=PYL2 PE=1 SV=1	gi|694356525|ref|XP_009359027.1| PREDICTED: abscisic acid receptor PYL2-like [Pyrus x bretschneideri]	875	NW_008988105.1	187735	188610	+	-
gene10377	0.590007	0.642104	0.518288	0.741782	0.91031	0.890254	0.96017	0.604873	0.990075	1.05314	0.680498	0.899703	sp|P48731|ATH1_ARATH Homeobox protein ATH1 OS=Arabidopsis thaliana GN=ATH1 PE=1 SV=1	gi|694356528|ref|XP_009359028.1| PREDICTED: homeobox protein ATH1-like [Pyrus x bretschneideri]	2935	NW_008988105.1	195976	198911	+	-
gene10378	13.9406	13.0209	13.6179	13.046	11.1028	15.4997	16.0948	14.821	11.8743	11.2676	12.9456	13.9115	sp|O23969|SF21_HELAN Pollen-specific protein SF21 OS=Helianthus annuus GN=SF21 PE=2 SV=1	gi|694356532|ref|XP_009359029.1| PREDICTED: pollen-specific protein SF21-like [Pyrus x bretschneideri]	3770	NW_008988105.1	200067	203837	-	-
gene10379	10.2178	10.3126	10.0271	10.1612	10.6356	10.7419	10.8019	8.9718	10.2413	10.3126	10.2709	10.2139	sp|Q39247|2ABB_ARATH Serine/threonine protein phosphatase 2A 55 kDa regulatory subunit B beta isoform OS=Arabidopsis thaliana GN=PP2AB2 PE=2 SV=1	gi|694356545|ref|XP_009359033.1| PREDICTED: serine/threonine protein phosphatase 2A 55 kDa regulatory subunit B beta isoform-like isoform X4 [Pyrus x bretschneideri]	6457	NW_008988105.1	212413	218870	+	-
gene1038	0.277257	0.492635	0.347936	0.724322	0.543206	0.325987	0.161145	0.341947	0.574836	0.565595	0.477071	0.393902	sp|O14197|YDQ4_SCHPO Uncharacterized transporter C5D6.04 OS=Schizosaccharomyces pombe (strain 972 / ATCC 24843) GN=SPAC5D6.04 PE=3 SV=1	gi|694311441|ref|XP_009357699.1| PREDICTED: uncharacterized transporter C5D6.04 [Pyrus x bretschneideri]	2186	NW_008988040.1	3707490	3709676	-	-
gene10380	20.0521	17.9031	18.0095	15.0714	18.0596	21.2771	19.2869	18.2875	23.1311	18.7298	17.8191	20.1425	sp|P42027|NDUS7_BRAOL NADH dehydrogenase [ubiquinone] iron-sulfur protein 7, mitochondrial OS=Brassica oleracea PE=2 SV=1	gi|6007781|gb|AAF01037.1| NADH ubiquinone oxidoreductase PSST subunit [Lupinus luteus]	1589	NW_008988105.1	220643	222232	+	-
gene10381	21.467	18.7493	20.0204	19.3832	18.4823	21.1492	20.5826	10.9499	18.5503	17.8525	19.6204	17.8169	sp|Q3U0V1|FUBP2_MOUSE Far upstream element-binding protein 2 OS=Mus musculus GN=Khsrp PE=1 SV=2	gi|694356555|ref|XP_009359036.1| PREDICTED: far upstream element-binding protein 2-like [Pyrus x bretschneideri]	6050	NW_008988105.1	223439	229489	+	-
gene10383	4.38233	3.38648	2.42026	3.02305	3.5563	3.13015	3.03311	3.38601	3.15183	2.64491	3.35368	3.0692	sp|P42044|HEMH_CUCSA Ferrochelatase-2, chloroplastic OS=Cucumis sativus GN=HEMH PE=2 SV=1	gi|694356558|ref|XP_009359038.1| PREDICTED: ferrochelatase-2, chloroplastic [Pyrus x bretschneideri]	3339	NW_008988105.1	231413	234752	-	-
gene10384	13.843	16.5759	12.1792	15.4288	16.2139	13.1309	17.4907	42.4039	18.6399	15.6982	14.8482	21.4727	sp|Q92346|YDH1_SCHPO Uncharacterized protein C6G9.01c OS=Schizosaccharomyces pombe (strain 972 / ATCC 24843) GN=SPAC6G9.01c PE=4 SV=2	gi|694356562|ref|XP_009359039.1| PREDICTED: uncharacterized protein C6G9.01c [Pyrus x bretschneideri]	1007	NW_008988105.1	238418	239425	-	-
gene10385	2.58341	2.5965	3.12327	2.71411	2.98234	3.34087	3.79547	4.53386	3.21912	3.27383	2.79993	3.63263	sp|Q54Z24|PITH1_DICDI PITH domain-containing protein 1 OS=Dictyostelium discoideum GN=DDB_G0277951 PE=3 SV=1	gi|694356579|ref|XP_009359044.1| PREDICTED: PITH domain-containing protein 1-like [Pyrus x bretschneideri]	3318	NW_008988105.1	240210	243528	-	-
gene10386	1.22785	1.02632	1.04381	0.497971	0.905344	1.12284	0.684865	1.45327	0.7904	0.888792	0.94026	0.988035	sp|Q9BZJ0|CRNL1_HUMAN Crooked neck-like protein 1 OS=Homo sapiens GN=CRNKL1 PE=1 SV=4	gi|694356575|ref|XP_009359043.1| PREDICTED: crooked neck-like protein 1 [Pyrus x bretschneideri]	2186	NW_008988105.1	243766	245952	+	-
gene10387	5.70608	4.37137	8.1725	6.52175	4.53658	7.82711	5.92992	7.63024	7.53865	8.60361	5.86165	7.50591	sp|Q93VM8|COPT5_ARATH Copper transporter 5 OS=Arabidopsis thaliana GN=COPT5 PE=2 SV=1	gi|694356572|ref|XP_009359042.1| PREDICTED: copper transporter 5.1-like [Pyrus x bretschneideri]	698	NW_008988105.1	246503	247201	-	-
gene10389	1.35522	1.56072	0.99207	1.96692	1.54885	1.35735	1.22526	1.29999	1.48294	1.44812	1.48476	1.36273	sp|Q7XA40|RGA3_SOLBU Putative disease resistance protein RGA3 OS=Solanum bulbocastanum GN=RGA3 PE=2 SV=2	gi|694357014|ref|XP_009359165.1| PREDICTED: putative disease resistance protein RGA3 [Pyrus x bretschneideri]	4025	NW_008988105.1	256366	260391	-	-
gene10390	0	0.038866	0	0	0	0	0	0	0	0.0382475	0.0077732	0.00764951	sp|Q9BZJ0|CRNL1_HUMAN Crooked neck-like protein 1 OS=Homo sapiens GN=CRNKL1 PE=1 SV=4	gi|694356568|ref|XP_009359041.1| PREDICTED: crooked neck-like protein 1 [Pyrus x bretschneideri]	2309	NW_008988105.1	272846	275155	+	-
gene10391	0	0.0886775	0.046973	0	0	0.0391199	0.0435107	0.0461645	0	0.0436332	0.0271301	0.0344857	sp|Q7XA42|RGA1_SOLBU Putative disease resistance protein RGA1 OS=Solanum bulbocastanum GN=RGA1 PE=2 SV=2	gi|694357017|ref|XP_009359166.1| PREDICTED: putative disease resistance protein RGA3 [Pyrus x bretschneideri]	2024	NW_008988105.1	276984	279008	-	-
gene10393	8.49316	7.47847	7.2212	6.991	8.6291	6.74073	6.72063	4.21274	6.38219	5.7461	7.76259	5.96048	sp|Q5N870|DCL3A_ORYSJ Endoribonuclease Dicer homolog 3a OS=Oryza sativa subsp. japonica GN=DCL3A PE=2 SV=1	gi|694356585|ref|XP_009359046.1| PREDICTED: endoribonuclease Dicer homolog 3a-like [Pyrus x bretschneideri]	11112	NW_008988105.1	301562	312674	+	-
gene10394	6.41733	7.07039	6.85239	5.86197	7.13209	8.98759	9.6109	8.34307	8.22725	7.60213	6.66684	8.55419	sp|Q6ZQF0|TOPB1_MOUSE DNA topoisomerase 2-binding protein 1 OS=Mus musculus GN=Topbp1 PE=1 SV=2	gi|694356582|ref|XP_009359045.1| PREDICTED: uncharacterized protein LOC103949658 [Pyrus x bretschneideri]	3427	NW_008988105.1	313081	316508	-	-
gene10395	8.03688	9.02585	6.82405	6.33575	9.25092	9.36672	8.36955	6.6238	7.49877	7.64967	7.89469	7.9017	sp|Q67ZE1|HSDD2_ARATH 3beta-hydroxysteroid-dehydrogenase/decarboxylase isoform 2 OS=Arabidopsis thaliana GN=3BETAHSD/D2 PE=2 SV=2	gi|694356589|ref|XP_009359047.1| PREDICTED: 3beta-hydroxysteroid-dehydrogenase/decarboxylase isoform 2-like [Pyrus x bretschneideri]	4514	NW_008988105.1	317791	322305	-	-
gene10396	138.247	148.311	142.705	133.367	144.598	224.086	163.038	182.976	161.053	178.382	141.446	181.907	sp|Q570B4|KCS10_ARATH 3-ketoacyl-CoA synthase 10 OS=Arabidopsis thaliana GN=FDH PE=1 SV=2	gi|694356592|ref|XP_009359048.1| PREDICTED: 3-ketoacyl-CoA synthase 10-like [Pyrus x bretschneideri]	3020	NW_008988105.1	326712	329732	+	-
gene10397	0	0	0	0	0	0	0	0	0	0	0	0	sp|Q9LMA1|FMO1_ARATH Probable flavin-containing monooxygenase 1 OS=Arabidopsis thaliana GN=FMO1 PE=2 SV=1	gi|694357021|ref|XP_009359167.1| PREDICTED: probable flavin-containing monooxygenase 1 [Pyrus x bretschneideri]	11062	NW_008988105.1	330293	341355	+	-
gene10398	0	0	0	0	0	0	0	0	0	0	0	0	-	gi|658043208|ref|XP_008357239.1| PREDICTED: transcription factor btd-like [Malus domestica]	2421	NW_008988105.1	342420	344841	-	-
gene10399	28.4404	24.2954	24.9507	23.4529	24.6395	33.4551	30.8658	25.3493	28.6263	27.0142	25.1558	29.0621	-	gi|694356599|ref|XP_009359050.1| PREDICTED: uncharacterized protein LOC103949663 [Pyrus x bretschneideri]	3498	NW_008988105.1	357950	361448	-	-
gene104	39.6723	39.846	34.908	37.3073	38.5794	33.6004	33.0847	32.553	33.3109	30.7102	38.0626	32.6518	sp|Q41141|PFPB_RICCO Pyrophosphate--fructose 6-phosphate 1-phosphotransferase subunit beta OS=Ricinus communis GN=PFP-BETA PE=3 SV=1	gi|694309134|ref|XP_009356464.1| PREDICTED: pyrophosphate--fructose 6-phosphate 1-phosphotransferase subunit beta-like [Pyrus x bretschneideri]	4581	NW_008988039.1	609972	614553	+	-
gene1040	0.127142	0	0.279217	0	0	0.348805	0	0.137206	0.230652	0.389047	0.0812717	0.221142	-	gi|694311443|ref|XP_009357711.1| PREDICTED: uncharacterized protein LOC103948403 [Pyrus x bretschneideri]	681	NW_008988040.1	3716802	3717483	-	-
gene10400	1.28019	1.52592	1.42915	1.60951	1.65818	1.52192	1.73614	0.921015	1.12251	1.89337	1.50059	1.43899	sp|Q7XA40|RGA3_SOLBU Putative disease resistance protein RGA3 OS=Solanum bulbocastanum GN=RGA3 PE=2 SV=2	gi|694356603|ref|XP_009359051.1| PREDICTED: putative disease resistance protein RGA3 [Pyrus x bretschneideri]	4058	NW_008988105.1	362352	366410	+	-
gene10401	1.95875	1.65169	0.838454	0.91068	1.74536	1.2144	0.844187	0.501579	1.05399	0.677251	1.42099	0.85828	sp|Q9SMZ3|FBX13_ARATH F-box only protein 13 OS=Arabidopsis thaliana GN=FBX13 PE=2 SV=2	gi|694356606|ref|XP_009359052.1| PREDICTED: F-box only protein 13-like [Pyrus x bretschneideri]	2608	NW_008988105.1	367822	370430	-	-
gene10402	4.25046	3.02765	2.86181	2.9988	3.63831	2.87922	2.89994	3.20895	3.22081	2.69401	3.35541	2.98059	sp|Q67XW5|UBP18_ARATH Ubiquitin carboxyl-terminal hydrolase 18 OS=Arabidopsis thaliana GN=UBP18 PE=2 SV=2	gi|694356610|ref|XP_009359053.1| PREDICTED: ubiquitin carboxyl-terminal hydrolase 18-like isoform X1 [Pyrus x bretschneideri]	4950	NW_008988105.1	372181	377131	-	-
gene10403	0.0386447	0.0200271	0.042434	0.0441689	0.0662491	0.0530096	0.0393062	0.0625554	0.0876334	0.0985422	0.0423048	0.0682094	sp|Q3S4A7|AHK5_ARATH Histidine kinase 5 OS=Arabidopsis thaliana GN=AHK5 PE=1 SV=1	gi|694356617|ref|XP_009359055.1| PREDICTED: histidine kinase 5-like [Pyrus x bretschneideri]	4481	NW_008988105.1	388406	392887	+	-
gene10404	33.0107	31.1043	35.6373	38.9998	29.9784	39.6401	34.7062	42.4605	50.0056	43.0798	33.7461	41.9784	sp|Q9FMP4|PM14_ARATH Pre-mRNA branch site p14-like protein OS=Arabidopsis thaliana GN=At5g12190 PE=2 SV=1	gi|694356620|ref|XP_009359056.1| PREDICTED: splicing factor 3B subunit 6-like protein [Pyrus x bretschneideri]	779	NW_008988105.1	392919	393698	-	-
gene10405	13.2645	25.8496	36.6189	37.4602	12.9904	14.5723	17.5099	17.1488	19.6993	33.6551	25.2367	20.5171	sp|Q8LGN0|GLR27_ARATH Glutamate receptor 2.7 OS=Arabidopsis thaliana GN=GLR2.7 PE=2 SV=3	gi|694356626|ref|XP_009359057.1| PREDICTED: glutamate receptor 2.8-like [Pyrus x bretschneideri]	3923	NW_008988105.1	398644	402567	-	-
gene10406	0	0	0	0	0	0	0	0	0	0	0	0	-	-	3045	NW_008988105.1	405790	408835	+	-
gene10409	0.0274476	0.0284488	0.0401853	0.0365998	0.0156846	0.0251002	0.051182	0.0691138	0.0248968	0.0653241	0.0296732	0.0471234	sp|Q9SHV1|GLR22_ARATH Glutamate receptor 2.2 OS=Arabidopsis thaliana GN=GLR2.2 PE=2 SV=1	gi|658061412|ref|XP_008366575.1| PREDICTED: glutamate receptor 2.2-like [Malus domestica]	18927	NW_008988105.1	426480	445407	-	-
gene1041	0	0.195942	0.207584	0	0.216057	0.345758	0.384566	0.408022	0.171478	0.192824	0.123917	0.30053	-	gi|694311446|ref|XP_009357722.1| PREDICTED: uncharacterized protein LOC103948412 [Pyrus x bretschneideri]	458	NW_008988040.1	3719771	3720229	-	-
gene10410	0	0	0	0	0	0	0	0	0	0	0	0	-	gi|694443432|ref|XP_009348306.1| PREDICTED: uncharacterized protein LOC103939935 [Pyrus x bretschneideri]	4446	NW_008988105.1	458517	462963	-	-
gene10411	0	0	0	0	0	0	0	0	0	0	0	0	-	gi|694397130|ref|XP_009373827.1| PREDICTED: uncharacterized protein LOC103962781 [Pyrus x bretschneideri]	1058	NW_008988105.1	459391	460449	-	-
gene10413	3.48457	7.62995	12.8978	14.6911	3.34946	3.58752	4.15448	3.93471	4.43759	6.2375	8.41057	4.47036	sp|Q9C5V5|GLR28_ARATH Glutamate receptor 2.8 OS=Arabidopsis thaliana GN=GLR2.8 PE=2 SV=2	gi|694356635|ref|XP_009359058.1| PREDICTED: glutamate receptor 2.7-like [Pyrus x bretschneideri]	3752	NW_008988105.1	478537	482289	-	-
gene10414	0	0	0	0.0278527	0	0	0.0247863	0	0	0	0.00557053	0.00495725	sp|Q9C5V5|GLR28_ARATH Glutamate receptor 2.8 OS=Arabidopsis thaliana GN=GLR2.8 PE=2 SV=2	gi|694357024|ref|XP_009359168.1| PREDICTED: glutamate receptor 2.1-like [Pyrus x bretschneideri]	3553	NW_008988105.1	490660	494213	-	-
gene10415	7.51622	8.87842	8.99094	10.2704	9.64587	10.7901	9.82303	12.9597	11.1216	10.1077	9.06037	10.9604	sp|Q8K0H5|TAF10_MOUSE Transcription initiation factor TFIID subunit 10 OS=Mus musculus GN=Taf10 PE=1 SV=1	gi|694312639|ref|XP_009363142.1| PREDICTED: transcription initiation factor TFIID subunit 10-like [Pyrus x bretschneideri]	2062	NW_008988105.1	496556	498618	-	-
gene10416	20.5024	21.0829	17.4902	17.621	15.8056	22.4151	21.0175	26.5677	24.8204	23.4094	18.5004	23.646	sp|Q9FVR6|Y1222_ARATH Uncharacterized protein At1g32220, chloroplastic OS=Arabidopsis thaliana GN=At1g32220 PE=1 SV=1	gi|694356642|ref|XP_009359060.1| PREDICTED: uncharacterized protein At1g32220, chloroplastic-like [Pyrus x bretschneideri]	3218	NW_008988105.1	499495	502713	-	-
gene10417	3.17738	5.24865	9.92165	6.9227	2.72351	9.98813	8.98835	14.5727	9.637	10.229	5.59878	10.683	sp|Q9SW07|GDU2_ARATH Protein GLUTAMINE DUMPER 2 OS=Arabidopsis thaliana GN=GDU2 PE=2 SV=1	gi|694356645|ref|XP_009359061.1| PREDICTED: protein GLUTAMINE DUMPER 5-like [Pyrus x bretschneideri]	872	NW_008988105.1	509935	510807	+	-
gene10418	15.9317	13.7524	15.7392	16.8255	17.2672	11.0266	14.7761	28.376	16.1203	13.6817	15.9032	16.7961	sp|Q3T138|BOLA1_BOVIN BolA-like protein 1 OS=Bos taurus GN=BOLA1 PE=2 SV=1	gi|657988754|ref|XP_008386561.1| PREDICTED: LOW QUALITY PROTEIN: bolA-like protein 1 [Malus domestica]	1788	NW_008988105.1	517172	518960	-	-
gene10419	94.6157	98.3946	119.727	105.466	73.1494	112.319	101.703	102.515	126.554	117.665	98.2706	112.151	sp|Q940T9|COL4_ARATH Zinc finger protein CONSTANS-LIKE 4 OS=Arabidopsis thaliana GN=COL4 PE=2 SV=2	gi|694356656|ref|XP_009359064.1| PREDICTED: zinc finger protein CONSTANS-LIKE 4-like isoform X2 [Pyrus x bretschneideri]	1369	NW_008988105.1	521716	523085	+	-
gene1042	0.168123	0.871278	0.369217	0.576469	0.192144	0	0	0	0.457497	0	0.435446	0.0914994	-	gi|694311663|ref|XP_009358920.1| PREDICTED: uncharacterized protein LOC103949526 [Pyrus x bretschneideri]	515	NW_008988040.1	3722834	3723349	-	-
gene10420	14.5063	18.4159	22.1648	20.4004	18.0439	17.9398	19.4913	25.0928	21.8273	27.0435	18.7063	22.279	sp|Q8RXV3|P2C59_ARATH Probable protein phosphatase 2C 59 OS=Arabidopsis thaliana GN=WIN2 PE=1 SV=1	gi|596169883|ref|XP_007223058.1| hypothetical protein PRUPE_ppa006980mg [Prunus persica] gi|462419994|gb|EMJ24257.1| hypothetical protein PRUPE_ppa006980mg [Prunus persica]	5336	NW_008988105.1	524677	530013	-	-
gene10421	2.29213	2.19181	1.7537	2.36626	2.34921	2.19077	2.43666	1.89906	2.17301	2.15693	2.19062	2.17129	sp|Q55680|Y005_SYNY3 Uncharacterized protein sll0005 OS=Synechocystis sp. (strain PCC 6803 / Kazusa) GN=sll0005 PE=3 SV=1	gi|694356662|ref|XP_009359066.1| PREDICTED: uncharacterized aarF domain-containing protein kinase At1g79600, chloroplastic-like [Pyrus x bretschneideri]	5855	NW_008988105.1	533865	539720	-	-
gene10422	6.01494	10.0078	9.55948	9.76941	8.32155	7.09278	6.2789	13.8362	8.61466	6.61948	8.73463	8.4884	-	-	547	NW_008988105.1	542160	542707	+	-
gene10423	3.15122	3.96605	3.5426	5.23101	3.08696	2.05837	3.12885	4.2913	3.67504	4.36211	3.79557	3.50313	-	gi|694356670|ref|XP_009359068.1| PREDICTED: protein ENHANCED DISEASE RESISTANCE 2-like [Pyrus x bretschneideri]	1154	NW_008988105.1	553473	554627	+	-
gene10424	0	0	0	0	0	0	0	0	0	0	0	0	-	-	16281	NW_008988105.1	555647	571928	+	-
gene10425	196.755	373.35	492.841	468.666	204.209	256.127	314.06	205.771	304.232	374.949	347.164	291.028	sp|Q9LS40|ASPG1_ARATH Protein ASPARTIC PROTEASE IN GUARD CELL 1 OS=Arabidopsis thaliana GN=ASPG1 PE=1 SV=1	gi|694356700|ref|XP_009359072.1| PREDICTED: protein ASPARTIC PROTEASE IN GUARD CELL 2-like [Pyrus x bretschneideri]	2764	NW_008988105.1	560644	563408	-	-
gene10426	0.81597	1.40955	1.4933	0.828989	1.03617	1.07782	1.38323	1.66328	1.56252	2.9592	1.1168	1.72921	-	gi|658059710|ref|XP_008365684.1| PREDICTED: uncharacterized protein LOC103429312 [Malus domestica] gi|658059712|ref|XP_008365685.1| PREDICTED: uncharacterized protein LOC103429312 [Malus domestica]	955	NW_008988105.1	566185	567140	-	-
gene10427	0	0	0	0	0	0	0	0	0	0	0	0	sp|Q94FN2|MOR1_ARATH Protein MOR1 OS=Arabidopsis thaliana GN=MOR1 PE=1 SV=1	gi|657953950|ref|XP_008365395.1| PREDICTED: uncharacterized protein LOC103428998 isoform X3 [Malus domestica]	2077	NW_008988105.1	570078	572155	-	-
gene10428	43.5988	123.545	184.865	188.134	60.8229	76.8388	91.9866	84.1964	121.643	151.365	120.193	105.206	sp|Q9LS40|ASPG1_ARATH Protein ASPARTIC PROTEASE IN GUARD CELL 1 OS=Arabidopsis thaliana GN=ASPG1 PE=1 SV=1	gi|694356674|ref|XP_009359069.1| PREDICTED: protein ASPARTIC PROTEASE IN GUARD CELL 2-like [Pyrus x bretschneideri]	2538	NW_008988105.1	578227	580765	-	-
gene10431	2.01826	4.05302	5.62351	5.1614	2.85445	4.52186	2.79696	2.45027	5.44633	7.64252	3.94213	4.57159	sp|Q9LS40|ASPG1_ARATH Protein ASPARTIC PROTEASE IN GUARD CELL 1 OS=Arabidopsis thaliana GN=ASPG1 PE=1 SV=1	gi|694356708|ref|XP_009359073.1| PREDICTED: LOW QUALITY PROTEIN: protein ASPARTIC PROTEASE IN GUARD CELL 2-like [Pyrus x bretschneideri]	3432	NW_008988105.1	613517	616949	-	-
gene10432	0.652036	0.924805	1.16816	1.13748	0.313767	0.784568	1.15187	0.777716	0.99611	1.12011	0.839249	0.966074	sp|Q9LS40|ASPG1_ARATH Protein ASPARTIC PROTEASE IN GUARD CELL 1 OS=Arabidopsis thaliana GN=ASPG1 PE=1 SV=1	gi|694356712|ref|XP_009359074.1| PREDICTED: protein ASPARTIC PROTEASE IN GUARD CELL 2-like [Pyrus x bretschneideri]	2523	NW_008988105.1	626806	629329	-	-
gene10434	0	0	0	0	0	0	0	0	0	0	0	0	sp|O49931|TIC55_PEA Protein TIC 55, chloroplastic OS=Pisum sativum GN=TIC55 PE=1 SV=1	gi|658024103|ref|XP_008347456.1| PREDICTED: LOW QUALITY PROTEIN: protein TIC 55, chloroplastic-like [Malus domestica]	3535	NW_008988105.1	647287	650822	+	-
gene10435	0	0	0	0	0	0	0	0	0	0	0	0	sp|Q5SVZ6|ZMYM1_HUMAN Zinc finger MYM-type protein 1 OS=Homo sapiens GN=ZMYM1 PE=2 SV=1	gi|694357034|ref|XP_009359172.1| PREDICTED: uncharacterized protein LOC103949778 [Pyrus x bretschneideri] gi|694357075|ref|XP_009359182.1| PREDICTED: uncharacterized protein LOC103949793 [Pyrus x bretschneideri]	1778	NW_008988105.1	650854	652632	+	-
gene10436	3.8399	2.56772	4.79447	4.14105	3.14983	3.99291	4.2206	2.64003	4.04483	4.04297	3.69859	3.78827	sp|O49931|TIC55_PEA Protein TIC 55, chloroplastic OS=Pisum sativum GN=TIC55 PE=1 SV=1	gi|694356741|ref|XP_009359083.1| PREDICTED: protein TIC 55, chloroplastic-like [Pyrus x bretschneideri] gi|694356970|ref|XP_009359151.1| PREDICTED: protein TIC 55, chloroplastic-like [Pyrus x bretschneideri]	2796	NW_008988105.1	653831	656627	+	-
gene10437	0.345551	0.346216	0.278251	0.236968	0.236953	0.347598	0.351466	0.236172	0.261198	0.352455	0.288788	0.309778	sp|Q8S944|DRP3A_ARATH Dynamin-related protein 3A OS=Arabidopsis thaliana GN=DRP3A PE=1 SV=2	gi|694356727|ref|XP_009359079.1| PREDICTED: dynamin-related protein 3A-like isoform X3 [Pyrus x bretschneideri] gi|694356982|ref|XP_009359154.1| PREDICTED: dynamin-related protein 3A-like isoform X3 [Pyrus x bretschneideri]	7517	NW_008988105.1	656612	664129	-	-
gene10438	0.560518	0.580963	0.905116	0.565273	0.489872	0.572884	0.402432	0.782793	0.807502	0.605348	0.620348	0.634192	sp|Q9SK49|C3H22_ARATH Zinc finger CCCH domain-containing protein 22 OS=Arabidopsis thaliana GN=At2g24830 PE=2 SV=1	gi|694356744|ref|XP_009359084.1| PREDICTED: zinc finger CCCH domain-containing protein 22-like [Pyrus x bretschneideri]	2626	NW_008988105.1	664966	667592	-	-
gene10439	0.946572	0.923387	1.10053	0.318201	0.890905	0.916537	0.906142	1.74255	0.858604	0.34076	0.835919	0.952919	-	gi|694356771|ref|XP_009359087.1| PREDICTED: uncharacterized protein LOC103949701 isoform X2 [Pyrus x bretschneideri]	1555	NW_008988105.1	668395	669950	+	-
gene1044	3.08647	3.46844	3.95991	2.93354	3.89875	4.27832	3.04016	3.26065	4.12577	4.34112	3.46942	3.80921	sp|Q9D4C5|EAF1_MOUSE ELL-associated factor 1 OS=Mus musculus GN=Eaf1 PE=1 SV=2	gi|694311448|ref|XP_009357732.1| PREDICTED: LOW QUALITY PROTEIN: ELL-associated factor 2-like [Pyrus x bretschneideri]	2665	NW_008988040.1	3728034	3730699	+	-
gene10440	0	0	0	0	0	0	0	0	0	0	0	0	-	gi|657971398|ref|XP_008377484.1| PREDICTED: uncharacterized protein LOC103440563 isoform X1 [Malus domestica]	631	NW_008988105.1	670145	670776	+	-
gene10441	0.0481822	0	0	0	0	0	0	0.0519961	0.087409	0	0.00963645	0.027881	-	gi|694356747|ref|XP_009359085.1| PREDICTED: uncharacterized protein LOC103949700 [Pyrus x bretschneideri] gi|694356963|ref|XP_009359149.1| PREDICTED: uncharacterized protein LOC103949753 [Pyrus x bretschneideri]	1797	NW_008988105.1	670226	672023	-	-
gene10442	0.0976139	0	0	0	0	0	0	0.10534	0	0	0.0195228	0.0210681	-	gi|694356774|ref|XP_009359089.1| PREDICTED: uncharacterized protein LOC103949702 [Pyrus x bretschneideri] gi|694356949|ref|XP_009359146.1| PREDICTED: uncharacterized protein LOC103949751 [Pyrus x bretschneideri]	887	NW_008988105.1	674504	675391	+	-
gene10443	1.4771	1.33554	1.00077	0.790247	1.07754	1.03464	1.27863	0.983547	1.02626	1.25017	1.13624	1.11465	sp|Q9FZL4|MGDG_SOYBN Probable monogalactosyldiacylglycerol synthase, chloroplastic OS=Glycine max GN=MGD A PE=2 SV=1	gi|694356778|ref|XP_009359090.1| PREDICTED: probable monogalactosyldiacylglycerol synthase, chloroplastic [Pyrus x bretschneideri] gi|694356946|ref|XP_009359145.1| PREDICTED: probable monogalactosyldiacylglycerol synthase, chloroplastic [Pyrus x bretschneideri]	2755	NW_008988105.1	685391	688146	+	-
gene10444	0.463535	0.42987	0.267888	0.278841	0.278823	0.379272	0.421842	0.368588	0.354069	0.273725	0.343791	0.359499	sp|A6QL92|S35F5_BOVIN Solute carrier family 35 member F5 OS=Bos taurus GN=SLC35F5 PE=2 SV=1	gi|694356783|ref|XP_009359091.1| PREDICTED: thiamine-repressible mitochondrial transport protein THI74-like [Pyrus x bretschneideri] gi|694356940|ref|XP_009359144.1| PREDICTED: thiamine-repressible mitochondrial transport protein THI74-like [Pyrus x bretschneideri]	3549	NW_008988105.1	690039	693588	+	-
gene10445	0.589895	0.50951	0.287883	0.524393	0.374542	0.3896	0.599993	0.601222	0.564801	0.434548	0.457245	0.518033	sp|Q6GR43|EMC4_XENLA ER membrane protein complex subunit 4 OS=Xenopus laevis GN=emc4 PE=2 SV=1	gi|694356786|ref|XP_009359092.1| PREDICTED: ER membrane protein complex subunit 4-like [Pyrus x bretschneideri]	2642	NW_008988105.1	694156	696798	+	-
gene10446	0	0	0.880309	0.18326	0	0	0	0.519094	0	0.163544	0.212714	0.136528	sp|Q9SK39|SBP3_ARATH Probable steroid-binding protein 3 OS=Arabidopsis thaliana GN=MP3 PE=1 SV=1	gi|694356789|ref|XP_009359093.1| PREDICTED: probable steroid-binding protein 3 [Pyrus x bretschneideri] gi|694356934|ref|XP_009359142.1| PREDICTED: probable steroid-binding protein 3 [Pyrus x bretschneideri]	540	NW_008988105.1	698925	699465	+	-
gene10447	0.179758	0.341577	0.427666	0.582121	0.753284	0.410962	0.335198	0.872941	0.59786	0.458375	0.456881	0.535067	sp|Q9LEW0|UBP22_ARATH Ubiquitin carboxyl-terminal hydrolase 22 OS=Arabidopsis thaliana GN=UBP22 PE=2 SV=1	gi|694356792|ref|XP_009359094.1| PREDICTED: ubiquitin carboxyl-terminal hydrolase 22-like [Pyrus x bretschneideri] gi|694356931|ref|XP_009359141.1| PREDICTED: ubiquitin carboxyl-terminal hydrolase 22-like [Pyrus x bretschneideri]	2890	NW_008988105.1	701887	704777	+	-
gene10448	0.314226	0.14804	0.250936	0.489742	0.587652	0.287352	0.17433	0.678197	0.259113	0.349641	0.358119	0.349727	sp|Q5FV41|FBT2_ARATH Probable folate-biopterin transporter 2 OS=Arabidopsis thaliana GN=At5g25050 PE=2 SV=1	gi|694356795|ref|XP_009359095.1| PREDICTED: probable folate-biopterin transporter 2 [Pyrus x bretschneideri] gi|694356927|ref|XP_009359140.1| PREDICTED: probable folate-biopterin transporter 2 [Pyrus x bretschneideri]	3031	NW_008988105.1	707018	710049	+	-
gene10449	0.0376123	0.272889	0.0826007	0.257934	0.0859723	0.0343956	0.0765123	0.243537	0.102351	0	0.147402	0.0913591	sp|Q5FV41|FBT2_ARATH Probable folate-biopterin transporter 2 OS=Arabidopsis thaliana GN=At5g25050 PE=2 SV=1	gi|694356799|ref|XP_009359096.1| PREDICTED: probable folate-biopterin transporter 2 [Pyrus x bretschneideri]	2302	NW_008988105.1	710683	712985	+	-
gene1045	10.1062	9.79165	9.72205	9.51688	10.1691	9.48295	9.36298	7.98992	9.62532	8.80671	9.86117	9.05357	sp|Q9EPI1|XYLT1_RAT Xylosyltransferase 1 (Fragment) OS=Rattus norvegicus GN=Xylt1 PE=2 SV=1	gi|694311450|ref|XP_009357743.1| PREDICTED: xylosyltransferase 1-like [Pyrus x bretschneideri]	3941	NW_008988040.1	3731803	3735744	+	-
gene10450	0.111361	0.230847	0.122281	0.222741	0.381817	0.661944	0.424754	0.270396	0.58082	0.567933	0.213809	0.501169	sp|Q9LXA5|LRK91_ARATH L-type lectin-domain containing receptor kinase IX.1 OS=Arabidopsis thaliana GN=LECRK91 PE=2 SV=1	gi|694356802|ref|XP_009359097.1| PREDICTED: L-type lectin-domain containing receptor kinase IX.1-like [Pyrus x bretschneideri]	3110	NW_008988105.1	713187	716297	-	-
gene10452	0	0	0	0	0	0	0	0	0	0	0	0	sp|Q9LXA5|LRK91_ARATH L-type lectin-domain containing receptor kinase IX.1 OS=Arabidopsis thaliana GN=LECRK91 PE=2 SV=1	gi|694357041|ref|XP_009359174.1| PREDICTED: L-type lectin-domain containing receptor kinase IX.1-like [Pyrus x bretschneideri]	1994	NW_008988105.1	725682	727676	-	-
gene10454	0	0	0	0	0	0	0	0	0	0	0	0	sp|Q9LXA5|LRK91_ARATH L-type lectin-domain containing receptor kinase IX.1 OS=Arabidopsis thaliana GN=LECRK91 PE=2 SV=1	gi|694357044|ref|XP_009359175.1| PREDICTED: L-type lectin-domain containing receptor kinase IX.1-like [Pyrus x bretschneideri]	1769	NW_008988105.1	740020	741789	-	-
gene10455	0	0	0	0	0	0	0	0	0	0	0	0	sp|Q9LXA5|LRK91_ARATH L-type lectin-domain containing receptor kinase IX.1 OS=Arabidopsis thaliana GN=LECRK91 PE=2 SV=1	gi|694357048|ref|XP_009359176.1| PREDICTED: L-type lectin-domain containing receptor kinase IX.1-like [Pyrus x bretschneideri]	1991	NW_008988105.1	749064	751055	+	-
gene10456	3.73792	3.39912	3.53653	3.46617	3.46595	3.81597	3.89756	2.79068	3.02804	3.34503	3.52114	3.37545	sp|Q5R7X2|SR140_PONAB U2 snRNP-associated SURP motif-containing protein OS=Pongo abelii GN=U2SURP PE=2 SV=1	gi|694356806|ref|XP_009359099.1| PREDICTED: U2 snRNP-associated SURP motif-containing protein-like isoform X1 [Pyrus x bretschneideri] gi|694356809|ref|XP_009359100.1| PREDICTED: U2 snRNP-associated SURP motif-containing protein-like isoform X1 [Pyrus x bretschneideri]	7366	NW_008988105.1	755170	762536	-	-
gene10457	1.63215	1.15529	1.57363	1.63797	1.1829	1.74739	1.74107	3.17901	2.34708	2.43624	1.43639	2.29016	sp|Q96319|ERH_ARATH Enhancer of rudimentary homolog OS=Arabidopsis thaliana GN=At5g10810 PE=2 SV=1	gi|596288341|ref|XP_007225922.1| hypothetical protein PRUPE_ppa012055mg [Prunus persica] gi|462422858|gb|EMJ27121.1| hypothetical protein PRUPE_ppa012055mg [Prunus persica]	2175	NW_008988105.1	763500	765675	-	-
gene10458	0	0	0	0	0	0	0	0	0	0	0	0	sp|Q9LEV7|FBT6_ARATH Probable folate-biopterin transporter 6 OS=Arabidopsis thaliana GN=At5g10820 PE=2 SV=1	gi|694356824|ref|XP_009359104.1| PREDICTED: probable folate-biopterin transporter 6 [Pyrus x bretschneideri]	3144	NW_008988105.1	766400	769544	-	-
gene10459	0.0600232	0.0311063	0.0659088	0.0343017	0.0342995	0.0274449	0.0610507	0.0323872	0.0544451	0.122445	0.0451279	0.0595546	sp|Q9SZ54|GPX7_ARATH Putative glutathione peroxidase 7, chloroplastic OS=Arabidopsis thaliana GN=GPX7 PE=3 SV=2	gi|694356827|ref|XP_009359105.1| PREDICTED: putative glutathione peroxidase 7, chloroplastic [Pyrus x bretschneideri]	2885	NW_008988105.1	770972	773857	-	-
gene10460	0.422771	0.29797	0.445657	0.32858	0.44452	0.386614	0.258005	0.346739	0.352803	0.379472	0.3879	0.344727	sp|Q03387|IF4G1_WHEAT Eukaryotic translation initiation factor isoform 4G-1 OS=Triticum aestivum PE=1 SV=2	gi|694356844|ref|XP_009359111.1| PREDICTED: eukaryotic translation initiation factor isoform 4G-1-like [Pyrus x bretschneideri]	5120	NW_008988105.1	776140	781260	+	-
gene10462	0.719198	0.227771	0.570353	0.456671	0.707794	0.822113	0.69087	0.215591	0.362423	0.611307	0.536357	0.540461	sp|Q9SZ53|P2C60_ARATH Probable protein phosphatase 2C 60 OS=Arabidopsis thaliana GN=At4g31860 PE=2 SV=1	gi|694356837|ref|XP_009359109.1| PREDICTED: probable protein phosphatase 2C 60 [Pyrus x bretschneideri] gi|694356841|ref|XP_009359110.1| PREDICTED: probable protein phosphatase 2C 60 [Pyrus x bretschneideri] gi|694356894|ref|XP_009359128.1| PREDICTED: probable protein phosphatase 2C 60 [Pyrus x bretschneideri] gi|694356897|ref|XP_009359129.1| PREDICTED: probable protein phosphatase 2C 60 [Pyrus x…	4334	NW_008988105.1	789155	793489	+	-
gene10463	0.148705	0.308258	0.244929	0.297434	0.212439	0.135987	0.529377	0.0802379	0.539542	0.113757	0.242353	0.27978	-	gi|694356834|ref|XP_009359108.1| PREDICTED: uncharacterized protein LOC103949719 [Pyrus x bretschneideri] gi|694356891|ref|XP_009359127.1| PREDICTED: uncharacterized protein LOC103949734 [Pyrus x bretschneideri]	2329	NW_008988105.1	794296	796625	+	-
gene10464	1.71473	1.60175	1.37147	1.64531	1.81456	1.10347	1.83021	1.11942	1.24814	1.25237	1.62957	1.31072	sp|Q9SZ52|PP344_ARATH Pentatricopeptide repeat-containing protein At4g31850, chloroplastic OS=Arabidopsis thaliana GN=PGR3 PE=1 SV=1	gi|694356830|ref|XP_009359106.1| PREDICTED: pentatricopeptide repeat-containing protein At4g31850, chloroplastic-like [Pyrus x bretschneideri]	4090	NW_008988105.1	796842	800932	-	-
gene10465	0.649986	0.898259	0.624505	1.05244	0.680948	0.742996	0.853936	0.613756	0.663278	0.552478	0.781228	0.685289	sp|Q3KPR1|C1D_XENLA Nuclear nucleic acid-binding protein C1D OS=Xenopus laevis GN=c1d PE=2 SV=1	gi|694356847|ref|XP_009359112.1| PREDICTED: uncharacterized protein LOC103949722 [Pyrus x bretschneideri] gi|694356884|ref|XP_009359124.1| PREDICTED: uncharacterized protein LOC103949732 [Pyrus x bretschneideri]	3197	NW_008988105.1	802466	805663	+	-
gene10466	0.878589	0.940011	1.08922	1.13375	1.00412	0.596108	0.749495	0.795208	0.822646	0.722697	1.00914	0.737231	sp|Q8GMT0|Y464_SYNE7 Nucleoid-associated protein Synpcc7942_0464 OS=Synechococcus elongatus (strain PCC 7942) GN=Synpcc7942_0464 PE=3 SV=2	gi|694356851|ref|XP_009359113.1| PREDICTED: uncharacterized protein LOC103949723 [Pyrus x bretschneideri] gi|694356881|ref|XP_009359123.1| PREDICTED: uncharacterized protein LOC103949731 [Pyrus x bretschneideri]	3055	NW_008988105.1	806871	809926	+	-
gene10467	3.55559	1.49403	1.26624	1.31801	1.6474	0.351514	0.293226	1.03704	0.958832	0.392069	1.85626	0.606536	sp|Q9SK27|ENL1_ARATH Early nodulin-like protein 1 OS=Arabidopsis thaliana GN=At2g25060 PE=1 SV=2	gi|694356854|ref|XP_009359114.1| PREDICTED: early nodulin-like protein 1 [Pyrus x bretschneideri] gi|694356877|ref|XP_009359122.1| PREDICTED: early nodulin-like protein 1 [Pyrus x bretschneideri]	901	NW_008988105.1	810692	811593	-	-
gene10468	7.0841	6.01677	6.13115	6.07258	6.43764	5.96089	6.27968	4.32677	5.7341	4.54112	6.34845	5.36851	sp|Q5RDY2|TM9S4_PONAB Transmembrane 9 superfamily member 4 OS=Pongo abelii GN=TM9SF4 PE=2 SV=1	gi|694356857|ref|XP_009359115.1| PREDICTED: transmembrane 9 superfamily member 4-like isoform X1 [Pyrus x bretschneideri] gi|694356867|ref|XP_009359119.1| PREDICTED: transmembrane 9 superfamily member 4-like isoform X1 [Pyrus x bretschneideri]	3520	NW_008988105.1	816329	819849	-	-
gene10469	0.0263492	0.0546206	0.144664	0.0602316	0.0903416	0.0481915	0.107201	0.170609	0.047801	0.268757	0.0752415	0.128512	sp|A5D7E2|TM9S4_BOVIN Transmembrane 9 superfamily member 4 OS=Bos taurus GN=TM9SF4 PE=2 SV=2	gi|694356860|ref|XP_009359116.1| PREDICTED: transmembrane 9 superfamily member 4-like isoform X2 [Pyrus x bretschneideri] gi|694356870|ref|XP_009359120.1| PREDICTED: transmembrane 9 superfamily member 4-like isoform X2 [Pyrus x bretschneideri]	3286	NW_008988105.1	826308	829594	-	-
gene1047	0.513849	0.266296	0.987409	0.734128	0	0.234951	0.522645	0.693153	0.116524	0.786174	0.500336	0.470689	sp|Q9FGW0|FLA20_ARATH Putative fasciclin-like arabinogalactan protein 20 OS=Arabidopsis thaliana GN=FLA20 PE=3 SV=1	gi|694311665|ref|XP_009358947.1| PREDICTED: putative fasciclin-like arabinogalactan protein 20 [Pyrus x bretschneideri]	674	NW_008988040.1	3737772	3738446	-	-
gene10472	0.0274085	0.0284082	0.0902881	0.156633	0.062649	0.125322	0.167266	0.0887341	0.124307	0.0838685	0.0730773	0.1179	sp|A5D7E2|TM9S4_BOVIN Transmembrane 9 superfamily member 4 OS=Bos taurus GN=TM9SF4 PE=2 SV=2	gi|694356860|ref|XP_009359116.1| PREDICTED: transmembrane 9 superfamily member 4-like isoform X2 [Pyrus x bretschneideri] gi|694356870|ref|XP_009359120.1| PREDICTED: transmembrane 9 superfamily member 4-like isoform X2 [Pyrus x bretschneideri]	3159	NW_008988105.1	904259	907418	+	-
gene10473	7.37927	5.91479	5.48293	4.97614	5.73484	5.46602	5.1038	3.74279	5.5556	3.63792	5.89759	4.70123	sp|Q5RDY2|TM9S4_PONAB Transmembrane 9 superfamily member 4 OS=Pongo abelii GN=TM9SF4 PE=2 SV=1	gi|694356857|ref|XP_009359115.1| PREDICTED: transmembrane 9 superfamily member 4-like isoform X1 [Pyrus x bretschneideri] gi|694356867|ref|XP_009359119.1| PREDICTED: transmembrane 9 superfamily member 4-like isoform X1 [Pyrus x bretschneideri]	3520	NW_008988105.1	914006	917526	+	-
gene10474	2.59462	1.29483	0.422079	0.768839	1.2081	0.351514	0	0.725926	0.958832	0.294052	1.25769	0.466065	sp|Q9SK27|ENL1_ARATH Early nodulin-like protein 1 OS=Arabidopsis thaliana GN=At2g25060 PE=1 SV=2	gi|694356854|ref|XP_009359114.1| PREDICTED: early nodulin-like protein 1 [Pyrus x bretschneideri] gi|694356877|ref|XP_009359122.1| PREDICTED: early nodulin-like protein 1 [Pyrus x bretschneideri]	901	NW_008988105.1	922348	923249	+	-
gene10475	5.33171	5.37921	4.11061	4.66764	6.87136	4.22736	4.70183	5.26406	3.85868	4.80185	5.27211	4.57076	sp|Q8GMT0|Y464_SYNE7 Nucleoid-associated protein Synpcc7942_0464 OS=Synechococcus elongatus (strain PCC 7942) GN=Synpcc7942_0464 PE=3 SV=2	gi|694356851|ref|XP_009359113.1| PREDICTED: uncharacterized protein LOC103949723 [Pyrus x bretschneideri] gi|694356881|ref|XP_009359123.1| PREDICTED: uncharacterized protein LOC103949731 [Pyrus x bretschneideri]	3053	NW_008988105.1	924015	927068	-	-
gene10476	1.24542	1.3189	1.27835	1.26872	0.99016	0.940834	0.881207	1.40243	0.957769	1.32553	1.22031	1.10155	sp|Q3KPR1|C1D_XENLA Nuclear nucleic acid-binding protein C1D OS=Xenopus laevis GN=c1d PE=2 SV=1	gi|694356847|ref|XP_009359112.1| PREDICTED: uncharacterized protein LOC103949722 [Pyrus x bretschneideri] gi|694356884|ref|XP_009359124.1| PREDICTED: uncharacterized protein LOC103949732 [Pyrus x bretschneideri]	3198	NW_008988105.1	928278	931476	-	-
gene10477	0.709872	0.822325	0.82533	1.02612	1.21694	0.897371	0.722023	0.315437	0.587087	0.638873	0.920117	0.632158	sp|Q9SZ52|PP344_ARATH Pentatricopeptide repeat-containing protein At4g31850, chloroplastic OS=Arabidopsis thaliana GN=PGR3 PE=1 SV=1	gi|694356830|ref|XP_009359106.1| PREDICTED: pentatricopeptide repeat-containing protein At4g31850, chloroplastic-like [Pyrus x bretschneideri]	4147	NW_008988105.1	933004	937151	+	-
gene10478	0.22258	0.307598	0.285139	0.296797	0.254381	0.610632	0.377316	0.480396	0.403789	0.454054	0.273299	0.465238	-	gi|694356834|ref|XP_009359108.1| PREDICTED: uncharacterized protein LOC103949719 [Pyrus x bretschneideri] gi|694356891|ref|XP_009359127.1| PREDICTED: uncharacterized protein LOC103949734 [Pyrus x bretschneideri]	2334	NW_008988105.1	937368	939702	-	-
gene10479	3.63533	3.20072	3.21919	3.28379	3.37293	4.28959	3.956	3.14269	3.42159	3.74784	3.34239	3.71154	sp|Q9SZ53|P2C60_ARATH Probable protein phosphatase 2C 60 OS=Arabidopsis thaliana GN=At4g31860 PE=2 SV=1	gi|694356837|ref|XP_009359109.1| PREDICTED: probable protein phosphatase 2C 60 [Pyrus x bretschneideri] gi|694356841|ref|XP_009359110.1| PREDICTED: probable protein phosphatase 2C 60 [Pyrus x bretschneideri] gi|694356894|ref|XP_009359128.1| PREDICTED: probable protein phosphatase 2C 60 [Pyrus x bretschneideri] gi|694356897|ref|XP_009359129.1| PREDICTED: probable protein phosphatase 2C 60 [Pyrus x…	4430	NW_008988105.1	940504	944934	-	-
gene1048	48.0944	77.456	71.2115	79.4176	46.791	76.313	85.2248	114.977	85.643	88.1746	64.5941	90.0664	sp|Q9SZN7|HIP26_ARATH Heavy metal-associated isoprenylated plant protein 26 OS=Arabidopsis thaliana GN=HIPP26 PE=1 SV=1	gi|694311453|ref|XP_009357754.1| PREDICTED: heavy metal-associated isoprenylated plant protein 26 [Pyrus x bretschneideri]	1271	NW_008988040.1	3745487	3746758	+	-
gene10481	7.13517	6.66113	6.74201	6.24648	6.26536	5.7691	5.57595	5.20611	6.31907	5.16152	6.61003	5.60635	sp|Q03387|IF4G1_WHEAT Eukaryotic translation initiation factor isoform 4G-1 OS=Triticum aestivum PE=1 SV=2	gi|694356901|ref|XP_009359130.1| PREDICTED: eukaryotic translation initiation factor isoform 4G-1-like [Pyrus x bretschneideri]	5133	NW_008988105.1	952856	957989	-	-
gene10482	1.99556	2.74751	3.13968	3.02975	1.66796	3.21399	2.75678	5.30344	3.72828	3.94935	2.51609	3.79037	sp|Q9SZ54|GPX7_ARATH Putative glutathione peroxidase 7, chloroplastic OS=Arabidopsis thaliana GN=GPX7 PE=3 SV=2	gi|694356904|ref|XP_009359131.1| PREDICTED: putative glutathione peroxidase 7, chloroplastic [Pyrus x bretschneideri]	2907	NW_008988105.1	960267	963174	+	-
gene10483	0	0	0	0	0	0	0	0	0	0.0600568	0	0.0120114	sp|Q9LEV7|FBT6_ARATH Probable folate-biopterin transporter 6 OS=Arabidopsis thaliana GN=At5g10820 PE=2 SV=1	gi|694357052|ref|XP_009359177.1| PREDICTED: probable folate-biopterin transporter 6 [Pyrus x bretschneideri]	2941	NW_008988105.1	964591	967532	+	-
gene10484	3.09227	3.40791	3.69634	2.86323	2.86305	2.82781	3.10539	5.70253	3.51499	3.27383	3.18456	3.68491	sp|Q96319|ERH_ARATH Enhancer of rudimentary homolog OS=Arabidopsis thaliana GN=At5g10810 PE=2 SV=1	gi|596288341|ref|XP_007225922.1| hypothetical protein PRUPE_ppa012055mg [Prunus persica] gi|462422858|gb|EMJ27121.1| hypothetical protein PRUPE_ppa012055mg [Prunus persica]	2212	NW_008988105.1	968348	970560	+	-
gene10485	3.5145	4.29937	4.2529	3.68899	4.1396	3.45443	3.78136	3.21218	3.68668	3.58473	3.97907	3.54388	sp|O15042|SR140_HUMAN U2 snRNP-associated SURP motif-containing protein OS=Homo sapiens GN=U2SURP PE=1 SV=2	gi|694356914|ref|XP_009359134.1| PREDICTED: U2 snRNP-associated SURP motif-containing protein-like isoform X2 [Pyrus x bretschneideri]	7243	NW_008988105.1	971450	978693	+	-
gene10487	0	0	0	0	0	0	0	0	0	0	0	0	sp|Q9LXA5|LRK91_ARATH L-type lectin-domain containing receptor kinase IX.1 OS=Arabidopsis thaliana GN=LECRK91 PE=2 SV=1	gi|694357055|ref|XP_009359178.1| PREDICTED: L-type lectin-domain containing receptor kinase IX.1-like [Pyrus x bretschneideri]	1979	NW_008988105.1	982876	984855	-	-
gene10488	0.734173	1.11606	0.429953	1.23071	0.615317	0.402831	0.298696	0.369734	0.488359	0.69892	0.825244	0.451708	sp|Q9LXA5|LRK91_ARATH L-type lectin-domain containing receptor kinase IX.1 OS=Arabidopsis thaliana GN=LECRK91 PE=2 SV=1	gi|694357068|ref|XP_009359180.1| PREDICTED: L-type lectin-domain containing receptor kinase IX.1-like [Pyrus x bretschneideri]	1769	NW_008988105.1	991998	993767	+	-
gene1049	0.785244	0.385525	0.726098	0.425129	1.08637	0.566911	0.96683	0.9812	1.12464	0.843089	0.681673	0.896533	sp|Q94BT9|ATOX1_ARATH Copper transport protein ATX1 OS=Arabidopsis thaliana GN=ATX1 PE=1 SV=1	gi|694311668|ref|XP_009358957.1| PREDICTED: putative uncharacterized protein DDB_G0291812 [Pyrus x bretschneideri]	2095	NW_008988040.1	3754880	3756975	+	-
gene10490	0	0	0	0	0	0	0	0	0	0	0	0	sp|Q9LXA5|LRK91_ARATH L-type lectin-domain containing receptor kinase IX.1 OS=Arabidopsis thaliana GN=LECRK91 PE=2 SV=1	gi|694357072|ref|XP_009359181.1| PREDICTED: L-type lectin-domain containing receptor kinase IX.1-like [Pyrus x bretschneideri]	1994	NW_008988105.1	1004095	1006089	+	-
gene10492	0.0278314	0.0288466	0.0916812	0.0954296	0.0954234	0.152707	0.226463	0.0300344	0.0757348	0.198713	0.0678424	0.13673	sp|Q9LXA5|LRK91_ARATH L-type lectin-domain containing receptor kinase IX.1 OS=Arabidopsis thaliana GN=LECRK91 PE=2 SV=1	gi|694356920|ref|XP_009359136.1| PREDICTED: L-type lectin-domain containing receptor kinase IX.1-like [Pyrus x bretschneideri]	3111	NW_008988105.1	1015456	1018567	+	-
gene10493	0.463013	0.627564	0.430196	0.407077	0.325641	0.260563	0.362261	0.384356	0.484597	0.326953	0.450698	0.363746	sp|Q5FV41|FBT2_ARATH Probable folate-biopterin transporter 2 OS=Arabidopsis thaliana GN=At5g25050 PE=2 SV=1	gi|694356924|ref|XP_009359139.1| PREDICTED: probable folate-biopterin transporter 2 [Pyrus x bretschneideri]	2431	NW_008988105.1	1018646	1021077	-	-
gene10494	0.760017	1.21191	0.641954	0.902071	1.03564	0.935602	0.6541	1.13563	0.583327	1.37151	0.910318	0.936034	sp|Q5FV41|FBT2_ARATH Probable folate-biopterin transporter 2 OS=Arabidopsis thaliana GN=At5g25050 PE=2 SV=1	gi|694356795|ref|XP_009359095.1| PREDICTED: probable folate-biopterin transporter 2 [Pyrus x bretschneideri] gi|694356927|ref|XP_009359140.1| PREDICTED: probable folate-biopterin transporter 2 [Pyrus x bretschneideri]	2962	NW_008988105.1	1021712	1024674	-	-
gene10495	0.93036	0.808763	0.955677	0.617431	0.548792	0.741013	0.946286	0.777292	0.680563	0.581614	0.772205	0.745354	sp|Q9LEW0|UBP22_ARATH Ubiquitin carboxyl-terminal hydrolase 22 OS=Arabidopsis thaliana GN=UBP22 PE=2 SV=1	gi|694356792|ref|XP_009359094.1| PREDICTED: ubiquitin carboxyl-terminal hydrolase 22-like [Pyrus x bretschneideri] gi|694356931|ref|XP_009359141.1| PREDICTED: ubiquitin carboxyl-terminal hydrolase 22-like [Pyrus x bretschneideri]	2885	NW_008988105.1	1026863	1029748	-	-
gene10496	0	0.334233	0.354091	0	0.368544	0.737231	0	0.521994	0.585006	0	0.211374	0.368846	sp|Q9SK39|SBP3_ARATH Probable steroid-binding protein 3 OS=Arabidopsis thaliana GN=MP3 PE=1 SV=1	gi|694356789|ref|XP_009359093.1| PREDICTED: probable steroid-binding protein 3 [Pyrus x bretschneideri] gi|694356934|ref|XP_009359142.1| PREDICTED: probable steroid-binding protein 3 [Pyrus x bretschneideri]	537	NW_008988105.1	1032175	1032712	-	-
gene10497	4.15947	4.2767	5.07886	4.5639	3.91709	5.02094	5.04296	5.70964	6.36868	4.95533	4.3992	5.41951	sp|Q6GR43|EMC4_XENLA ER membrane protein complex subunit 4 OS=Xenopus laevis GN=emc4 PE=2 SV=1	gi|694356937|ref|XP_009359143.1| PREDICTED: ER membrane protein complex subunit 4-like [Pyrus x bretschneideri]	2602	NW_008988105.1	1034840	1037442	-	-
gene10498	0.58651	0.481256	0.697688	0.949663	0.53066	1.0727	0.894824	0.949402	0.620671	1.47065	0.649155	1.00165	sp|A6QL92|S35F5_BOVIN Solute carrier family 35 member F5 OS=Bos taurus GN=SLC35F5 PE=2 SV=1	gi|694356783|ref|XP_009359091.1| PREDICTED: thiamine-repressible mitochondrial transport protein THI74-like [Pyrus x bretschneideri] gi|694356940|ref|XP_009359144.1| PREDICTED: thiamine-repressible mitochondrial transport protein THI74-like [Pyrus x bretschneideri]	3543	NW_008988105.1	1038023	1041566	-	-
gene10499	2.60284	2.14522	2.78919	2.50896	2.61632	2.38023	2.45601	2.19971	2.36095	1.91916	2.5325	2.26321	sp|Q9FZL4|MGDG_SOYBN Probable monogalactosyldiacylglycerol synthase, chloroplastic OS=Glycine max GN=MGD A PE=2 SV=1	gi|694356778|ref|XP_009359090.1| PREDICTED: probable monogalactosyldiacylglycerol synthase, chloroplastic [Pyrus x bretschneideri] gi|694356946|ref|XP_009359145.1| PREDICTED: probable monogalactosyldiacylglycerol synthase, chloroplastic [Pyrus x bretschneideri]	2761	NW_008988105.1	1043465	1046226	-	-
gene105	33.8455	23.8507	24.1862	21.2862	22.7175	29.3133	26.8659	19.3251	23.3906	23.7451	25.1772	24.528	-	gi|694310360|ref|XP_009352599.1| PREDICTED: serine/arginine repetitive matrix protein 1-like, partial [Pyrus x bretschneideri]	967	NW_008988039.1	625616	626583	+	-
gene1050	3.25289	1.34862	1.49086	2.03676	1.74568	1.83655	1.46728	0.9768	1.77035	1.21175	1.97496	1.45255	sp|P07788|COTA_BACSU Spore coat protein A OS=Bacillus subtilis (strain 168) GN=cotA PE=1 SV=4	gi|694311455|ref|XP_009357763.1| PREDICTED: multicopper oxidase LPR1-like [Pyrus x bretschneideri]	3061	NW_008988040.1	3760269	3763330	+	-
gene10500	0	0.103988	0.110166	0	0.114663	0	0.102046	0	0.0910047	0.102333	0.0657634	0.0590768	-	gi|694356774|ref|XP_009359089.1| PREDICTED: uncharacterized protein LOC103949702 [Pyrus x bretschneideri] gi|694356949|ref|XP_009359146.1| PREDICTED: uncharacterized protein LOC103949751 [Pyrus x bretschneideri]	863	NW_008988105.1	1056219	1057082	-	-
gene10501	0	0	0	0	0	0	0	0	0	0	0	0	-	gi|694356747|ref|XP_009359085.1| PREDICTED: uncharacterized protein LOC103949700 [Pyrus x bretschneideri] gi|694356963|ref|XP_009359149.1| PREDICTED: uncharacterized protein LOC103949753 [Pyrus x bretschneideri]	1797	NW_008988105.1	1059588	1061385	+	-
gene10502	0	0	0	0	0	0	0	0	0	0	0	0	-	gi|657971398|ref|XP_008377484.1| PREDICTED: uncharacterized protein LOC103440563 isoform X1 [Malus domestica]	631	NW_008988105.1	1060835	1061466	-	-
gene10503	0.706324	0.854101	0.775582	1.07639	0.60543	1.77627	1.01775	1.20687	0.694073	0.540328	0.803565	1.04706	-	gi|694356771|ref|XP_009359087.1| PREDICTED: uncharacterized protein LOC103949701 isoform X2 [Pyrus x bretschneideri]	1471	NW_008988105.1	1061741	1063212	-	-
gene10504	2.06151	1.53576	2.4405	1.95123	2.24561	2.15031	1.5726	1.80756	2.01602	1.67559	2.04692	1.84442	sp|Q9SK49|C3H22_ARATH Zinc finger CCCH domain-containing protein 22 OS=Arabidopsis thaliana GN=At2g24830 PE=2 SV=1	gi|694356967|ref|XP_009359150.1| PREDICTED: zinc finger CCCH domain-containing protein 22-like [Pyrus x bretschneideri]	2688	NW_008988105.1	1064014	1066702	+	-
gene10505	0.172729	0.286448	0.202311	0.289551	0.197408	0.157957	0.187399	0.186402	0.177567	0.176181	0.229689	0.177101	sp|Q8S944|DRP3A_ARATH Dynamin-related protein 3A OS=Arabidopsis thaliana GN=DRP3A PE=1 SV=2	gi|694356737|ref|XP_009359082.1| PREDICTED: dynamin-related protein 3A-like isoform X6 [Pyrus x bretschneideri] gi|694356992|ref|XP_009359157.1| PREDICTED: dynamin-related protein 3A-like isoform X6 [Pyrus x bretschneideri]	7519	NW_008988105.1	1067537	1075056	+	-
gene10506	4.27343	4.94285	4.18241	5.09668	3.85765	5.26725	4.59856	5.11297	4.77514	4.89578	4.47061	4.92994	sp|O49931|TIC55_PEA Protein TIC 55, chloroplastic OS=Pisum sativum GN=TIC55 PE=1 SV=1	gi|694356741|ref|XP_009359083.1| PREDICTED: protein TIC 55, chloroplastic-like [Pyrus x bretschneideri] gi|694356970|ref|XP_009359151.1| PREDICTED: protein TIC 55, chloroplastic-like [Pyrus x bretschneideri]	2796	NW_008988105.1	1075041	1077837	-	-
gene10507	0	0	0	0	0	0	0	0	0	0	0	0	sp|Q5SVZ6|ZMYM1_HUMAN Zinc finger MYM-type protein 1 OS=Homo sapiens GN=ZMYM1 PE=2 SV=1	gi|658005276|ref|XP_008337777.1| PREDICTED: zinc finger MYM-type protein 1-like [Malus domestica]	810	NW_008988105.1	1079999	1080809	-	-
gene10508	0	0	0	0	0	0	0.0248352	0	0	0	0	0.00496704	sp|O49931|TIC55_PEA Protein TIC 55, chloroplastic OS=Pisum sativum GN=TIC55 PE=1 SV=1	gi|658024103|ref|XP_008347456.1| PREDICTED: LOW QUALITY PROTEIN: protein TIC 55, chloroplastic-like [Malus domestica]	3546	NW_008988105.1	1080841	1084387	-	-
gene1051	32.2414	27.961	26.1059	28.8092	32.4117	31.5916	28.0557	26.154	29.6192	28.8275	29.5058	28.8496	sp|P08452|Y1174_SYNP6 Uncharacterized lipoprotein syc1174_c OS=Synechococcus sp. (strain ATCC 27144 / PCC 6301 / SAUG 1402/1) GN=syc1174_c PE=4 SV=2	gi|694311457|ref|XP_009357770.1| PREDICTED: uncharacterized protein LOC103948462 [Pyrus x bretschneideri] gi|694311459|ref|XP_009357775.1| PREDICTED: uncharacterized protein LOC103948462 [Pyrus x bretschneideri]	3569	NW_008988040.1	3763734	3767303	+	-
gene10510	34.9481	41.7933	41.9288	43.7788	32.5096	33.2898	35.7276	24.0642	26.5022	27.5904	38.9917	29.4348	sp|Q9AWA5|GWD1_SOLTU Alpha-glucan water dikinase, chloroplastic OS=Solanum tuberosum GN=R1 PE=1 SV=2	gi|658009719|ref|XP_008340079.1| PREDICTED: alpha-glucan water dikinase 1, chloroplastic-like isoform X1 [Malus domestica]	2916	NW_008988106.1	272	3188	+	-
gene10511	1.51183	1.4748	1.17182	1.46367	1.28063	1.48013	1.01308	1.49714	1.1616	1.07036	1.38055	1.24446	-	gi|694357083|ref|XP_009359184.1| PREDICTED: uncharacterized protein LOC103949795 [Pyrus x bretschneideri]	4868	NW_008988106.1	23159	28027	+	-
gene10512	21.5254	25.141	22.8423	21.3435	21.8011	20.1619	23.8137	25.8729	26.3733	23.2253	22.5307	23.8894	sp|O22714|PPR86_ARATH Pentatricopeptide repeat-containing protein At1g60770 OS=Arabidopsis thaliana GN=At1g60770 PE=2 SV=1	gi|694357086|ref|XP_009359185.1| PREDICTED: LOW QUALITY PROTEIN: pentatricopeptide repeat-containing protein At1g60770 [Pyrus x bretschneideri]	2156	NW_008988106.1	30354	32510	-	-
gene10513	4.83721	5.88905	6.71668	6.02597	4.27056	6.57676	5.85716	5.96583	6.29132	7.1528	5.54789	6.36877	sp|P04635|LIP_STAHY Lipase OS=Staphylococcus hyicus GN=lip PE=1 SV=1	gi|694357089|ref|XP_009359186.1| PREDICTED: uncharacterized protein LOC103949798 [Pyrus x bretschneideri]	3383	NW_008988106.1	36997	40380	+	-
gene10514	0	0	0	0	0	0	0	0	0	0	0	0	sp|B0BN95|HARB1_RAT Putative nuclease HARBI1 OS=Rattus norvegicus GN=Harbi1 PE=2 SV=1	gi|694386831|ref|XP_009369186.1| PREDICTED: uncharacterized protein LOC103958625 [Pyrus x bretschneideri] gi|694386833|ref|XP_009369187.1| PREDICTED: uncharacterized protein LOC103958625 [Pyrus x bretschneideri]	896	NW_008988106.1	41798	42694	-	-
gene10515	0	0	0	0	0	0.167633	0	0.06594	0	0.0623243	0	0.0591795	sp|Q9S7N2|TAA1_ARATH L-tryptophan--pyruvate aminotransferase 1 OS=Arabidopsis thaliana GN=TAA1 PE=1 SV=1	gi|694357094|ref|XP_009359187.1| PREDICTED: L-tryptophan--pyruvate aminotransferase 1-like [Pyrus x bretschneideri]	2834	NW_008988106.1	45984	48818	+	-
gene10516	18.9741	18.8282	19.8913	19.8094	20.6744	17.8366	17.757	22.6572	18.6775	17.5236	19.6355	18.8904	sp|P35602|AP1M_CAEEL AP-1 complex subunit mu-1-I OS=Caenorhabditis elegans GN=unc-101 PE=2 SV=2	gi|694357098|ref|XP_009359189.1| PREDICTED: AP-1 complex subunit mu-2 [Pyrus x bretschneideri]	3427	NW_008988106.1	49074	52501	-	-
gene10517	0	0	0	0	0	0	0	0	0	0	0	0	sp|F4IB81|LYK3_ARATH LysM domain receptor-like kinase 3 OS=Arabidopsis thaliana GN=LYK3 PE=2 SV=1	gi|694357642|ref|XP_009359338.1| PREDICTED: lysM domain receptor-like kinase 3 [Pyrus x bretschneideri]	3178	NW_008988106.1	53592	56770	-	-
gene10518	0	0	0	0	0	0	0	0	0	0	0	0	sp|Q9SS67|PER28_ARATH Peroxidase 28 OS=Arabidopsis thaliana GN=PER28 PE=2 SV=1	gi|694357645|ref|XP_009359339.1| PREDICTED: peroxidase 57-like [Pyrus x bretschneideri]	1623	NW_008988106.1	59028	60651	+	-
gene10519	0	0	0	0	0	0	0	0	0	0	0	0	sp|O23237|PER49_ARATH Peroxidase 49 OS=Arabidopsis thaliana GN=PER49 PE=2 SV=2	gi|694357648|ref|XP_009359340.1| PREDICTED: peroxidase 44-like [Pyrus x bretschneideri]	1482	NW_008988106.1	62221	63703	+	-
gene1052	19.8385	17.2077	13.5687	12.7304	18.9262	21.6012	19.9216	17.7802	17.4611	16.9768	16.4543	18.7482	sp|Q9SZP1|MYB4_ARATH Transcription repressor MYB4 OS=Arabidopsis thaliana GN=MYB4 PE=1 SV=1	gi|694311461|ref|XP_009357784.1| PREDICTED: myb-related protein 308-like [Pyrus x bretschneideri]	2060	NW_008988040.1	3780465	3782525	+	-
gene10521	6.74709	6.0573	6.27947	6.39287	7.25243	7.29398	6.58196	5.98192	6.16557	6.13999	6.54583	6.43268	sp|O66576|TRPD_AQUAE Anthranilate phosphoribosyltransferase OS=Aquifex aeolicus (strain VF5) GN=trpD PE=3 SV=1	gi|694357101|ref|XP_009359190.1| PREDICTED: uncharacterized protein LOC103949801 [Pyrus x bretschneideri]	3452	NW_008988106.1	66093	69545	+	-
gene10522	7.08465	6.9681	8.04416	6.78803	8.47587	7.60909	8.52446	6.11635	7.84823	5.90397	7.47216	7.20042	sp|Q9XGA0|KPRS3_SPIOL Ribose-phosphate pyrophosphokinase 3, mitochondrial OS=Spinacia oleracea GN=PRS3 PE=2 SV=1	gi|694357113|ref|XP_009359193.1| PREDICTED: ribose-phosphate pyrophosphokinase 4 [Pyrus x bretschneideri]	2872	NW_008988106.1	70363	73235	-	-
gene10523	8.73403	8.9678	8.66958	8.46296	8.9767	10.082	8.88354	7.68157	8.47896	8.80423	8.76222	8.78607	sp|Q8W486|Y1491_ARATH Uncharacterized protein At1g04910 OS=Arabidopsis thaliana GN=At1g04910 PE=1 SV=1	gi|694357109|ref|XP_009359192.1| PREDICTED: uncharacterized protein At1g04910 [Pyrus x bretschneideri]	4233	NW_008988106.1	73880	78113	+	-
gene10524	8.91072	9.43696	8.61203	8.76444	8.83043	7.34977	6.71352	6.55735	7.25499	6.11858	8.91092	6.79884	sp|Q9URZ0|AGAL_SCHPO Alpha-galactosidase mel1 OS=Schizosaccharomyces pombe (strain 972 / ATCC 24843) GN=mel1 PE=3 SV=1	gi|694357105|ref|XP_009359191.1| PREDICTED: uncharacterized protein LOC103949802 [Pyrus x bretschneideri]	4460	NW_008988106.1	79697	84157	+	-
gene10525	0.243041	0.251906	0	0.208338	0.138883	0	0.123601	0.13114	0.0551137	0.123949	0.168434	0.0867606	sp|Q84W65|SUFE_ARATH SufE-like protein, chloroplastic OS=Arabidopsis thaliana GN=EMB1374 PE=2 SV=2	gi|694357116|ref|XP_009359194.1| PREDICTED: sufE-like protein 2, chloroplastic [Pyrus x bretschneideri]	1425	NW_008988106.1	86411	87836	+	-
gene10526	10.3855	8.33065	8.10665	8.85097	8.54076	9.68312	9.09361	5.09213	7.65915	8.15202	8.8429	7.93601	-	gi|694357133|ref|XP_009359199.1| PREDICTED: uncharacterized protein LOC103949810 isoform X3 [Pyrus x bretschneideri]	3835	NW_008988106.1	96788	100623	+	-
gene10527	1.23462	1.7876	1.53161	1.48651	2.682	0.999752	0.814801	0.976374	0.923261	0.807482	1.74447	0.904334	sp|Q9LIN2|GDL53_ARATH GDSL esterase/lipase At3g26430 OS=Arabidopsis thaliana GN=At3g26430 PE=2 SV=1	gi|658010232|ref|XP_008340355.1| PREDICTED: GDSL esterase/lipase At3g26430-like [Malus domestica]	9187	NW_008988106.1	102477	111664	+	-
gene10529	0	0	0	0	0.144882	0.0579639	0	0.136804	0	0	0.0289763	0.0389535	sp|Q8GWS0|GRXC5_ARATH Glutaredoxin-C5, chloroplastic OS=Arabidopsis thaliana GN=GRXC5 PE=1 SV=1	gi|694323620|ref|XP_009352869.1| PREDICTED: monothiol glutaredoxin-S12, chloroplastic-like [Pyrus x bretschneideri] gi|694357120|ref|XP_009359195.1| PREDICTED: monothiol glutaredoxin-S12, chloroplastic-like [Pyrus x bretschneideri] gi|694394363|ref|XP_009372578.1| PREDICTED: monothiol glutaredoxin-S12, chloroplastic-like [Pyrus x bretschneideri] gi|694397719|ref|XP_009374093.1| PREDICTED: monothi…	1366	NW_008988106.1	109851	111217	-	-
gene1053	11.7088	7.92026	6.22545	7.07867	10.9871	7.4952	6.45606	6.15155	6.84753	4.36854	8.78405	6.26377	sp|Q8GUG9|PUB11_ARATH U-box domain-containing protein 11 OS=Arabidopsis thaliana GN=PUB11 PE=2 SV=2	gi|694311464|ref|XP_009357795.1| PREDICTED: U-box domain-containing protein 11-like [Pyrus x bretschneideri]	2810	NW_008988040.1	3792208	3795018	+	-
gene10530	1.44306	2.03414	1.80639	2.11116	1.64924	1.1085	1.52647	1.24583	1.38749	1.50133	1.8088	1.35392	sp|Q9LIN2|GDL53_ARATH GDSL esterase/lipase At3g26430 OS=Arabidopsis thaliana GN=At3g26430 PE=2 SV=1	gi|694357656|ref|XP_009359342.1| PREDICTED: LOW QUALITY PROTEIN: GDSL esterase/lipase At3g26430-like [Pyrus x bretschneideri]	3000	NW_008988106.1	113523	116523	+	-
gene10531	2.29904	3.91476	1.98351	2.15846	1.59528	2.25259	1.92082	2.70254	2.08538	0.963116	2.39021	1.98489	-	gi|694357139|ref|XP_009359202.1| PREDICTED: uncharacterized protein LOC103949811 [Pyrus x bretschneideri]	2109	NW_008988106.1	116854	118963	-	-
gene10532	15.5199	16.4405	17.1405	16.6683	15.803	16.3659	19.6861	17.2341	18.9933	18.0704	16.3144	18.0699	-	gi|694357148|ref|XP_009359205.1| PREDICTED: uncharacterized protein LOC103949812 isoform X2 [Pyrus x bretschneideri]	4809	NW_008988106.1	137345	142154	+	-
gene10533	19.1656	12.2694	10.8938	11.9835	17.9097	18.3513	19.379	59.2498	22.9066	15.5239	14.4444	27.0821	sp|Q7ZW78|RN181_DANRE E3 ubiquitin-protein ligase RNF181 OS=Danio rerio GN=rnf181 PE=2 SV=2	gi|658009753|ref|XP_008340097.1| PREDICTED: E3 ubiquitin-protein ligase RNF181 [Malus domestica]	768	NW_008988106.1	145059	145827	+	-
gene10534	9.84242	10.727	10.1525	11.1812	10.9419	8.94612	10.2839	11.1365	11.3896	8.97434	10.569	10.1461	sp|Q02527|MGAT3_RAT Beta-1,4-mannosyl-glycoprotein 4-beta-N-acetylglucosaminyltransferase OS=Rattus norvegicus GN=Mgat3 PE=1 SV=2	gi|694357155|ref|XP_009359207.1| PREDICTED: uncharacterized protein LOC103949813 [Pyrus x bretschneideri]	2903	NW_008988106.1	150546	153449	-	-
gene10535	0	0	0	0	0	0	0	0	0	0	0	0	sp|P85206|NLTP2_ACTDE Non-specific lipid-transfer protein 2 OS=Actinidia deliciosa PE=1 SV=1	gi|694357158|ref|XP_009359208.1| PREDICTED: non-specific lipid-transfer protein 2-like [Pyrus x bretschneideri]	501	NW_008988106.1	158057	158558	+	-
gene10536	0	0	0	0	0	0	0	0	0	0	0	0	-	gi|694395752|ref|XP_009373186.1| PREDICTED: uncharacterized protein LOC103962231 [Pyrus x bretschneideri]	8560	NW_008988106.1	162176	170736	-	-
gene10537	13.2537	12.6413	9.2254	10.1636	13.2701	11.844	12.8085	13.2026	12.6728	12.2861	11.7108	12.5628	sp|Q9C9V6|Y1790_ARATH BTB/POZ domain-containing protein At1g67900 OS=Arabidopsis thaliana GN=At1g67900 PE=1 SV=1	gi|694357164|ref|XP_009359209.1| PREDICTED: BTB/POZ domain-containing protein At1g67900 [Pyrus x bretschneideri]	4586	NW_008988106.1	178151	182737	+	-
gene10539	28.5351	34.8199	40.1479	40.0931	33.2674	35.8108	39.6587	39.566	33.532	42.0754	35.3727	38.1286	sp|Q9SQ64|COR2_PAPSO Non-functional NADPH-dependent codeinone reductase 2 OS=Papaver somniferum GN=COR2 PE=1 SV=1	gi|694357188|ref|XP_009359214.1| PREDICTED: non-functional NADPH-dependent codeinone reductase 2-like [Pyrus x bretschneideri]	2567	NW_008988106.1	221830	224397	-	-
gene1054	0	0	0	0	0	0	0	0	0	0	0	0	sp|Q6NLC8|Y1648_ARATH Uncharacterized protein At1g66480 OS=Arabidopsis thaliana GN=At1g66480 PE=1 SV=1	gi|694311466|ref|XP_009357803.1| PREDICTED: uncharacterized protein At1g66480 [Pyrus x bretschneideri]	1543	NW_008988040.1	3799290	3800833	+	-
gene10540	0.247029	0	0.406876	0	0.141161	0.112951	0	0.266582	0.672214	0.377947	0.159013	0.285939	sp|D4N501|DIOX2_PAPSO Probable 2-oxoglutarate/Fe(II)-dependent dioxygenase OS=Papaver somniferum GN=DIOX2 PE=2 SV=1	gi|470149251|ref|XP_004310153.1| PREDICTED: flavonol synthase/flavanone 3-hydroxylase-like [Fragaria vesca subsp. vesca]	701	NW_008988106.1	226605	227306	-	-
gene10541	8.72433	14.2857	20.8501	21.8702	12.2331	22.5267	18.4185	15.4278	20.2826	31.407	15.5927	21.6125	-	gi|694357192|ref|XP_009359215.1| PREDICTED: cell wall integrity and stress response component 1-like [Pyrus x bretschneideri]	1181	NW_008988106.1	234451	235632	-	-
gene10542	3.26849	4.59295	5.81483	6.05258	2.56814	6.06413	5.60999	3.39154	4.83195	6.34704	4.4594	5.24893	sp|Q38954|PHT21_ARATH Inorganic phosphate transporter 2-1, chloroplastic OS=Arabidopsis thaliana GN=PHT2-1 PE=1 SV=1	gi|694357195|ref|XP_009359216.1| PREDICTED: inorganic phosphate transporter 2-1, chloroplastic [Pyrus x bretschneideri]	5510	NW_008988106.1	262506	268016	+	-
gene10543	4.18893	4.49473	4.33625	4.56627	4.93505	6.08352	5.50879	3.61441	4.97133	4.43262	4.50425	4.92214	sp|Q54RP0|AGTA_DICDI UDP-galactose:fucoside alpha-3-galactosyltransferase OS=Dictyostelium discoideum GN=agtA PE=1 SV=1	gi|694357199|ref|XP_009359217.1| PREDICTED: uncharacterized protein LOC103949822 isoform X1 [Pyrus x bretschneideri]	9384	NW_008988106.1	268255	277639	-	-
gene10544	0	0	0	0	0	0	0	0	0	0	0	0	-	gi|694357212|ref|XP_009359221.1| PREDICTED: uncharacterized protein LOC103949825 [Pyrus x bretschneideri]	838	NW_008988106.1	268255	269093	-	-
gene10545	21.4427	20.7405	25.2452	22.4287	17.5171	25.5198	28.6991	25.9802	25.5588	28.8194	21.4748	26.9154	-	gi|694357215|ref|XP_009359222.1| PREDICTED: uncharacterized protein LOC103949826 [Pyrus x bretschneideri]	2237	NW_008988106.1	278642	280879	+	-
gene10546	145.955	144.997	160.131	136.141	104.467	147.159	138.766	166.852	161.45	137.012	138.338	150.248	sp|P49637|R27A3_ARATH 60S ribosomal protein L27a-3 OS=Arabidopsis thaliana GN=RPL27AC PE=2 SV=2	gi|694357219|ref|XP_009359223.1| PREDICTED: 60S ribosomal protein L27a-3 [Pyrus x bretschneideri]	700	NW_008988106.1	281395	282095	+	-
gene10547	0.138218	0.143259	0.216815	0.157976	0.135399	0.288907	0.361501	0.2557	0.268656	0.201399	0.158333	0.275233	sp|Q9LYT3|TT12_ARATH Protein TRANSPARENT TESTA 12 OS=Arabidopsis thaliana GN=TT12 PE=2 SV=1	gi|694357665|ref|XP_009359346.1| PREDICTED: protein TRANSPARENT TESTA 12-like [Pyrus x bretschneideri]	4385	NW_008988106.1	282179	286564	-	-
gene10548	0	0	0	0	0	0	0	0	0	0	0	0	-	gi|692657471|gb|AIS23644.1| amine oxidase 1 [Malus domestica]	11084	NW_008988106.1	292816	303900	+	-
gene10549	0.885817	1.8149	2.75968	2.61352	0.659223	3.73004	3.122	2.33426	3.62507	3.488	1.74663	3.25987	sp|Q9LYT3|TT12_ARATH Protein TRANSPARENT TESTA 12 OS=Arabidopsis thaliana GN=TT12 PE=2 SV=1	gi|694357229|ref|XP_009359227.1| PREDICTED: protein TRANSPARENT TESTA 12-like [Pyrus x bretschneideri]	4203	NW_008988106.1	294555	298758	-	-
gene1055	3.67266	2.53041	2.68075	1.95325	3.17837	2.95088	3.17412	2.00459	2.48407	2.65255	2.80309	2.65324	sp|Q9SSJ8|FAB1C_ARATH Putative 1-phosphatidylinositol-3-phosphate 5-kinase FAB1C OS=Arabidopsis thaliana GN=FAB1C PE=2 SV=1	gi|694311468|ref|XP_009357816.1| PREDICTED: LOW QUALITY PROTEIN: putative 1-phosphatidylinositol-3-phosphate 5-kinase FAB1C [Pyrus x bretschneideri]	8157	NW_008988040.1	3801368	3809525	-	-
gene10550	3.27369	4.25113	4.33842	4.08572	3.35438	4.19808	4.82237	3.24857	4.9491	4.49052	3.86067	4.34173	-	gi|694357225|ref|XP_009359226.1| PREDICTED: uncharacterized protein LOC103949829 [Pyrus x bretschneideri]	2301	NW_008988106.1	306217	308518	+	-
gene10551	2.51371	2.31591	1.63567	1.48973	2.34085	1.1068	2.55674	2.91363	2.36456	1.99418	2.05918	2.18718	-	gi|658009783|ref|XP_008340114.1| PREDICTED: uncharacterized protein LOC103403074 [Malus domestica]	930	NW_008988106.1	321387	322317	-	-
gene10552	0	0	0	0	0	0	0	0	0	0	0	0	-	gi|657966557|ref|XP_008374973.1| PREDICTED: pinin-like [Malus domestica]	1077	NW_008988106.1	327819	328896	-	-
gene10553	130.872	143.082	152.444	163.29	147.049	154.666	169.815	145.411	154.302	169.109	147.348	158.661	sp|Q9S7E9|GGT2_ARATH Glutamate--glyoxylate aminotransferase 2 OS=Arabidopsis thaliana GN=GGAT2 PE=1 SV=1	gi|694357234|ref|XP_009359228.1| PREDICTED: glutamate--glyoxylate aminotransferase 2 [Pyrus x bretschneideri]	5298	NW_008988106.1	356555	361853	-	-
gene10554	4.03657	4.46406	3.03268	3.33327	3.53171	4.38017	4.49856	4.00176	4.20453	4.43242	3.67966	4.30349	sp|P38432|COIL_HUMAN Coilin OS=Homo sapiens GN=COIL PE=1 SV=1	gi|694357260|ref|XP_009359233.1| PREDICTED: coilin isoform X3 [Pyrus x bretschneideri]	4483	NW_008988106.1	362548	367031	+	-
gene10555	5.96305	8.25722	11.4717	10.2232	7.22392	9.70647	11.8149	10.399	11.2505	15.6677	8.62781	11.7677	sp|Q9C5S1|MKP1_ARATH Protein-tyrosine-phosphatase MKP1 OS=Arabidopsis thaliana GN=MKP1 PE=1 SV=1	gi|694357238|ref|XP_009359229.1| PREDICTED: protein-tyrosine-phosphatase MKP1-like [Pyrus x bretschneideri] gi|694357241|ref|XP_009359230.1| PREDICTED: protein-tyrosine-phosphatase MKP1-like [Pyrus x bretschneideri]	3630	NW_008988106.1	367004	370634	-	-
gene10556	0.888814	0.696543	0.714122	0.817651	1.04058	0.971395	0.727633	0.304126	0.766886	0.552789	0.831542	0.664566	sp|Q9SAD9|PPR40_ARATH Pentatricopeptide repeat-containing protein At1g13040, mitochondrial OS=Arabidopsis thaliana GN=At1g13040 PE=2 SV=1	gi|694357264|ref|XP_009359234.1| PREDICTED: pentatricopeptide repeat-containing protein At1g13040, mitochondrial [Pyrus x bretschneideri] gi|694357267|ref|XP_009359237.1| PREDICTED: pentatricopeptide repeat-containing protein At1g13040, mitochondrial [Pyrus x bretschneideri]	3994	NW_008988106.1	374683	378677	+	-
gene10557	2.17418	1.12674	0.63195	0.511613	1.16932	1.22803	1.30082	0.552065	1.27608	1.10881	1.12276	1.09316	-	gi|694357270|ref|XP_009359238.1| PREDICTED: uncharacterized protein LOC103949837 [Pyrus x bretschneideri]	1354	NW_008988106.1	378740	380094	+	-
gene10558	5.88939	6.79339	4.85015	5.99843	5.53665	5.86348	6.3042	7.27814	6.13907	5.40151	5.8136	6.19728	sp|P51567|AFC2_ARATH Serine/threonine-protein kinase AFC2 OS=Arabidopsis thaliana GN=AFC2 PE=1 SV=1	gi|694357273|ref|XP_009359239.1| PREDICTED: serine/threonine-protein kinase AFC2-like isoform X1 [Pyrus x bretschneideri]	3646	NW_008988106.1	382440	386086	-	-
gene1056	25.1162	28.3536	29.3065	28.2412	28.0278	27.7413	28.5394	30.5598	27.7012	29.0162	27.8091	28.7116	sp|P77938|NADC_RHORU Probable nicotinate-nucleotide pyrophosphorylase [carboxylating] OS=Rhodospirillum rubrum GN=nadC PE=3 SV=1	gi|694311470|ref|XP_009357826.1| PREDICTED: nicotinate-nucleotide pyrophosphorylase [carboxylating], chloroplastic isoform X1 [Pyrus x bretschneideri] gi|694311473|ref|XP_009357833.1| PREDICTED: nicotinate-nucleotide pyrophosphorylase [carboxylating], chloroplastic isoform X1 [Pyrus x bretschneideri] gi|694311475|ref|XP_009357842.1| PREDICTED: nicotinate-nucleotide pyrophosphorylase [carboxylatin…	4678	NW_008988040.1	3817311	3821989	-	-
gene10560	0.0440853	0	0	0	0.100768	0	0	0	0.0799766	0	0.0289706	0.0159953	sp|Q9LIP5|C71BW_ARATH Cytochrome P450 71B35 OS=Arabidopsis thaliana GN=CYP71B35 PE=2 SV=1	gi|694357668|ref|XP_009359347.1| PREDICTED: cytochrome P450 71B34-like [Pyrus x bretschneideri]	1964	NW_008988106.1	405348	407312	+	-
gene10563	9.7575	10.6108	10.2124	9.08901	10.6032	9.90517	10.5288	8.5817	8.43615	8.97353	10.0546	9.28508	sp|Q5XVA8|Y3905_ARATH Uncharacterized protein At3g49055 OS=Arabidopsis thaliana GN=At3g49055 PE=2 SV=1	gi|694357283|ref|XP_009359242.1| PREDICTED: myosin-9 [Pyrus x bretschneideri]	3789	NW_008988106.1	417355	421144	-	-
gene10564	0.0541824	0.0280794	0.148738	0.0309639	0.0309619	0.0990972	0	0.0877068	0.0737206	0.0276325	0.0585851	0.0576314	sp|Q9SS90|RGLG1_ARATH E3 ubiquitin-protein ligase RGLG1 OS=Arabidopsis thaliana GN=RGLG1 PE=1 SV=1	gi|694357286|ref|XP_009359243.1| PREDICTED: E3 ubiquitin-protein ligase RGLG1 [Pyrus x bretschneideri]	3196	NW_008988106.1	423915	427111	+	-
gene10565	3.53757	1.70307	1.125	1.12681	2.38603	1.591	1.27802	1.62717	1.50797	1.28162	1.9757	1.45716	sp|P23548|GUN_PAEPO Endoglucanase OS=Paenibacillus polymyxa PE=3 SV=2	gi|694357290|ref|XP_009359244.1| PREDICTED: uncharacterized protein LOC103949843 [Pyrus x bretschneideri]	4479	NW_008988106.1	440772	445251	+	-
gene10566	0	0	0	0	0	0	0	0	0	0	0	0	sp|P23548|GUN_PAEPO Endoglucanase OS=Paenibacillus polymyxa PE=3 SV=2	gi|657994864|ref|XP_008389747.1| PREDICTED: uncharacterized protein LOC103452051 [Malus domestica]	3803	NW_008988106.1	449739	453542	+	-
gene10567	0.911696	1.11676	0.94042	0.88414	2.02076	0.530552	0.983503	0.924233	0.651552	0.648121	1.17476	0.747592	-	gi|694357671|ref|XP_009359348.1| PREDICTED: uncharacterized protein LOC103949937 [Pyrus x bretschneideri]	3134	NW_008988106.1	461825	464959	+	-
gene10568	35.4235	28.819	18.5904	18.1845	25.2285	21.854	21.6797	12.1569	24.5317	18.2649	25.2492	19.6975	-	gi|694357297|ref|XP_009359246.1| PREDICTED: uncharacterized protein LOC103949845 isoform X1 [Pyrus x bretschneideri]	3989	NW_008988106.1	477765	481754	+	-
gene10569	8.08304	8.19899	5.46435	5.98366	7.29828	5.73453	5.12009	3.1663	7.51451	4.31299	7.00566	5.16968	-	gi|694357293|ref|XP_009359245.1| PREDICTED: uncharacterized protein LOC103949844 [Pyrus x bretschneideri]	3010	NW_008988106.1	482858	485868	+	-
gene1057	0	0	0	0	0	0	0	0	0	0	0	0	-	-	1785	NW_008988040.1	3837003	3838788	+	-
gene10571	1.83587	4.11423	10.1884	8.8469	2.49512	3.81146	3.07851	4.28364	5.98592	8.19874	5.4961	5.07165	sp|P90648|MHCKB_DICDI Myosin heavy chain kinase B OS=Dictyostelium discoideum GN=mhkB PE=2 SV=1	gi|694357305|ref|XP_009359249.1| PREDICTED: WD repeat-containing protein 5B [Pyrus x bretschneideri]	1745	NW_008988106.1	494503	496248	-	-
gene10572	0	0	0	0	0	0	0	0	0.0169957	0	0	0.00339914	sp|Q6YUU5|MDR_ORYSJ Putative multidrug resistance protein OS=Oryza sativa subsp. japonica GN=Os02g0190300 PE=3 SV=1	gi|694357674|ref|XP_009359349.1| PREDICTED: putative multidrug resistance protein [Pyrus x bretschneideri]	4621	NW_008988106.1	502624	507245	-	-
gene10574	0	0	0	0	0	0	0	0	0	0	0	0	sp|O65001|TE1_MAIZE Protein terminal ear1 OS=Zea mays GN=TE1 PE=2 SV=1	gi|694357308|ref|XP_009359250.1| PREDICTED: protein terminal ear1 homolog [Pyrus x bretschneideri]	3711	NW_008988106.1	523764	527475	-	-
gene10575	5.38593	4.36966	4.75163	5.09449	4.37249	4.53468	4.23138	4.08862	5.3234	4.12963	4.79484	4.46154	sp|Q9NVU7|SDA1_HUMAN Protein SDA1 homolog OS=Homo sapiens GN=SDAD1 PE=1 SV=3	gi|694357312|ref|XP_009359251.1| PREDICTED: protein SDA1 homolog [Pyrus x bretschneideri]	4662	NW_008988106.1	536734	541396	+	-
gene10576	13.0279	13.9412	11.7026	12.3281	13.2093	17.5598	16.1479	9.71649	14.5007	12.4636	12.8418	14.0777	sp|Q9SAF0|ORP1D_ARATH Oxysterol-binding protein-related protein 1D OS=Arabidopsis thaliana GN=ORP1D PE=2 SV=1	gi|694357315|ref|XP_009359252.1| PREDICTED: oxysterol-binding protein-related protein 1D [Pyrus x bretschneideri]	4712	NW_008988106.1	541498	546210	-	-
gene10577	9.4075	9.31375	8.98348	8.8471	8.2334	8.30508	8.45773	7.42285	8.86344	8.52063	8.95705	8.31395	sp|Q9SAF1|ARP3_ARATH Actin-related protein 3 OS=Arabidopsis thaliana GN=ARP3 PE=1 SV=1	gi|694357319|ref|XP_009359253.1| PREDICTED: actin-related protein 3 isoform X1 [Pyrus x bretschneideri]	4519	NW_008988106.1	552319	556838	+	-
gene10578	22.0089	19.0361	19.1601	19.3903	20.2042	20.0334	20.7015	14.1846	19.8018	18.5253	19.9599	18.6493	sp|Q9VSH4|CPSF6_DROME Cleavage and polyadenylation specificity factor subunit CG7185 OS=Drosophila melanogaster GN=CG7185 PE=1 SV=2	gi|694357331|ref|XP_009359255.1| PREDICTED: cleavage and polyadenylation specificity factor subunit 6 [Pyrus x bretschneideri]	3399	NW_008988106.1	557872	561271	+	-
gene10579	0	0	0	0	0	0	0	0	0	0	0	0	-	gi|694357677|ref|XP_009359351.1| PREDICTED: anther-specific protein BCP1 [Pyrus x bretschneideri]	386	NW_008988106.1	564168	564554	-	-
gene1058	0	0	0	0	0	0	0	0	0	0	0	0	-	-	1366	NW_008988040.1	3839287	3840653	-	-
gene10580	42.3464	42.8107	42.6393	41.6676	39.1162	35.8653	37.0556	36.4383	42.8304	38.1983	41.716	38.0776	sp|O04450|TCPE_ARATH T-complex protein 1 subunit epsilon OS=Arabidopsis thaliana GN=At1g24510 PE=2 SV=1	gi|694357337|ref|XP_009359256.1| PREDICTED: T-complex protein 1 subunit epsilon [Pyrus x bretschneideri]	3572	NW_008988106.1	565359	568931	+	-
gene10581	32.7623	30.4805	38.2258	31.7798	34.1632	65.3062	37.3416	27.5524	31.1714	16.1953	33.4823	35.5134	sp|Q9FXD8|PLY5_ARATH Probable pectate lyase 5 OS=Arabidopsis thaliana GN=At1g67750 PE=2 SV=2	gi|694357343|ref|XP_009359258.1| PREDICTED: probable pectate lyase 5 [Pyrus x bretschneideri]	2323	NW_008988106.1	570390	572713	-	-
gene10582	28.4799	30.309	27.4558	28.5783	29.8579	32.9757	32.0239	21.9496	27.3995	27.4936	28.9362	28.3685	sp|Q9FN03|UVR8_ARATH Ultraviolet-B receptor UVR8 OS=Arabidopsis thaliana GN=UVR8 PE=1 SV=1	gi|694357346|ref|XP_009359259.1| PREDICTED: ultraviolet-B receptor UVR8 [Pyrus x bretschneideri]	3861	NW_008988106.1	580233	584094	-	-
gene10583	31.0666	28.178	28.7323	28.8552	27.4888	29.638	30.8647	22.5204	27.6154	26.6387	28.8642	27.4554	sp|Q9FYL3|ALB31_ARATH ALBINO3-like protein 1, chloroplastic OS=Arabidopsis thaliana GN=ALB3L1 PE=2 SV=3	gi|694357350|ref|XP_009359260.1| PREDICTED: ALBINO3-like protein 1, chloroplastic [Pyrus x bretschneideri]	3481	NW_008988106.1	592017	595498	-	-
gene10584	230.978	221.087	260.062	245.321	229.777	212.524	193.925	142.791	183.575	181.609	237.445	182.885	sp|P80470|PSBY_SPIOL Photosystem II core complex proteins psbY, chloroplastic OS=Spinacia oleracea GN=PSBY PE=1 SV=2	gi|694357356|ref|XP_009359261.1| PREDICTED: photosystem II core complex proteins psbY, chloroplastic [Pyrus x bretschneideri]	975	NW_008988106.1	596202	597177	+	-
gene10585	0	0	0	0	0	0	0	0	0	0	0	0	-	gi|694357681|ref|XP_009359352.1| PREDICTED: uncharacterized protein LOC103949941 [Pyrus x bretschneideri]	859	NW_008988106.1	601384	602243	+	-
gene10586	1.71325	1.10745	0.950734	1.28438	2.04224	1.16241	1.33035	0.834969	1.20312	0.977086	1.41961	1.10159	-	gi|694357372|ref|XP_009359266.1| PREDICTED: uncharacterized protein LOC103949863 isoform X1 [Pyrus x bretschneideri]	4700	NW_008988106.1	603185	607885	-	-
gene10587	73.8385	67.1994	65.9004	62.9782	59.2783	67.6686	53.2392	52.7572	57.3427	46.7276	65.8389	55.5471	sp|Q8L9C4|KCR1_ARATH Very-long-chain 3-oxoacyl-CoA reductase 1 OS=Arabidopsis thaliana GN=KCR1 PE=1 SV=1	gi|694357369|ref|XP_009359264.1| PREDICTED: very-long-chain 3-oxoacyl-CoA reductase 1-like [Pyrus x bretschneideri]	2731	NW_008988106.1	608936	611667	-	-
gene10588	9.04374	8.04213	8.85847	8.04605	9.27878	7.80039	7.68288	5.04615	8.20327	7.12798	8.65383	7.17213	sp|Q8L9C4|KCR1_ARATH Very-long-chain 3-oxoacyl-CoA reductase 1 OS=Arabidopsis thaliana GN=KCR1 PE=1 SV=1	gi|694357365|ref|XP_009359263.1| PREDICTED: very-long-chain 3-oxoacyl-CoA reductase 1 [Pyrus x bretschneideri]	1685	NW_008988106.1	612611	614296	-	-
gene10589	1.47635	1.32017	1.1761	1.05876	1.15794	1.19125	1.56051	1.43701	1.26037	0.82674	1.23786	1.25518	-	-	2991	NW_008988106.1	615067	618058	+	-
gene1059	0	0	0	0	0	0	0	0	0	0	0	0	-	gi|694311485|ref|XP_009357892.1| PREDICTED: uncharacterized protein LOC103948572 [Pyrus x bretschneideri]	1583	NW_008988040.1	3840420	3842003	+	-
gene10590	0.332487	0.445972	0.365089	0.178831	0.335286	0.125198	0.238714	0.295486	0.319328	0.119693	0.331533	0.219684	sp|Q9FYL6|KCR2_ARATH Very-long-chain 3-oxoacyl-CoA reductase-like protein At1g24470 OS=Arabidopsis thaliana GN=KCR2 PE=2 SV=1	gi|694357379|ref|XP_009359268.1| PREDICTED: very-long-chain 3-oxoacyl-CoA reductase-like protein At1g24470 [Pyrus x bretschneideri]	4427	NW_008988106.1	631528	635955	-	-
gene10591	6.02213	5.81718	6.65761	5.94653	5.92273	6.55607	6.35439	4.95148	5.09088	5.55747	6.07324	5.70206	sp|Q8H1F2|RGS1_ARATH Regulator of G-protein signaling 1 OS=Arabidopsis thaliana GN=RGS1 PE=1 SV=1	gi|658009846|ref|XP_008340147.1| PREDICTED: regulator of G-protein signaling 1-like [Malus domestica]	4227	NW_008988106.1	637960	642187	-	-
gene10592	0	0	0	0	0	0	0	0	0	0	0	0	sp|Q8GYN5|RIN4_ARATH RPM1-interacting protein 4 OS=Arabidopsis thaliana GN=RIN4 PE=1 SV=1	gi|694357386|ref|XP_009359270.1| PREDICTED: RPM1-interacting protein 4-like [Pyrus x bretschneideri]	926	NW_008988106.1	644526	645452	-	-
gene10593	10.9709	10.623	9.41541	9.56937	10.8226	9.63661	9.896	10.6865	8.77289	9.57049	10.2802	9.71251	-	gi|694357397|ref|XP_009359273.1| PREDICTED: uncharacterized protein LOC103949867 isoform X2 [Pyrus x bretschneideri]	2999	NW_008988106.1	646157	649156	-	-
gene10594	6.95484	6.72198	6.64659	6.50889	7.75086	7.44453	7.61418	3.91931	6.5102	5.49361	6.91663	6.19637	-	gi|694357401|ref|XP_009359274.1| PREDICTED: sporulation-specific protein 15 isoform X1 [Pyrus x bretschneideri]	7009	NW_008988106.1	649650	656659	-	-
gene10595	1.91745	2.07572	2.7605	2.97076	2.58099	3.93555	3.20711	4.09247	2.47361	3.12922	2.46108	3.36759	sp|Q6IV56|RN141_DANRE RING finger protein 141 OS=Danio rerio GN=rnf141 PE=2 SV=2	gi|694357411|ref|XP_009359277.1| PREDICTED: RING-H2 finger protein ATL47-like [Pyrus x bretschneideri] gi|694357415|ref|XP_009359279.1| PREDICTED: RING-H2 finger protein ATL47-like [Pyrus x bretschneideri]	2032	NW_008988106.1	658434	660466	-	-
gene10596	2.7365	1.67758	1.66731	1.43034	2.53631	2.74661	1.81596	1.83669	1.22596	1.1403	2.00961	1.7531	sp|C0LGI2|Y1677_ARATH Probable LRR receptor-like serine/threonine-protein kinase At1g67720 OS=Arabidopsis thaliana GN=At1g67720 PE=2 SV=1	gi|694357684|ref|XP_009359353.1| PREDICTED: probable LRR receptor-like serine/threonine-protein kinase At1g67720 [Pyrus x bretschneideri]	5189	NW_008988106.1	663919	669108	-	-
gene10597	4.0889	3.80113	4.30469	3.46892	5.97386	4.39453	5.05927	4.64001	4.20598	4.38558	4.3275	4.53707	sp|Q7ZX20|RNF8A_XENLA E3 ubiquitin-protein ligase RNF8-A OS=Xenopus laevis GN=rnf8-a PE=2 SV=1	gi|694357418|ref|XP_009359280.1| PREDICTED: E3 ubiquitin-protein ligase RNF8-A-like [Pyrus x bretschneideri]	2054	NW_008988106.1	679047	681101	+	-
gene10598	5.55393	5.05774	4.54745	3.81605	6.42083	4.40371	4.01634	4.36524	4.07682	4.48608	5.0792	4.26964	sp|Q9FXD6|ARR11_ARATH Two-component response regulator ARR11 OS=Arabidopsis thaliana GN=ARR11 PE=1 SV=1	gi|694357422|ref|XP_009359281.1| PREDICTED: two-component response regulator ARR11 isoform X1 [Pyrus x bretschneideri]	2697	NW_008988106.1	688131	690828	+	-
gene10599	1.32189	0.658703	0.530357	0.348657	0.958745	0.627664	0.206848	0.438929	0.484227	0.544505	0.763669	0.460435	-	gi|694357429|ref|XP_009359283.1| PREDICTED: uncharacterized protein LOC103949873 [Pyrus x bretschneideri]	3406	NW_008988106.1	691145	694551	-	-
gene106	12.2206	13.336	13.1104	12.8758	12.7786	12.5884	13.9442	18.8875	17.7103	16.2472	12.8643	15.8755	sp|Q7Y175|UBAX1_ARATH UBA and UBX domain-containing protein At4g15410 OS=Arabidopsis thaliana GN=At4g15410 PE=2 SV=1	gi|694309136|ref|XP_009356567.1| PREDICTED: UBA and UBX domain-containing protein At4g15410 [Pyrus x bretschneideri]	3082	NW_008988039.1	632488	635570	+	-
gene1060	0	0	0	0	0	0	0	0	0	0	0	0	-	-	2030	NW_008988040.1	3860225	3862255	+	-
gene10600	0	0	0	0	0	0	0	0	0	0	0	0	sp|P09887|HS22C_SOYBN Small heat shock protein, chloroplastic (Fragment) OS=Glycine max GN=HSP22 PE=2 SV=1	gi|694357432|ref|XP_009359284.1| PREDICTED: small heat shock protein, chloroplastic-like [Pyrus x bretschneideri]	3293	NW_008988106.1	696039	699332	+	-
gene10601	9.42157	11.4306	9.98451	9.93361	10.8511	8.88297	10.5114	10.0491	9.14223	10.839	10.3243	9.88494	-	gi|694357436|ref|XP_009359285.1| PREDICTED: LOW QUALITY PROTEIN: uncharacterized protein LOC103949875 [Pyrus x bretschneideri]	2371	NW_008988106.1	710799	713170	-	-
gene10602	0.20089	0	0	0	0	0	0.204329	0	0	0	0.040178	0.0408657	sp|Q9LK21|CXE11_ARATH Probable carboxylesterase 11 OS=Arabidopsis thaliana GN=CXE11 PE=2 SV=1	gi|118596572|dbj|BAF37945.1| hypothetical protein [Malus domestica]	431	NW_008988106.1	715521	715952	-	-
gene10603	0	0	0	0	0	0	0.0721258	0	0	0	0	0.0144252	sp|Q9ASU7|PPAN_ARATH Peter Pan-like protein OS=Arabidopsis thaliana GN=PPAN PE=1 SV=1	gi|694390126|ref|XP_009370652.1| PREDICTED: peter Pan-like protein isoform X1 [Pyrus x bretschneideri]	1221	NW_008988106.1	716300	717521	+	-
gene10604	0.229664	0.238041	0.126092	0.196871	0	0.210023	0.116798	0.309804	0.208321	0.0585634	0.158134	0.180702	sp|Q9ASU7|PPAN_ARATH Peter Pan-like protein OS=Arabidopsis thaliana GN=PPAN PE=1 SV=1	gi|694390126|ref|XP_009370652.1| PREDICTED: peter Pan-like protein isoform X1 [Pyrus x bretschneideri]	1508	NW_008988106.1	717546	719054	+	-
gene10605	0	0	0	0	0	0	0	0	0	0	0	0	sp|P10978|POLX_TOBAC Retrovirus-related Pol polyprotein from transposon TNT 1-94 OS=Nicotiana tabacum PE=2 SV=1	gi|658027370|ref|XP_008349120.1| PREDICTED: uncharacterized protein LOC103412315 [Malus domestica]	629	NW_008988106.1	728123	728752	-	-
gene10607	0.418278	0.433535	0.153097	0.159357	0.637386	0.765011	0.425438	0.150462	0	0	0.36033	0.268182	-	gi|694353463|ref|XP_009358160.1| PREDICTED: protein POLAR LOCALIZATION DURING ASYMMETRIC DIVISION AND REDISTRIBUTION [Pyrus x bretschneideri] gi|694353466|ref|XP_009358161.1| PREDICTED: protein POLAR LOCALIZATION DURING ASYMMETRIC DIVISION AND REDISTRIBUTION [Pyrus x bretschneideri]	621	NW_008988106.1	751761	752382	-	-
gene10608	53.5666	53.8778	59.6312	55.0049	59.0464	54.7825	45.5104	62.1393	49.9302	49.4642	56.2254	52.3653	sp|Q70PR7|VINSY_RAUSE Vinorine synthase OS=Rauvolfia serpentina GN=ACT PE=1 SV=2	gi|694357444|ref|XP_009359286.1| PREDICTED: vinorine synthase-like [Pyrus x bretschneideri]	1639	NW_008988106.1	761196	762835	+	-
gene10609	10.5878	10.0355	9.63737	8.9168	12.1006	8.72685	10.344	9.99768	10.1725	9.16528	10.2556	9.68127	sp|Q70PR7|VINSY_RAUSE Vinorine synthase OS=Rauvolfia serpentina GN=ACT PE=1 SV=2	gi|658054591|ref|XP_008363049.1| PREDICTED: salutaridinol 7-O-acetyltransferase-like [Malus domestica]	1243	NW_008988106.1	765671	766914	+	-
gene1061	0.619837	0.521987	0.212692	0.575609	1.19542	0.95652	1.14269	1.37961	1.19475	0.632222	0.625109	1.06116	-	gi|694311485|ref|XP_009357892.1| PREDICTED: uncharacterized protein LOC103948572 [Pyrus x bretschneideri]	2235	NW_008988040.1	3864371	3866606	+	-
gene10610	0.657358	0.413668	0.322239	0.321997	1.10009	0.44012	0.4537	0.32936	0.532382	0.634574	0.56307	0.478027	sp|Q9LK64|AB3C_ARATH ABC transporter C family member 3 OS=Arabidopsis thaliana GN=ABCC3 PE=1 SV=1	gi|694357448|ref|XP_009359288.1| PREDICTED: putative ABC transporter C family member 15 [Pyrus x bretschneideri]	7376	NW_008988106.1	771358	778734	-	-
gene10611	0.976689	1.36662	0.911589	1.00468	2.17666	0.66987	0.397363	0.685099	0.620146	0.249051	1.28725	0.524306	sp|Q9LU93|MAD2_ARATH Mitotic spindle checkpoint protein MAD2 OS=Arabidopsis thaliana GN=MAD2 PE=2 SV=1	gi|694357465|ref|XP_009359293.1| PREDICTED: mitotic spindle checkpoint protein MAD2 isoform X2 [Pyrus x bretschneideri]	1773	NW_008988106.1	798512	800285	+	-
gene10612	2.62928	3.12804	2.73647	2.79609	3.37076	4.16069	3.88354	3.60227	3.35965	4.52412	2.93213	3.90605	sp|Q9FX53|TGT1_ARATH Trihelix transcription factor GT-1 OS=Arabidopsis thaliana GN=GT-1 PE=1 SV=1	gi|694357451|ref|XP_009359289.1| PREDICTED: trihelix transcription factor GT-1 isoform X1 [Pyrus x bretschneideri]	3787	NW_008988106.1	800808	804595	-	-
gene10613	10.7286	6.94998	8.60539	8.33452	8.71716	8.58471	7.92846	8.90953	9.76961	7.35234	8.66714	8.50893	-	gi|694357468|ref|XP_009359294.1| PREDICTED: uncharacterized protein LOC103949883 isoform X1 [Pyrus x bretschneideri]	2066	NW_008988106.1	805111	807177	+	-
gene10614	0	0	0	0	0	0	0	0	0	0	0	0	-	gi|694357691|ref|XP_009359356.1| PREDICTED: uncharacterized protein LOC103949945 [Pyrus x bretschneideri]	236	NW_008988106.1	807511	807747	+	-
gene10615	0	0	0	0	0	0	0	0	0	0	0	0	-	-	20236	NW_008988106.1	808847	829083	-	-
gene10616	7.05167	7.05092	6.92326	7.554	6.88981	8.16822	7.28489	5.43134	7.92645	8.46185	7.09393	7.45455	sp|Q9LU91|SKI14_ARATH F-box protein SKIP14 OS=Arabidopsis thaliana GN=SKIP14 PE=1 SV=1	gi|694357495|ref|XP_009359303.1| PREDICTED: F-box protein SKIP14 [Pyrus x bretschneideri]	3131	NW_008988106.1	808847	811978	-	-
gene10617	15.1897	16.0552	17.9992	16.3569	14.3213	13.0872	13.9682	13.7224	15.1202	14.9036	15.9845	14.1603	sp|O76094|SRP72_HUMAN Signal recognition particle subunit SRP72 OS=Homo sapiens GN=SRP72 PE=1 SV=3	gi|694357492|ref|XP_009359302.1| PREDICTED: signal recognition particle subunit SRP72 [Pyrus x bretschneideri]	3745	NW_008988106.1	815426	819171	-	-
gene10618	3.72056	3.73725	3.5558	3.20244	3.35972	2.89832	3.08346	2.92455	3.29147	3.56065	3.51515	3.15169	sp|Q9LU89|2A5N_ARATH Serine/threonine protein phosphatase 2A 59 kDa regulatory subunit B&apos; eta isoform OS=Arabidopsis thaliana GN=B&apos;ETA PE=2 SV=1	gi|694357475|ref|XP_009359296.1| PREDICTED: serine/threonine protein phosphatase 2A 57 kDa regulatory subunit B&apos; theta isoform-like [Pyrus x bretschneideri] gi|694357478|ref|XP_009359297.1| PREDICTED: serine/threonine protein phosphatase 2A 57 kDa regulatory subunit B&apos; theta isoform-like [Pyrus x bretschneideri] gi|694357482|ref|XP_009359298.1| PREDICTED: serine/threonine protein phosph…	3770	NW_008988106.1	830010	833780	+	-
gene10619	1.5914	1.34291	1.45363	1.36819	2.33382	1.30076	1.37513	1.21584	1.44351	0.876241	1.61799	1.24229	sp|Q5R9V6|NEUL_PONAB Neurolysin, mitochondrial OS=Pongo abelii GN=NLN PE=2 SV=1	gi|694357489|ref|XP_009359300.1| PREDICTED: probable thimet oligopeptidase isoform X2 [Pyrus x bretschneideri]	6148	NW_008988106.1	820567	826715	+	-
gene1062	7.58659	8.17535	13.223	12.5937	7.50069	12.6642	10.8398	8.64195	15.3469	15.3535	9.81587	12.5693	-	gi|694311488|ref|XP_009357898.1| PREDICTED: uncharacterized protein LOC103948576 [Pyrus x bretschneideri]	1438	NW_008988040.1	3867670	3869108	-	-
gene10620	5.44223	6.51945	7.05693	7.03289	4.62578	7.55273	7.84413	7.34864	8.90549	7.72674	6.13546	7.87555	sp|Q9LU89|2A5N_ARATH Serine/threonine protein phosphatase 2A 59 kDa regulatory subunit B&apos; eta isoform OS=Arabidopsis thaliana GN=B&apos;ETA PE=2 SV=1	gi|694357508|ref|XP_009359306.1| PREDICTED: serine/threonine protein phosphatase 2A 57 kDa regulatory subunit B&apos; theta isoform-like [Pyrus x bretschneideri]	3166	NW_008988106.1	836603	839769	+	-
gene10621	0.245801	0.318459	0.0674758	0	0.63207	0.168585	0	0.0663144	0.222958	0.125356	0.252761	0.116643	sp|Q70PR7|VINSY_RAUSE Vinorine synthase OS=Rauvolfia serpentina GN=ACT PE=1 SV=2	gi|694357504|ref|XP_009359305.1| PREDICTED: vinorine synthase [Pyrus x bretschneideri]	1409	NW_008988106.1	839913	841322	-	-
gene10622	0.887362	0.715344	1.01046	0.732484	0.769998	0.646172	0.802268	1.45413	0.953951	0.988897	0.823129	0.969085	sp|Q9ZTK5|DAT_CATRO Deacetylvindoline O-acetyltransferase OS=Catharanthus roseus GN=DAT PE=1 SV=1	gi|658009879|ref|XP_008340165.1| PREDICTED: deacetylvindoline O-acetyltransferase-like [Malus domestica]	5269	NW_008988106.1	845329	850598	+	-
gene10623	0.101863	0	0.0559255	0.0582121	0	0.0465757	0.15541	0.0549629	0	0	0.0432001	0.0513897	sp|Q9ZTK5|DAT_CATRO Deacetylvindoline O-acetyltransferase OS=Catharanthus roseus GN=DAT PE=1 SV=1	gi|694357501|ref|XP_009359304.1| PREDICTED: deacetylvindoline O-acetyltransferase-like [Pyrus x bretschneideri]	1700	NW_008988106.1	851381	853081	+	-
gene10624	0	0	0	0	0	0	0	0	0	0	0	0	-	gi|658009881|ref|XP_008340166.1| PREDICTED: uncharacterized protein LOC103403120 [Malus domestica] gi|658052209|ref|XP_008361836.1| PREDICTED: uncharacterized protein LOC103425520 [Malus domestica]	952	NW_008988106.1	862655	863607	-	-
gene10625	185.127	210.071	219.911	218.501	194.342	196.817	177.619	177.474	202.062	225.856	205.59	195.966	sp|P25861|G3PC_ANTMA Glyceraldehyde-3-phosphate dehydrogenase, cytosolic OS=Antirrhinum majus GN=GAPC PE=1 SV=1	gi|512374222|dbj|BAN45710.1| putative glycelaldehyde-3-phosphate dehydrogenase, partial [Pyrus pyrifolia var. culta]	2664	NW_008988106.1	869007	871671	+	-
gene10626	12.6775	8.37832	6.47789	6.25497	13.169	7.20849	6.15361	4.93057	4.71359	4.89066	9.39154	5.57938	sp|Q6GNY1|MIB1_XENLA E3 ubiquitin-protein ligase mib1 OS=Xenopus laevis GN=mib1 PE=2 SV=1	gi|694357536|ref|XP_009359314.1| PREDICTED: uncharacterized protein LOC103949899 isoform X2 [Pyrus x bretschneideri]	3449	NW_008988106.1	873934	877383	+	-
gene10627	0.76872	0.531173	0.225092	0.38073	0.556416	0.609247	0.234564	0.331827	0.418368	0.313632	0.492426	0.381528	sp|Q9LRB5|LHT2_ARATH Lysine histidine transporter 2 OS=Arabidopsis thaliana GN=LHT2 PE=1 SV=1	gi|694357525|ref|XP_009359311.1| PREDICTED: lysine histidine transporter 2 isoform X1 [Pyrus x bretschneideri]	3379	NW_008988106.1	878228	881607	+	-
gene10628	0.276686	0.118667	0.0733349	0.119952	0.218081	0.218123	0.164971	0.18533	0.190393	0.175167	0.161344	0.186797	sp|Q14181|DPOA2_HUMAN DNA polymerase alpha subunit B OS=Homo sapiens GN=POLA2 PE=1 SV=2	gi|694357522|ref|XP_009359309.1| PREDICTED: DNA polymerase alpha subunit B [Pyrus x bretschneideri]	9075	NW_008988106.1	882315	891390	+	-
gene10629	3.64062	3.77341	6.60473	5.60837	3.52761	4.48727	3.94444	2.90389	3.58944	3.30974	4.63095	3.64696	-	gi|694357518|ref|XP_009359308.1| PREDICTED: uncharacterized protein LOC103949896 [Pyrus x bretschneideri]	1094	NW_008988106.1	891667	892761	-	-
gene1063	0.769894	1.04351	0.520237	0.473819	0.541473	1.19147	1.08426	2.62033	1.18182	1.32893	0.669786	1.48136	sp|Q9QYI7|DNJB8_MOUSE DnaJ homolog subfamily B member 8 OS=Mus musculus GN=Dnajb8 PE=2 SV=1	gi|694311490|ref|XP_009357904.1| PREDICTED: dnaJ homolog subfamily B member 8-like [Pyrus x bretschneideri]	1462	NW_008988040.1	3870603	3872065	+	-
gene10630	8.99201	8.05975	7.48292	9.4048	9.53346	8.8436	7.73666	8.9409	6.69437	5.91257	8.69459	7.62562	sp|P28643|FABG_CUPLA 3-oxoacyl-[acyl-carrier-protein] reductase, chloroplastic OS=Cuphea lanceolata GN=CLKR27 PE=2 SV=1	gi|694357513|ref|XP_009359307.1| PREDICTED: 3-oxoacyl-[acyl-carrier-protein] reductase 4-like [Pyrus x bretschneideri]	3062	NW_008988106.1	895782	898844	-	-
gene10631	2.5454	2.26724	2.53296	1.72738	2.31817	2.10949	1.33494	3.56237	2.12847	1.62267	2.27823	2.15159	sp|Q9CAF9|IOJAM_ARATH Protein Iojap-related, mitochondrial OS=Arabidopsis thaliana GN=At1g67620 PE=2 SV=1	gi|694357542|ref|XP_009359316.1| PREDICTED: protein Iojap-related, mitochondrial [Pyrus x bretschneideri]	2177	NW_008988106.1	899616	901793	-	-
gene10632	6.64724	5.2075	5.16046	4.66171	5.93563	5.44635	4.72267	3.54863	4.53172	4.3617	5.52251	4.52221	-	gi|694357545|ref|XP_009359317.1| PREDICTED: uncharacterized protein LOC103949902 [Pyrus x bretschneideri] gi|694357549|ref|XP_009359318.1| PREDICTED: uncharacterized protein LOC103949902 [Pyrus x bretschneideri]	6135	NW_008988106.1	907644	913779	+	-
gene10633	0.290013	0.240473	0.25476	0.215456	0.662898	0.145866	0.221233	0.140836	0.210449	0.147904	0.33272	0.173258	sp|Q0WVW7|RQL5_ARATH ATP-dependent DNA helicase Q-like 5 OS=Arabidopsis thaliana GN=RECQL5 PE=2 SV=2	gi|694357694|ref|XP_009359357.1| PREDICTED: ATP-dependent DNA helicase Q-like 5 [Pyrus x bretschneideri]	5971	NW_008988106.1	914231	920202	+	-
gene10634	5.00336	5.53744	4.37654	4.94318	3.92521	5.00198	4.57148	4.57576	4.76914	6.0548	4.75715	4.99463	sp|O32107|YUID_BACSU Uncharacterized membrane protein YuiD OS=Bacillus subtilis (strain 168) GN=yuiD PE=4 SV=1	gi|694357552|ref|XP_009359319.1| PREDICTED: uncharacterized protein LOC103949904 [Pyrus x bretschneideri]	2042	NW_008988106.1	921005	923047	+	-
gene10635	0.416434	0.467592	0.6859	0.515626	0.951863	0.476024	0.529453	0.374497	0.692511	0.707924	0.607483	0.556082	-	gi|657995001|ref|XP_008389816.1| PREDICTED: uncharacterized protein LOC103452108 isoform X2 [Malus domestica]	2495	NW_008988106.1	923417	925912	-	-
gene10636	7.08375	3.23214	1.4373	1.62807	7.25986	2.71087	1.87957	2.03575	1.85081	0.706823	4.12823	1.83677	sp|P93788|REMO_SOLTU Remorin OS=Solanum tuberosum PE=1 SV=1	gi|694357555|ref|XP_009359320.1| PREDICTED: uncharacterized protein At3g61260 [Pyrus x bretschneideri]	2249	NW_008988106.1	929430	931679	+	-
gene10637	31.2408	28.8598	27.9615	25.8269	32.5663	30.0756	29.3138	22.3441	28.7065	28.1931	29.2911	27.7266	sp|Q7XUF4|CDKG2_ORYSJ Cyclin-dependent kinase G-2 OS=Oryza sativa subsp. japonica GN=CDKG-2 PE=2 SV=2	gi|694357559|ref|XP_009359321.1| PREDICTED: cyclin-dependent kinase G-2 [Pyrus x bretschneideri] gi|694357574|ref|XP_009359323.1| PREDICTED: cyclin-dependent kinase G-2 [Pyrus x bretschneideri]	4257	NW_008988106.1	932601	936858	+	-
gene10638	0.0569254	0.0885026	0.218775	0.195188	0.0650586	0.286313	0.0289499	0.153578	0.413081	0.232251	0.12489	0.222835	-	gi|694357584|ref|XP_009359324.1| PREDICTED: uncharacterized protein LOC103949907 [Pyrus x bretschneideri]	3042	NW_008988106.1	939730	942772	-	-
gene10639	0.722182	0.60423	0.754778	0.616576	0.527039	0.954822	0.725694	0.413147	0.702421	0.82536	0.644961	0.724289	sp|Q84P23|4CLL9_ARATH 4-coumarate--CoA ligase-like 9 OS=Arabidopsis thaliana GN=4CLL9 PE=1 SV=2	gi|694357587|ref|XP_009359325.1| PREDICTED: 4-coumarate--CoA ligase-like 9 [Pyrus x bretschneideri]	9951	NW_008988106.1	946835	956786	+	-
gene1064	30.9227	45.0776	65.938	59.5131	36.2528	68.4147	49.5116	40.9056	65.8698	57.18	47.5408	56.3763	-	gi|694311670|ref|XP_009358968.1| PREDICTED: vegetative cell wall protein gp1-like [Pyrus x bretschneideri]	434	NW_008988040.1	3875007	3875441	+	-
gene10641	1.22901	1.59229	1.31578	1.0184	1.50995	1.03961	0.687524	0.928402	1.14266	0.908834	1.33308	0.941405	-	gi|694357594|ref|XP_009359327.1| PREDICTED: uncharacterized protein LOC103949910 [Pyrus x bretschneideri] gi|694357599|ref|XP_009359328.1| PREDICTED: uncharacterized protein LOC103949910 [Pyrus x bretschneideri]	2818	NW_008988106.1	960012	962830	-	-
gene10642	0.338528	0.350876	0.65598	0.2276	0.432412	0.382417	0.445594	0.322345	0.614135	0.77183	0.401079	0.507264	sp|Q9CAG3|LOX6_ARATH Lipoxygenase 6, chloroplastic OS=Arabidopsis thaliana GN=LOX6 PE=1 SV=1	gi|694357591|ref|XP_009359326.1| PREDICTED: LOW QUALITY PROTEIN: lipoxygenase 6, chloroplastic [Pyrus x bretschneideri]	4348	NW_008988106.1	963684	968032	-	-
gene10643	0	0	0	0.00588549	0	0.004709	0	0	0	0	0.0011771	0.000941799	sp|P07374|UREA_CANEN Urease OS=Canavalia ensiformis PE=1 SV=3	gi|657995035|ref|XP_008389834.1| PREDICTED: urease-like [Malus domestica] gi|657995037|ref|XP_008389835.1| PREDICTED: urease-like [Malus domestica]	50443	NW_008988106.1	972983	1023426	-	-
gene10644	0	0	0	0	0	0	0	0	0	0	0	0	sp|B7K912|URE1_CYAP7 Urease subunit alpha OS=Cyanothece sp. (strain PCC 7424) GN=ureC PE=3 SV=1	gi|657995035|ref|XP_008389834.1| PREDICTED: urease-like [Malus domestica] gi|657995037|ref|XP_008389835.1| PREDICTED: urease-like [Malus domestica]	5761	NW_008988106.1	974577	980338	-	-
gene10645	0	0	0	0	0	0	0	0	0	0	0	0	-	gi|596293464|ref|XP_007226672.1| hypothetical protein PRUPE_ppa021372mg [Prunus persica] gi|462423608|gb|EMJ27871.1| hypothetical protein PRUPE_ppa021372mg [Prunus persica]	1013	NW_008988106.1	1000091	1001104	+	-
gene10646	0	0	0	0	0	0	0	0	0	0	0	0	sp|P07374|UREA_CANEN Urease OS=Canavalia ensiformis PE=1 SV=3	gi|657995035|ref|XP_008389834.1| PREDICTED: urease-like [Malus domestica] gi|657995037|ref|XP_008389835.1| PREDICTED: urease-like [Malus domestica]	669	NW_008988106.1	1002132	1002801	-	-
gene10647	0.672232	1.34705	1.13183	0.512218	1.12681	0.860637	1.00282	0.725442	0.528458	0.594242	0.958027	0.74232	-	gi|694357623|ref|XP_009359333.1| PREDICTED: uncharacterized protein LOC103949918 [Pyrus x bretschneideri] gi|694357627|ref|XP_009359334.1| PREDICTED: uncharacterized protein LOC103949918 [Pyrus x bretschneideri] gi|694357630|ref|XP_009359335.1| PREDICTED: uncharacterized protein LOC103949918 [Pyrus x bretschneideri]	1932	NW_008988106.1	1035710	1037642	+	-
gene10648	0.0169512	0.00702781	0	0.0232493	0.00968657	0.0186018	0.024138	0.0036586	0.00615036	0.0276639	0.011383	0.0160425	sp|Q9S9K4|ASPL2_ARATH Aspartic proteinase-like protein 2 OS=Arabidopsis thaliana GN=At1g65240 PE=1 SV=2	gi|694357602|ref|XP_009359329.1| PREDICTED: aspartic proteinase-like protein 2 [Pyrus x bretschneideri]	51078	NW_008988106.1	1037969	1089047	+	-
gene10649	0	0	0	0	0	0	0	0	0	0	0	0	sp|P07374|UREA_CANEN Urease OS=Canavalia ensiformis PE=1 SV=3	gi|657995035|ref|XP_008389834.1| PREDICTED: urease-like [Malus domestica] gi|657995037|ref|XP_008389835.1| PREDICTED: urease-like [Malus domestica]	862	NW_008988106.1	1043234	1044096	-	-
gene1065	1.64697	0.853521	1.80846	0.403372	0.806691	1.29096	1.43585	1.14257	1.49391	1.55989	1.1038	1.38464	-	gi|658008737|ref|XP_008339562.1| PREDICTED: CCR4-NOT transcription complex subunit 3-like [Malus domestica]	736	NW_008988040.1	3881407	3882143	+	-
gene10650	0	0	0	0	0	0	0	0	0	0	0	0	sp|P07374|UREA_CANEN Urease OS=Canavalia ensiformis PE=1 SV=3	gi|657995035|ref|XP_008389834.1| PREDICTED: urease-like [Malus domestica] gi|657995037|ref|XP_008389835.1| PREDICTED: urease-like [Malus domestica]	776	NW_008988106.1	1044239	1045015	-	-
gene10651	0.539717	0.38307	0.244786	0.362075	0.422394	0.590125	0.375915	0.253234	0.377812	0.365006	0.390408	0.392418	-	gi|657995041|ref|XP_008389838.1| PREDICTED: serine/threonine-protein phosphatase 6 regulatory ankyrin repeat subunit B-like [Malus domestica]	14759	NW_008988106.1	1048111	1062870	+	-
gene10652	0.249376	0.361861	0.273829	0.171015	0.0570012	0.273659	0.152187	0.269116	0.180961	0.101744	0.222617	0.195533	-	gi|694357605|ref|XP_009359331.1| PREDICTED: uncharacterized protein LOC103949914 isoform X1 [Pyrus x bretschneideri]	1736	NW_008988106.1	1048778	1050514	+	-
gene10653	0.182385	0.145716	0.12934	0.104228	0.212786	0.13204	0.119807	0.118913	0.11029	0.0891391	0.154891	0.114038	-	gi|657995039|ref|XP_008389836.1| PREDICTED: putative pre-mRNA-splicing factor ATP-dependent RNA helicase PRP1 [Malus domestica]	22787	NW_008988106.1	1050605	1073392	-	-
gene10654	0.0316923	0	0.0347999	0	0.0362204	0	0.0322349	0.0684019	0	0	0.0205425	0.0201273	-	gi|658019585|ref|XP_008345148.1| PREDICTED: protein trichome birefringence-like 38 [Malus domestica]	2732	NW_008988107.1	7420	10152	-	-
gene10655	1.45427	2.13724	2.59789	2.60488	2.40625	4.10879	4.54789	4.89555	3.11077	2.14751	2.24011	3.7621	-	gi|694357707|ref|XP_009359359.1| PREDICTED: protein trichome birefringence-like 37 isoform X1 [Pyrus x bretschneideri]	3989	NW_008988107.1	14288	18277	-	-
gene10656	1.37924	1.31669	1.2355	1.12007	1.2237	0.746812	1.08905	1.07714	0.806605	0.573825	1.25504	0.858687	sp|Q43117|KPYA_RICCO Pyruvate kinase isozyme A, chloroplastic OS=Ricinus communis PE=1 SV=1	gi|694357731|ref|XP_009359366.1| PREDICTED: protein trichome birefringence-like 41 [Pyrus x bretschneideri]	4771	NW_008988107.1	19421	24192	-	-
gene10657	0.217264	0.258968	0.256461	0.291779	0.213129	0.34604	0.416186	0.377093	0.468049	0.502306	0.24752	0.421935	sp|C0LGN2|Y3148_ARATH Probable leucine-rich repeat receptor-like serine/threonine-protein kinase At3g14840 OS=Arabidopsis thaliana GN=LRR-RLK PE=1 SV=1	gi|694357766|ref|XP_009359377.1| PREDICTED: probable leucine-rich repeat receptor-like serine/threonine-protein kinase At3g14840 [Pyrus x bretschneideri]	47822	NW_008988107.1	33314	81136	-	-
gene10659	0	0	0	0	0	0	0	0	0	0	0	0	sp|C0LGN2|Y3148_ARATH Probable leucine-rich repeat receptor-like serine/threonine-protein kinase At3g14840 OS=Arabidopsis thaliana GN=LRR-RLK PE=1 SV=1	gi|694357766|ref|XP_009359377.1| PREDICTED: probable leucine-rich repeat receptor-like serine/threonine-protein kinase At3g14840 [Pyrus x bretschneideri]	407	NW_008988107.1	61665	62072	-	-
gene1066	0.250386	0.259519	0.329925	0.228943	0.0953867	0.519004	0.305607	0.360274	0.560222	0.391597	0.232832	0.427341	-	gi|694311499|ref|XP_009357938.1| PREDICTED: uncharacterized protein LOC103948614 [Pyrus x bretschneideri] gi|694311510|ref|XP_009357982.1| PREDICTED: uncharacterized protein LOC103948661 [Pyrus x bretschneideri]	5187	NW_008988040.1	3883432	3888619	-	-
gene10660	0.0134626	0.0083722	0.00591308	0.0184645	0.00307722	0.00984901	0	0.0116226	0.0170961	0.00274632	0.00985792	0.00826281	sp|C0LGN2|Y3148_ARATH Probable leucine-rich repeat receptor-like serine/threonine-protein kinase At3g14840 OS=Arabidopsis thaliana GN=LRR-RLK PE=1 SV=1	gi|694357769|ref|XP_009359378.1| PREDICTED: probable leucine-rich repeat receptor-like serine/threonine-protein kinase At3g14840 [Pyrus x bretschneideri]	32157	NW_008988107.1	72170	104327	+	-
gene10661	0.057838	0	0	0	0.0661016	0	0	0.0624162	0	0	0.0247879	0.0124832	sp|O80831|BAM7_ARATH Beta-amylase 7 OS=Arabidopsis thaliana GN=BAM7 PE=2 SV=2	gi|658007370|ref|XP_008338862.1| PREDICTED: beta-amylase 7 isoform X2 [Malus domestica]	1497	NW_008988107.1	75205	76702	+	-
gene10662	1.58689	1.49079	1.71283	1.82145	1.42002	2.09957	1.99181	1.90197	1.8498	2.16272	1.6064	2.00118	sp|C0LGN2|Y3148_ARATH Probable leucine-rich repeat receptor-like serine/threonine-protein kinase At3g14840 OS=Arabidopsis thaliana GN=LRR-RLK PE=1 SV=1	gi|694357779|ref|XP_009359381.1| PREDICTED: probable leucine-rich repeat receptor-like serine/threonine-protein kinase At3g14840 [Pyrus x bretschneideri]	12822	NW_008988107.1	107460	120282	-	-
gene10663	1.43381	1.59796	1.92144	1.89428	1.11887	1.58611	1.45835	1.32269	1.73408	2.1072	1.59327	1.64169	sp|C0LGN2|Y3148_ARATH Probable leucine-rich repeat receptor-like serine/threonine-protein kinase At3g14840 OS=Arabidopsis thaliana GN=LRR-RLK PE=1 SV=1	gi|694357783|ref|XP_009359382.1| PREDICTED: probable leucine-rich repeat receptor-like serine/threonine-protein kinase At3g14840 [Pyrus x bretschneideri]	11232	NW_008988107.1	129767	140999	-	-
gene10665	1.39466	1.26214	0.97142	0.725639	1.07055	0.78046	0.719854	0.808687	0.811899	0.573258	1.08488	0.738831	sp|C0LGG8|Y5343_ARATH Probable LRR receptor-like serine/threonine-protein kinase At1g53430 OS=Arabidopsis thaliana GN=At1g53430 PE=1 SV=1	gi|694357734|ref|XP_009359367.1| PREDICTED: probable LRR receptor-like serine/threonine-protein kinase At1g53430 isoform X1 [Pyrus x bretschneideri]	8319	NW_008988107.1	204307	212626	+	-
gene10666	4.49379	4.22104	3.63229	4.74383	4.10154	4.73731	4.07873	4.1086	4.57154	4.45626	4.2385	4.39049	-	gi|694357743|ref|XP_009359370.1| PREDICTED: uncharacterized protein LOC103949957 [Pyrus x bretschneideri]	5549	NW_008988107.1	216110	221659	-	-
gene10667	0.88009	0.790138	0.816665	0.531284	0.65875	0.612118	0.769077	0.354485	0.590293	0.442516	0.735385	0.553698	sp|Q9ZV88|BEH4_ARATH BES1/BZR1 homolog protein 4 OS=Arabidopsis thaliana GN=BEH4 PE=1 SV=1	gi|694357746|ref|XP_009359371.1| PREDICTED: BES1/BZR1 homolog protein 4-like [Pyrus x bretschneideri]	13970	NW_008988107.1	233213	247183	-	-
gene10668	0	0	0	0	0.0591124	0	0	0	0	0	0.0118225	0	-	gi|694357797|ref|XP_009359385.1| PREDICTED: uncharacterized protein LOC103949976 [Pyrus x bretschneideri]	1674	NW_008988107.1	250350	252024	-	-
gene10669	0	0	0	0	0	0	0	0	0	0	0	0	sp|Q9FM89|FDL38_ARATH F-box/FBD/LRR-repeat protein At5g56420 OS=Arabidopsis thaliana GN=At5g56420 PE=2 SV=1	gi|694357749|ref|XP_009359373.1| PREDICTED: F-box/LRR-repeat protein At4g14103-like [Pyrus x bretschneideri] gi|694430936|ref|XP_009342919.1| PREDICTED: F-box/LRR-repeat protein At4g14103-like [Pyrus x bretschneideri]	1636	NW_008988107.1	252112	253748	-	-
gene10670	0	0	0	0	0	0	0	0	0	0	0	0	sp|Q9FJ30|FBL88_ARATH Putative F-box/LRR-repeat protein At5g41840 OS=Arabidopsis thaliana GN=At5g41840 PE=4 SV=1	gi|694430965|ref|XP_009342933.1| PREDICTED: uncharacterized protein LOC103934897 [Pyrus x bretschneideri]	953	NW_008988107.1	263208	264161	-	-
gene10671	3.80355	4.05867	4.22274	4.50768	5.02069	4.64624	4.2541	4.43784	3.89566	5.09639	4.32267	4.46605	sp|Q8W207|CSN2_ARATH COP9 signalosome complex subunit 2 OS=Arabidopsis thaliana GN=CSN2 PE=1 SV=1	gi|658028760|ref|XP_008349818.1| PREDICTED: COP9 signalosome complex subunit 2 [Malus domestica]	6169	NW_008988107.1	337722	343891	+	-
gene10672	0	0	0	0	0	0	0	0	0	0	0	0	-	gi|694332746|ref|XP_009356995.1| PREDICTED: uncharacterized protein LOC103947770 [Pyrus x bretschneideri]	362	NW_008988107.1	501260	501622	-	-
gene10673	0	0	0	0	0	0	0	0	0	0	0	0	-	gi|694332746|ref|XP_009356995.1| PREDICTED: uncharacterized protein LOC103947770 [Pyrus x bretschneideri]	362	NW_008988107.1	545587	545949	+	-
gene10674	0.142736	0	0	0	0.130503	0	0	0.0308068	0	0	0.0546478	0.00616136	sp|O22152|YAB1_ARATH Axial regulator YABBY 1 OS=Arabidopsis thaliana GN=YAB1 PE=1 SV=1	gi|694357759|ref|XP_009359375.1| PREDICTED: axial regulator YABBY 1-like [Pyrus x bretschneideri] gi|694357762|ref|XP_009359376.1| PREDICTED: axial regulator YABBY 1-like [Pyrus x bretschneideri]	3033	NW_008988107.1	890612	893645	-	-
gene10675	0.0278314	0.0576931	0	0	0.127231	0.0254512	0	0	0.0252449	0	0.0425512	0.0101392	sp|O22152|YAB1_ARATH Axial regulator YABBY 1 OS=Arabidopsis thaliana GN=YAB1 PE=1 SV=1	gi|694357759|ref|XP_009359375.1| PREDICTED: axial regulator YABBY 1-like [Pyrus x bretschneideri] gi|694357762|ref|XP_009359376.1| PREDICTED: axial regulator YABBY 1-like [Pyrus x bretschneideri]	3111	NW_008988107.1	962641	965752	+	-
gene10676	17.3024	12.3698	10.7078	10.0822	16.1754	11.6665	12.339	10.8324	11.572	10.567	13.3275	11.3954	sp|P35659|DEK_HUMAN Protein DEK OS=Homo sapiens GN=DEK PE=1 SV=1	gi|694357804|ref|XP_009359387.1| PREDICTED: protein DEK isoform X1 [Pyrus x bretschneideri]	4839	NW_008988108.1	1209	6048	-	-
gene10677	99.2542	95.2137	88.2255	92.0589	100.576	82.3168	85.4143	112.986	91.6764	90.8378	95.0656	92.6463	sp|Q9LZH9|RL7A2_ARATH 60S ribosomal protein L7a-2 OS=Arabidopsis thaliana GN=RPL7AB PE=1 SV=1	gi|694357810|ref|XP_009359389.1| PREDICTED: 60S ribosomal protein L7a-like [Pyrus x bretschneideri]	2624	NW_008988108.1	12358	14982	+	-
gene10678	9.05319	7.0741	6.13177	6.318	8.44494	6.83464	7.97467	5.90449	6.88158	6.96152	7.4044	6.91138	sp|Q8W475|SWI3A_ARATH SWI/SNF complex subunit SWI3A OS=Arabidopsis thaliana GN=SWI3A PE=1 SV=1	gi|694357814|ref|XP_009359390.1| PREDICTED: SWI/SNF complex subunit SWI3A-like [Pyrus x bretschneideri]	3070	NW_008988108.1	16103	19173	+	-
gene10679	3.7156	3.18499	2.44796	3.12193	2.54788	3.54476	3.32978	2.64424	3.20634	3.44159	3.00367	3.23334	sp|Q6DDH2|RMI1_XENLA RecQ-mediated genome instability protein 1 OS=Xenopus laevis GN=rmi1 PE=2 SV=1	gi|694357817|ref|XP_009359392.1| PREDICTED: recQ-mediated genome instability protein 1 isoform X1 [Pyrus x bretschneideri]	4311	NW_008988108.1	19480	23791	+	-
gene1068	1.33666	1.94371	1.92776	1.96097	1.02602	2.13454	2.04945	1.44246	2.51536	2.44185	1.63902	2.11673	sp|Q9S7Z8|PIN3_ARATH Auxin efflux carrier component 3 OS=Arabidopsis thaliana GN=PIN3 PE=1 SV=1	gi|694311492|ref|XP_009357915.1| PREDICTED: auxin efflux carrier component 3 isoform X1 [Pyrus x bretschneideri] gi|694311512|ref|XP_009357993.1| PREDICTED: auxin efflux carrier component 3-like isoform X1 [Pyrus x bretschneideri]	4340	NW_008988040.1	3901582	3905922	-	-
gene10680	0	0	0	0	0	0	0	0	0	0	0	0	sp|P0DKC6|HSD1B_ARATH 11-beta-hydroxysteroid dehydrogenase 1B OS=Arabidopsis thaliana GN=HSD1 PE=1 SV=1	gi|658000728|ref|XP_008392822.1| PREDICTED: 11-beta-hydroxysteroid dehydrogenase 1B-like [Malus domestica]	1793	NW_008988108.1	27170	28963	+	-
gene10681	0.804753	0.731552	0.579451	0.821781	0.799111	0.754025	0.724599	1.23861	0.903481	0.941939	0.74733	0.912531	sp|Q9LUF2|HSD4B_ARATH 11-beta-hydroxysteroid dehydrogenase-like 4B OS=Arabidopsis thaliana GN=HSD7 PE=2 SV=2	gi|694357823|ref|XP_009359394.1| PREDICTED: 11-beta-hydroxysteroid dehydrogenase-like 4A [Pyrus x bretschneideri]	13126	NW_008988108.1	31071	44197	-	-
gene10682	0	0	0	0	0	0	0	0	0	0	0	0	sp|P0DKC6|HSD1B_ARATH 11-beta-hydroxysteroid dehydrogenase 1B OS=Arabidopsis thaliana GN=HSD1 PE=1 SV=1	gi|694357826|ref|XP_009359395.1| PREDICTED: 11-beta-hydroxysteroid dehydrogenase 1B-like isoform X1 [Pyrus x bretschneideri]	2377	NW_008988108.1	60268	62645	-	-
gene10683	5.97455	4.47234	5.62318	4.22723	6.34043	4.55299	3.95475	5.62873	4.21502	5.51355	5.32755	4.77301	sp|Q07764|HVA22_HORVU Protein HVA22 OS=Hordeum vulgare GN=HVA22 PE=2 SV=1	gi|694357833|ref|XP_009359397.1| PREDICTED: HVA22-like protein e isoform X1 [Pyrus x bretschneideri]	1826	NW_008988108.1	83901	85727	-	-
gene10684	0	0	0	0	0	0	0	0	0	0	0	0	sp|Q9SQI3|FATB_GOSHI Palmitoyl-acyl carrier protein thioesterase, chloroplastic OS=Gossypium hirsutum GN=FATB1 PE=1 SV=1	gi|657965150|ref|XP_008374221.1| PREDICTED: palmitoyl-acyl carrier protein thioesterase, chloroplastic-like isoform X2 [Malus domestica]	2649	NW_008988108.1	103062	105711	+	-
gene10685	0	0	0	0	0	0	0	0	0	0	0	0	-	gi|694389061|ref|XP_009370179.1| PREDICTED: uncharacterized protein LOC103959551 isoform X1 [Pyrus x bretschneideri]	526	NW_008988108.1	109245	109771	-	-
gene10686	0.590098	0	0.235622	0.429197	0.735718	0.539631	0.436509	0.578916	0.243299	0.164152	0.398127	0.392501	sp|Q3SZ85|PTRD1_BOVIN Putative peptidyl-tRNA hydrolase PTRHD1 OS=Bos taurus GN=PTRHD1 PE=2 SV=2	gi|703158872|ref|XP_010112104.1| Putative peptidyl-tRNA hydrolase PTRHD1 [Morus notabilis] gi|587946390|gb|EXC32729.1| Putative peptidyl-tRNA hydrolase PTRHD1 [Morus notabilis]	1614	NW_008988108.1	112733	114347	-	-
gene10687	0.525729	1.55088	1.59862	1.15554	1.29412	6.69376	0.287931	0.523701	1.39393	1.31996	1.22498	2.04386	sp|Q9SZN7|HIP26_ARATH Heavy metal-associated isoprenylated plant protein 26 OS=Arabidopsis thaliana GN=HIPP26 PE=1 SV=1	gi|694357847|ref|XP_009359402.1| PREDICTED: neurofilament medium polypeptide [Pyrus x bretschneideri]	2141	NW_008988108.1	158379	160520	-	-
gene10688	0	0	0	0	0	0	0	0	0	0	0	0	sp|Q9SRT9|RGP1_ARATH UDP-arabinopyranose mutase 1 OS=Arabidopsis thaliana GN=RGP1 PE=1 SV=1	gi|694357850|ref|XP_009359403.1| PREDICTED: UDP-arabinopyranose mutase 1-like [Pyrus x bretschneideri]	2197	NW_008988108.1	192494	194691	+	-
gene10689	0	0	0	0	0	0	0.0935873	0	0	0	0	0.0187175	sp|Q9FYA2|WRK75_ARATH Probable WRKY transcription factor 75 OS=Arabidopsis thaliana GN=WRKY75 PE=2 SV=1	gi|657965164|ref|XP_008374228.1| PREDICTED: probable WRKY transcription factor 75 [Malus domestica] gi|658022524|ref|XP_008346674.1| PREDICTED: probable WRKY transcription factor 75 [Malus domestica]	941	NW_008988108.1	195220	196161	+	-
gene1069	0	0	0	0	0	0	0	0	0	0	0	0	sp|Q0JKX1|HOX3_ORYSJ Homeobox-leucine zipper protein HOX3 OS=Oryza sativa subsp. japonica GN=HOX3 PE=1 SV=1	gi|694311504|ref|XP_009357949.1| PREDICTED: homeobox-leucine zipper protein HOX3 [Pyrus x bretschneideri] gi|694311508|ref|XP_009357970.1| PREDICTED: homeobox-leucine zipper protein HOX3-like [Pyrus x bretschneideri]	3359	NW_008988040.1	3920532	3923891	-	-
gene10690	0	0	0	0	0	0	0	0	0	0.339341	0	0.0678682	-	gi|694357863|ref|XP_009359404.1| PREDICTED: uncharacterized protein LOC103949989 [Pyrus x bretschneideri]	1041	NW_008988108.1	196249	197290	-	-
gene10691	21.5125	20.376	21.5866	22.084	24.1046	21.83	23.1947	28.913	23.4108	24.3485	21.9327	24.3394	sp|Q8VY78|SAE1A_ARATH SUMO-activating enzyme subunit 1A OS=Arabidopsis thaliana GN=SAE1A PE=2 SV=1	gi|694357867|ref|XP_009359405.1| PREDICTED: SUMO-activating enzyme subunit 1B-1-like [Pyrus x bretschneideri] gi|694357870|ref|XP_009359406.1| PREDICTED: SUMO-activating enzyme subunit 1B-1-like [Pyrus x bretschneideri] gi|694357873|ref|XP_009359407.1| PREDICTED: SUMO-activating enzyme subunit 1B-1-like [Pyrus x bretschneideri] gi|694357877|ref|XP_009359409.1| PREDICTED: SUMO-activating enzyme su…	3083	NW_008988108.1	198161	201244	-	-
gene10692	3.32804	2.48811	2.00691	2.08896	3.77235	3.39266	2.49714	1.73686	2.07848	1.6138	2.73687	2.26379	sp|Q6YZE8|SPL16_ORYSJ Squamosa promoter-binding-like protein 16 OS=Oryza sativa subsp. japonica GN=SPL16 PE=2 SV=1	gi|694357880|ref|XP_009359410.1| PREDICTED: squamosa promoter-binding-like protein 13A isoform X1 [Pyrus x bretschneideri] gi|694357883|ref|XP_009359411.1| PREDICTED: squamosa promoter-binding-like protein 13A isoform X1 [Pyrus x bretschneideri]	3174	NW_008988108.1	220880	224054	+	-
gene10693	0.0972848	0	0	0	0	0	0.1979	0	0	0	0.019457	0.0395801	sp|Q9FMV0|FBL91_ARATH F-box/LRR-repeat protein At5g63520 OS=Arabidopsis thaliana GN=At5g63520 PE=2 SV=1	gi|694358289|ref|XP_009359521.1| PREDICTED: uncharacterized protein LOC103950093 [Pyrus x bretschneideri]	890	NW_008988108.1	225622	226512	+	-
gene10694	0	0	0	0	0	0.049027	0	0	0	0	0	0.0098054	sp|Q9FMV0|FBL91_ARATH F-box/LRR-repeat protein At5g63520 OS=Arabidopsis thaliana GN=At5g63520 PE=2 SV=1	gi|694358293|ref|XP_009359522.1| PREDICTED: F-box/LRR-repeat protein At5g63520-like [Pyrus x bretschneideri]	1615	NW_008988108.1	226643	228258	+	-
gene10695	5.04801	5.06471	5.60951	4.66185	4.82309	5.18871	5.54518	4.53239	4.10268	4.73697	5.04143	4.82119	sp|Q9FMV0|FBL91_ARATH F-box/LRR-repeat protein At5g63520 OS=Arabidopsis thaliana GN=At5g63520 PE=2 SV=1	gi|694357893|ref|XP_009359414.1| PREDICTED: F-box/LRR-repeat protein At5g63520-like [Pyrus x bretschneideri]	4288	NW_008988108.1	233521	237809	+	-
gene10696	7.09787	6.91865	6.88489	7.28717	6.13934	8.58466	8.06134	6.61434	8.43522	8.03014	6.86558	7.94514	sp|Q9SMN1|GCAL2_ARATH Gamma carbonic anhydrase-like 2, mitochondrial OS=Arabidopsis thaliana GN=GAMMACAL2 PE=1 SV=1	gi|694357917|ref|XP_009359415.1| PREDICTED: gamma carbonic anhydrase-like 2, mitochondrial [Pyrus x bretschneideri]	4916	NW_008988108.1	241118	246034	-	-
gene10697	0	0.019291	0.0408742	0	0	0.0680814	0.0189307	0.060256	0.0168824	0	0.012033	0.0328301	sp|Q38836|AGL11_ARATH Agamous-like MADS-box protein AGL11 OS=Arabidopsis thaliana GN=AGL11 PE=1 SV=1	gi|694357923|ref|XP_009359418.1| PREDICTED: MADS-box transcription factor 23-like isoform X2 [Pyrus x bretschneideri]	4652	NW_008988108.1	246730	251382	-	-
gene10698	0	0.123782	0.91795	0.545989	0.545954	0.218424	0	0.257757	0.216654	0	0.426735	0.138567	-	gi|694358296|ref|XP_009359523.1| PREDICTED: uncharacterized protein LOC103950095 [Pyrus x bretschneideri]	725	NW_008988108.1	255592	256317	-	-
gene10699	30.8237	27.9994	23.0078	27.7089	37.0088	27.5542	23.9539	51.5772	30.4724	24.5512	29.3097	31.6218	-	gi|694357927|ref|XP_009359419.1| PREDICTED: uncharacterized protein LOC103949996 [Pyrus x bretschneideri]	500	NW_008988108.1	259732	260232	-	-
gene107	0	0	0	0	0	0	0	0	0	0	0	0	sp|P46608|HSBH1_SOYBN Homeobox protein SBH1 OS=Glycine max GN=H1 PE=2 SV=1	gi|694309138|ref|XP_009356665.1| PREDICTED: homeobox protein knotted-1-like LET6 [Pyrus x bretschneideri]	4989	NW_008988039.1	648716	653705	+	-
gene10700	8.34588	8.31599	8.8322	8.66336	8.68584	9.43876	9.28841	7.94051	8.79542	9.17063	8.56866	8.92674	sp|P0DH79|Y5064_ARATH CBS domain-containing protein CBSCBSPB5 OS=Arabidopsis thaliana GN=CBSCBSPB5 PE=2 SV=1	gi|694357936|ref|XP_009359422.1| PREDICTED: CBS domain-containing protein CBSCBSPB5-like isoform X2 [Pyrus x bretschneideri]	4295	NW_008988108.1	265895	270190	+	-
gene10701	1.29694	1.88194	5.12679	4.26912	1.71939	2.27716	1.74126	2.51927	3.85862	4.28604	2.85883	2.93647	sp|Q94FT4|SALAT_PAPSO Salutaridinol 7-O-acetyltransferase OS=Papaver somniferum GN=SALAT PE=1 SV=1	gi|694357939|ref|XP_009359423.1| PREDICTED: salutaridinol 7-O-acetyltransferase-like [Pyrus x bretschneideri]	1669	NW_008988108.1	270328	271997	-	-
gene10702	0.400707	0.255583	0.16923	0.317068	0.246593	0.11275	0.125405	0.199581	0.223673	0.188637	0.277836	0.170009	sp|P95245|PHLC_MYCTU Phospholipase C 3 OS=Mycobacterium tuberculosis GN=plcC PE=3 SV=2	gi|694357942|ref|XP_009359424.1| PREDICTED: non-specific phospholipase C6-like [Pyrus x bretschneideri]	2809	NW_008988108.1	287077	289886	+	-
gene10703	11.6521	11.6586	11.6546	11.274	10.9107	7.46421	7.89129	8.96397	7.79615	7.67816	11.43	7.95876	-	gi|694357946|ref|XP_009359425.1| PREDICTED: probable transporter mch1 [Pyrus x bretschneideri]	3002	NW_008988108.1	305816	308818	+	-
gene10704	3.41981	3.73252	3.15773	4.05673	3.93803	3.36426	3.3466	2.57217	3.6895	2.69539	3.66097	3.13358	sp|Q9NXW2|DJB12_HUMAN DnaJ homolog subfamily B member 12 OS=Homo sapiens GN=DNAJB12 PE=1 SV=4	gi|658000669|ref|XP_008392791.1| PREDICTED: uncharacterized protein LOC103454979 [Malus domestica]	3342	NW_008988108.1	311758	315100	+	-
gene10705	13.5519	10.9621	12.9985	12.347	8.7606	11.0028	9.63886	6.84111	11.2363	8.57733	11.724	9.45929	sp|Q9FMV5|NFYC4_ARATH Nuclear transcription factor Y subunit C-4 OS=Arabidopsis thaliana GN=NFYC4 PE=2 SV=1	gi|694357952|ref|XP_009359427.1| PREDICTED: nuclear transcription factor Y subunit C-1-like [Pyrus x bretschneideri]	2677	NW_008988108.1	322260	324937	+	-
gene10706	1.42766	2.26313	1.75208	2.30364	2.39947	2.22714	2.73337	3.17196	3.96113	1.6275	2.0292	2.74422	sp|Q6NMK1|GXM1_ARATH Glucuronoxylan 4-O-methyltransferase 1 OS=Arabidopsis thaliana GN=GXM1 PE=1 SV=1	gi|658000696|ref|XP_008392805.1| PREDICTED: glucuronoxylan 4-O-methyltransferase 1-like [Malus domestica]	1031	NW_008988108.1	326556	327587	+	-
gene10707	3.19053	3.36759	2.86056	3.61316	2.87696	3.88131	4.01922	3.28514	4.22156	3.314	3.18176	3.74425	sp|Q86UT8|CCD84_HUMAN Coiled-coil domain-containing protein 84 OS=Homo sapiens GN=CCDC84 PE=2 SV=1	gi|694385456|ref|XP_009368545.1| PREDICTED: TITAN-like protein [Pyrus x bretschneideri]	2958	NW_008988108.1	328081	331039	-	-
gene10708	0.599886	1.55442	0.658707	0.114273	0.228531	2.01147	0.508462	1.61842	1.26965	0.509894	0.631163	1.18358	-	gi|694357955|ref|XP_009359428.1| PREDICTED: protein SHOOT GRAVITROPISM 5-like [Pyrus x bretschneideri]	866	NW_008988108.1	335284	336150	-	-
gene10710	1.43369	1.07807	0.709964	0.771121	1.15661	1.20825	0.829189	1.36515	1.09646	1.1756	1.02989	1.13493	sp|Q5RC69|DCTD_PONAB Deoxycytidylate deaminase OS=Pongo abelii GN=DCTD PE=2 SV=1	gi|694357961|ref|XP_009359432.1| PREDICTED: deoxycytidylate deaminase-like [Pyrus x bretschneideri]	3080	NW_008988108.1	344051	347131	+	-
gene10711	0.432107	0.167951	0.415168	0.493877	0.370383	0.839699	0.604318	0.408022	0.587925	0.550927	0.375897	0.598178	sp|Q9FYF9|FB76_ARATH F-box protein At1g67340 OS=Arabidopsis thaliana GN=At1g67340 PE=1 SV=1	gi|694357965|ref|XP_009359433.1| PREDICTED: F-box protein At1g67340-like [Pyrus x bretschneideri]	1603	NW_008988108.1	349771	351374	-	-
gene10712	6.48996	6.81668	6.50665	6.89672	6.89628	6.98693	6.91014	7.47215	7.4619	6.75248	6.72126	7.11672	sp|O23034|UBA5_ARATH Ubiquitin-like modifier-activating enzyme 5 OS=Arabidopsis thaliana GN=At1g05350 PE=3 SV=2	gi|694357968|ref|XP_009359434.1| PREDICTED: ubiquitin-like modifier-activating enzyme 5 [Pyrus x bretschneideri]	3989	NW_008988108.1	363027	367016	+	-
gene10713	11.7239	11.3241	10.8698	11.1057	10.2708	11.347	9.25663	11.5935	10.8826	9.65493	11.0589	10.5469	sp|Q54VD8|RIO1_DICDI Serine/threonine-protein kinase rio1 OS=Dictyostelium discoideum GN=rio1 PE=3 SV=1	gi|694357971|ref|XP_009359435.1| PREDICTED: serine/threonine-protein kinase RIO1-like [Pyrus x bretschneideri]	3796	NW_008988108.1	368959	372755	+	-
gene10714	5.3977	3.76778	3.46748	2.68595	4.86797	2.78703	3.0625	3.20967	3.9968	3.4831	4.03738	3.30782	-	gi|694358299|ref|XP_009359524.1| PREDICTED: uncharacterized protein LOC103950096 [Pyrus x bretschneideri]	2358	NW_008988108.1	372991	375349	+	-
gene10716	0.042589	0.17657	0.0233825	0.146031	0.219033	0.05842	0.0433181	0.1149	0.0579466	0	0.121521	0.054917	-	gi|657994993|ref|XP_008389812.1| PREDICTED: uncharacterized protein LOC103452104 [Malus domestica]	4066	NW_008988108.1	385975	390041	-	-
gene10718	4.67307	5.01407	4.3363	4.36314	4.81419	5.23644	3.9832	5.78876	5.25371	4.43078	4.64015	4.93858	sp|Q5ZI43|SPN1_CHICK Snurportin-1 OS=Gallus gallus GN=SNUPN PE=2 SV=1	gi|694357974|ref|XP_009359436.1| PREDICTED: snurportin-1 [Pyrus x bretschneideri]	2631	NW_008988108.1	407668	410299	-	-
gene10719	12.3501	12.7662	14.7641	14.4191	11.4207	15.2103	14.4863	11.1422	13.6717	14.3239	13.144	13.7669	sp|O54922|EXOC7_RAT Exocyst complex component 7 OS=Rattus norvegicus GN=Exoc7 PE=2 SV=1	gi|694357986|ref|XP_009359437.1| PREDICTED: exocyst complex component EXO70B1-like [Pyrus x bretschneideri]	2608	NW_008988108.1	423986	426594	+	-
gene1072	0	0	0	0	0.0294682	0.0235791	0	0	0	0	0.00589363	0.00471582	sp|Q0JKX1|HOX3_ORYSJ Homeobox-leucine zipper protein HOX3 OS=Oryza sativa subsp. japonica GN=HOX3 PE=1 SV=1	gi|694311504|ref|XP_009357949.1| PREDICTED: homeobox-leucine zipper protein HOX3 [Pyrus x bretschneideri] gi|694311508|ref|XP_009357970.1| PREDICTED: homeobox-leucine zipper protein HOX3-like [Pyrus x bretschneideri]	3358	NW_008988040.1	4080016	4083374	+	-
gene10720	0.132088	1.06102	0.979017	1.13227	0.717059	0.422769	0.738918	1.46107	0.808734	1.8525	0.804291	1.0568	sp|Q8LBB2|KING1_ARATH SNF1-related protein kinase regulatory subunit gamma-1 OS=Arabidopsis thaliana GN=KING1 PE=1 SV=2	gi|694357989|ref|XP_009359438.1| PREDICTED: SNF1-related protein kinase regulatory subunit gamma-1-like [Pyrus x bretschneideri]	2622	NW_008988108.1	427805	430427	-	-
gene10721	3.07365	2.90131	3.3449	2.97979	3.8578	2.48453	2.81922	3.70194	2.73822	3.05109	3.23149	2.959	-	gi|694358006|ref|XP_009359441.1| PREDICTED: uncharacterized protein LOC103950018 [Pyrus x bretschneideri]	3155	NW_008988108.1	432702	435857	+	-
gene10722	0.273134	0.231625	0.190856	0.368938	0.879718	0.113534	0.151532	0.0803874	0.0225228	0.303918	0.388854	0.134379	sp|Q9LIK7|ACA13_ARATH Putative calcium-transporting ATPase 13, plasma membrane-type OS=Arabidopsis thaliana GN=ACA13 PE=3 SV=1	gi|694357993|ref|XP_009359439.1| PREDICTED: putative calcium-transporting ATPase 13, plasma membrane-type [Pyrus x bretschneideri]	3487	NW_008988108.1	447623	451110	+	-
gene10723	0.39178	0.516817	0.664849	0.447785	0.366346	0.651408	0.978104	0.345921	0.646129	0.581249	0.477516	0.640562	sp|O81117|C94A1_VICSA Cytochrome P450 94A1 OS=Vicia sativa GN=CYP94A1 PE=2 SV=2	gi|694358012|ref|XP_009359442.1| PREDICTED: cytochrome P450 94B3-like [Pyrus x bretschneideri]	2431	NW_008988108.1	464220	466651	+	-
gene10724	22.7594	20.0452	19.8793	16.4223	22.1686	18.3165	17.011	16.9322	17.6728	15.9158	20.2549	17.1696	sp|Q9FMT4|SNF12_ARATH SWI/SNF complex component SNF12 homolog OS=Arabidopsis thaliana GN=At5g14170 PE=1 SV=1	gi|694358015|ref|XP_009359443.1| PREDICTED: SWI/SNF complex component SNF12 homolog [Pyrus x bretschneideri]	3013	NW_008988108.1	469589	472602	-	-
gene10725	9.56881	9.17505	9.04056	9.09372	8.91629	9.35368	9.5918	6.85486	8.79774	8.49744	9.15889	8.6191	sp|F6QV99|ATAD1_BOVIN ATPase family AAA domain-containing protein 1 OS=Bos taurus GN=ATAD1 PE=2 SV=2	gi|694358024|ref|XP_009359446.1| PREDICTED: uncharacterized protein LOC103950021 isoform X3 [Pyrus x bretschneideri]	10632	NW_008988108.1	478992	489624	+	-
gene10726	0	0	0	0	0	0	0	0	0	0	0	0	sp|Q8H4H5|NRAM5_ORYSJ Metal transporter Nramp5 OS=Oryza sativa subsp. japonica GN=NRAMP5 PE=2 SV=1	gi|694358027|ref|XP_009359447.1| PREDICTED: metal transporter Nramp5-like [Pyrus x bretschneideri]	5603	NW_008988108.1	497992	503595	+	-
gene10727	5.16986	5.55153	4.75623	4.52482	5.28749	5.11105	5.66892	4.10473	5.04147	3.89549	5.05798	4.76433	sp|Q921L5|COG2_MOUSE Conserved oligomeric Golgi complex subunit 2 OS=Mus musculus GN=Cog2 PE=2 SV=2	gi|694358031|ref|XP_009359449.1| PREDICTED: conserved oligomeric Golgi complex subunit 2-like [Pyrus x bretschneideri]	5577	NW_008988108.1	509054	514631	+	-
gene10728	0	0.10709	0.113453	0.118091	0	0	0.10509	0.1115	0.187439	0.421544	0.0677269	0.165115	sp|Q8RYJ8|CML19_ORYSJ Putative calcium-binding protein CML19 OS=Oryza sativa subsp. japonica GN=CML19 PE=2 SV=1	gi|694358034|ref|XP_009359450.1| PREDICTED: putative calcium-binding protein CML19 isoform X1 [Pyrus x bretschneideri] gi|694358037|ref|XP_009359451.1| PREDICTED: putative calcium-binding protein CML19 isoform X2 [Pyrus x bretschneideri]	838	NW_008988108.1	516579	517417	-	-
gene10729	7.34603	5.31688	3.82809	4.83845	7.34258	5.19204	5.36955	3.00976	4.34811	3.7845	5.73441	4.34079	sp|P54122|RNJ_CORGL Ribonuclease J OS=Corynebacterium glutamicum (strain ATCC 13032 / DSM 20300 / JCM 1318 / LMG 3730 / NCIMB 10025) GN=Cgl1970 PE=3 SV=2	gi|694358047|ref|XP_009359454.1| PREDICTED: uncharacterized protein LOC103950027 isoform X2 [Pyrus x bretschneideri]	6954	NW_008988108.1	519328	526282	-	-
gene1073	0.637229	0.84623	0.87464	1.09248	0.659998	0.764835	0.810171	0.773627	1.02958	1.11712	0.822115	0.899067	sp|Q9S7Z8|PIN3_ARATH Auxin efflux carrier component 3 OS=Arabidopsis thaliana GN=PIN3 PE=1 SV=1	gi|694311492|ref|XP_009357915.1| PREDICTED: auxin efflux carrier component 3 isoform X1 [Pyrus x bretschneideri] gi|694311512|ref|XP_009357993.1| PREDICTED: auxin efflux carrier component 3-like isoform X1 [Pyrus x bretschneideri]	4348	NW_008988040.1	4098129	4102477	+	-
gene10730	11.5864	13.2813	12.4924	10.8131	12.8312	11.718	11.3584	10.4357	10.5639	12.0622	12.2009	11.2277	sp|Q9M643|CCI1_ARATH Cycloeucalenol cycloisomerase OS=Arabidopsis thaliana GN=CPI1 PE=2 SV=1	gi|694358041|ref|XP_009359452.1| PREDICTED: cycloeucalenol cycloisomerase-like [Pyrus x bretschneideri]	2892	NW_008988108.1	528309	531201	-	-
gene10732	4.1642	2.80664	2.52363	2.65282	3.6929	2.78842	2.15246	2.33286	2.4975	2.71555	3.16804	2.49736	sp|Q9SZX3|ASSY_ARATH Argininosuccinate synthase, chloroplastic OS=Arabidopsis thaliana GN=At4g24830 PE=2 SV=3	gi|694358051|ref|XP_009359455.1| PREDICTED: argininosuccinate synthase, chloroplastic-like [Pyrus x bretschneideri] gi|694358054|ref|XP_009359456.1| PREDICTED: argininosuccinate synthase, chloroplastic-like [Pyrus x bretschneideri]	3805	NW_008988108.1	542669	546474	+	-
gene10733	0.0258458	0	0	0	0.0295385	0	0	0.0557833	0	0	0.0110769	0.0111567	sp|Q5Z9Z0|BGL24_ORYSJ Beta-glucosidase 24 OS=Oryza sativa subsp. japonica GN=BGLU24 PE=2 SV=1	gi|694358303|ref|XP_009359525.1| PREDICTED: beta-glucosidase 24-like [Pyrus x bretschneideri]	3350	NW_008988108.1	551751	555101	+	-
gene10734	0	0	0	0	0	0	0	0	0	0	0	0	sp|Q96MB7|HARB1_HUMAN Putative nuclease HARBI1 OS=Homo sapiens GN=HARBI1 PE=1 SV=1	gi|694358057|ref|XP_009359457.1| PREDICTED: uncharacterized protein LOC103950030 [Pyrus x bretschneideri] gi|694379153|ref|XP_009365784.1| PREDICTED: uncharacterized protein LOC103955610 [Pyrus x bretschneideri]	3022	NW_008988108.1	557747	560769	-	-
gene10736	0	0	0	0	0	0	0	0	0	0	0	0	-	gi|694358306|ref|XP_009359527.1| PREDICTED: uncharacterized protein LOC103950101 [Pyrus x bretschneideri]	719	NW_008988108.1	582842	583561	-	-
gene10737	17.7501	12.6809	9.01227	10.0311	16.9092	8.58636	9.10486	8.40838	8.6359	3.77275	13.2767	7.70165	sp|Q8LFN2|Y3037_ARATH Probable inactive leucine-rich repeat receptor-like protein kinase At3g03770 OS=Arabidopsis thaliana GN=At3g03770 PE=2 SV=1	gi|694358061|ref|XP_009359458.1| PREDICTED: probable inactive leucine-rich repeat receptor-like protein kinase At3g03770 [Pyrus x bretschneideri]	3956	NW_008988108.1	585904	589860	-	-
gene10738	3.65606	2.4969	3.45439	3.07733	2.97996	3.44706	3.17094	2.50796	3.342	3.2955	3.13293	3.15269	-	gi|694358071|ref|XP_009359461.1| PREDICTED: uncharacterized protein LOC103950034 [Pyrus x bretschneideri]	3055	NW_008988108.1	598336	601391	-	-
gene10739	31.6276	25.8582	25.6156	24.9823	24.6673	23.202	24.6655	23.8299	27.332	24.8874	26.5502	24.7834	sp|O94514|NOP56_SCHPO Nucleolar protein 56 OS=Schizosaccharomyces pombe (strain 972 / ATCC 24843) GN=nop56 PE=3 SV=1	gi|694358067|ref|XP_009359460.1| PREDICTED: nucleolar protein 56-like [Pyrus x bretschneideri]	3474	NW_008988108.1	609823	613297	+	-
gene10740	20.0374	19.0852	16.653	17.0187	19.1886	11.7675	12.6209	14.5809	15.2572	11.1876	18.3966	13.0828	sp|Q08480|KAD2_ORYSJ Adenylate kinase B OS=Oryza sativa subsp. japonica GN=ADK-B PE=1 SV=1	gi|694358064|ref|XP_009359459.1| PREDICTED: adenylate kinase 4-like [Pyrus x bretschneideri]	2826	NW_008988108.1	614242	617068	+	-
gene10741	8.9415	8.0577	9.19097	8.17574	9.25388	9.90301	8.43773	9.59565	10.6563	10.7162	8.72396	9.86178	sp|B9RAJ0|DNPEP_RICCO Probable aspartyl aminopeptidase OS=Ricinus communis GN=RCOM_1506700 PE=2 SV=2	gi|694358074|ref|XP_009359462.1| PREDICTED: probable aspartyl aminopeptidase [Pyrus x bretschneideri]	3486	NW_008988108.1	617491	620977	-	-
gene10742	0.0348425	0	0.0382589	0	0.0398206	0	0	0	0	0	0.0225844	0	sp|Q8W486|Y1491_ARATH Uncharacterized protein At1g04910 OS=Arabidopsis thaliana GN=At1g04910 PE=1 SV=1	gi|694358310|ref|XP_009359529.1| PREDICTED: uncharacterized protein At1g04910-like [Pyrus x bretschneideri]	2485	NW_008988108.1	624019	626504	+	-
gene10743	0	0	0	0	0	0	0	0	0	0	0	0	sp|Q0J0N4|BGL30_ORYSJ Beta-glucosidase 30 OS=Oryza sativa subsp. japonica GN=BGLU30 PE=2 SV=1	gi|694358313|ref|XP_009359530.1| PREDICTED: beta-glucosidase 13-like [Pyrus x bretschneideri]	3332	NW_008988108.1	630064	633396	-	-
gene10744	16.4534	18.3168	18.3455	18.6893	17.8756	14.071	15.3405	32.0042	16.9511	16.1606	17.9361	18.9055	sp|P63031|MPC1_RAT Mitochondrial pyruvate carrier 1 OS=Rattus norvegicus GN=Mpc1 PE=2 SV=1	gi|658000767|ref|XP_008392840.1| PREDICTED: mitochondrial pyruvate carrier 1-like [Malus domestica] gi|694358077|ref|XP_009359463.1| PREDICTED: mitochondrial pyruvate carrier 1-like [Pyrus x bretschneideri]	1705	NW_008988108.1	643721	645426	+	-
gene10745	3.88277	4.22902	3.63721	3.93636	3.25919	3.10937	3.43605	3.90603	3.89999	3.66948	3.78891	3.60418	sp|Q58D06|WDR74_BOVIN WD repeat-containing protein 74 OS=Bos taurus GN=WDR74 PE=2 SV=1	gi|694358081|ref|XP_009359464.1| PREDICTED: WD repeat-containing protein 74-like [Pyrus x bretschneideri]	3947	NW_008988108.1	645455	649402	-	-
gene10746	0.229795	0.204152	0.342444	0.243884	0.243868	1.44098	0.267118	0.0885659	0.342436	0.35158	0.252829	0.498135	sp|Q84P23|4CLL9_ARATH 4-coumarate--CoA ligase-like 9 OS=Arabidopsis thaliana GN=4CLL9 PE=1 SV=2	gi|694358086|ref|XP_009359465.1| PREDICTED: 4-coumarate--CoA ligase-like 9 [Pyrus x bretschneideri] gi|694358090|ref|XP_009359466.1| PREDICTED: 4-coumarate--CoA ligase-like 9 [Pyrus x bretschneideri]	5275	NW_008988108.1	664105	669380	-	-
gene10747	5.02943	6.06832	5.97572	5.65994	4.53945	7.66549	6.71576	4.09152	6.94832	5.7613	5.45457	6.23648	sp|Q84P23|4CLL9_ARATH 4-coumarate--CoA ligase-like 9 OS=Arabidopsis thaliana GN=4CLL9 PE=1 SV=2	gi|694358316|ref|XP_009359531.1| PREDICTED: 4-coumarate--CoA ligase-like 9 [Pyrus x bretschneideri]	3357	NW_008988108.1	650252	653609	-	-
gene10748	0	0	0	0	0	0	0	0	0	0	0	0	-	gi|657988488|ref|XP_008386418.1| PREDICTED: uncharacterized protein LOC103448935 [Malus domestica]	3192	NW_008988108.1	669256	672448	+	-
gene10749	0.0327719	0.0452898	0.0359854	0.0499422	0.0249695	0	0	0.0117887	0.0297264	0.0111423	0.0377918	0.0105315	sp|Q7XKV2|BGL13_ORYSJ Beta-glucosidase 13 OS=Oryza sativa subsp. japonica GN=BGLU13 PE=2 SV=2	gi|658050153|ref|XP_008360790.1| PREDICTED: beta-glucosidase 24-like [Malus domestica]	7926	NW_008988108.1	674865	682791	+	-
gene1075	0.166924	0.13841	0.238279	0.0953928	0.114464	0.183178	0.0848907	0.162123	0.181694	0.170259	0.150694	0.156429	-	gi|694311499|ref|XP_009357938.1| PREDICTED: uncharacterized protein LOC103948614 [Pyrus x bretschneideri] gi|694311510|ref|XP_009357982.1| PREDICTED: uncharacterized protein LOC103948661 [Pyrus x bretschneideri]	5187	NW_008988040.1	4113524	4118711	+	-
gene10750	2.8147	1.95942	2.90617	1.92063	3.69698	1.65196	1.62372	1.22407	1.40993	2.09964	2.65958	1.60186	-	-	2061	NW_008988108.1	683190	685251	-	-
gene10751	3.81203	3.00688	2.70847	2.13042	3.68395	2.85802	2.55159	2.28375	2.74587	2.68743	3.06835	2.62533	-	gi|694358099|ref|XP_009359470.1| PREDICTED: uncharacterized protein LOC103950043 [Pyrus x bretschneideri] gi|694358102|ref|XP_009359471.1| PREDICTED: uncharacterized protein LOC103950043 [Pyrus x bretschneideri]	6178	NW_008988108.1	692086	698264	+	-
gene10752	5.37557	5.2383	4.54052	4.43734	5.22469	6.07127	5.56106	4.78465	5.73035	5.52985	4.96328	5.53543	sp|Q7XUF4|CDKG2_ORYSJ Cyclin-dependent kinase G-2 OS=Oryza sativa subsp. japonica GN=CDKG-2 PE=2 SV=2	gi|694358096|ref|XP_009359469.1| PREDICTED: LOW QUALITY PROTEIN: cyclin-dependent kinase G-2-like [Pyrus x bretschneideri]	3769	NW_008988108.1	700203	703972	-	-
gene10754	0.136891	0.496594	0.375784	0.391148	0.625797	0.250367	0.48732	0.295453	0.372508	0.628318	0.405243	0.406793	-	gi|694358112|ref|XP_009359472.1| PREDICTED: uncharacterized protein LOC103950045 [Pyrus x bretschneideri]	1265	NW_008988108.1	721295	722560	-	-
gene10755	7.62615	6.96297	6.58517	6.06351	7.56243	7.02668	6.58366	5.74063	6.30284	6.264	6.96005	6.38356	sp|Q9FGW9|GTE10_ARATH Transcription factor GTE10 OS=Arabidopsis thaliana GN=GTE10 PE=1 SV=2	gi|694358116|ref|XP_009359473.1| PREDICTED: transcription factor GTE10-like [Pyrus x bretschneideri] gi|694358119|ref|XP_009359474.1| PREDICTED: transcription factor GTE10-like [Pyrus x bretschneideri]	6006	NW_008988108.1	737139	743145	+	-
gene10756	22.1864	25.2711	21.7686	21.7842	22.7332	20.7756	21.6865	18.7018	19.2194	20.2548	22.7487	20.1276	sp|P28643|FABG_CUPLA 3-oxoacyl-[acyl-carrier-protein] reductase, chloroplastic OS=Cuphea lanceolata GN=CLKR27 PE=2 SV=1	gi|694358126|ref|XP_009359476.1| PREDICTED: 3-oxoacyl-[acyl-carrier-protein] reductase 4 [Pyrus x bretschneideri]	2603	NW_008988108.1	744177	746780	+	-
gene10757	32.4975	26.4698	21.594	23.3607	30.5246	25.3417	25.1677	13.825	20.4541	20.954	26.8893	21.1485	-	gi|694358123|ref|XP_009359475.1| PREDICTED: uncharacterized protein LOC103950047 [Pyrus x bretschneideri]	4143	NW_008988108.1	746738	750881	-	-
gene10758	3.04999	2.47491	2.75415	2.38514	3.0959	3.13779	2.73483	2.6851	2.60273	2.149	2.75202	2.66189	-	gi|694358142|ref|XP_009359478.1| PREDICTED: uncharacterized protein LOC103950050 isoform X2 [Pyrus x bretschneideri]	4315	NW_008988108.1	754164	758479	+	-
gene10759	0.0810707	0	0.0593467	0	0	0	0	0.0291626	0.0245122	0.0275635	0.0280835	0.0162477	sp|Q9FKS8|LHT1_ARATH Lysine histidine transporter 1 OS=Arabidopsis thaliana GN=LHT1 PE=1 SV=1	gi|694358327|ref|XP_009359534.1| PREDICTED: lysine histidine transporter 1-like [Pyrus x bretschneideri]	3204	NW_008988108.1	759143	762347	+	-
gene1076	3.05377	3.72372	4.93119	5.95406	2.46359	3.9425	4.2023	3.6832	4.8882	5.86314	4.02527	4.51587	-	gi|658008737|ref|XP_008339562.1| PREDICTED: CCR4-NOT transcription complex subunit 3-like [Malus domestica]	482	NW_008988040.1	4120133	4120615	-	-
gene10760	0	0	0	0	0	0	0.0551099	0	0	0	0	0.011022	sp|Q8S4W7|GAI1_VITVI DELLA protein GAI1 OS=Vitis vinifera GN=GAI1 PE=2 SV=1	gi|694358330|ref|XP_009359535.1| PREDICTED: DELLA protein RGL1-like [Pyrus x bretschneideri]	1598	NW_008988108.1	774186	775784	+	-
gene10761	37.8176	34.6579	29.4537	28.1553	37.955	27.4914	26.5403	25.3038	27.9721	25.731	33.6079	26.6077	sp|Q01402|NDK2_SPIOL Nucleoside diphosphate kinase 2, chloroplastic OS=Spinacia oleracea GN=NDPK2 PE=1 SV=1	gi|694358154|ref|XP_009359482.1| PREDICTED: nucleoside diphosphate kinase 2, chloroplastic-like [Pyrus x bretschneideri]	1898	NW_008988108.1	778523	780421	+	-
gene10762	0.916834	0.475138	0.503367	0.458454	1.1788	0.995628	0.815962	0.927568	0.98756	1.16894	0.706519	0.979132	-	gi|694358149|ref|XP_009359481.1| PREDICTED: uncharacterized protein LOC103950052 [Pyrus x bretschneideri]	1511	NW_008988108.1	780406	781917	-	-
gene10763	0	0	0	0	0	0	0	0	0	0	0	0	sp|Q9STK7|C71AQ_ARATH Cytochrome P450 71A26 OS=Arabidopsis thaliana GN=CYP71A26 PE=3 SV=1	gi|694358334|ref|XP_009359536.1| PREDICTED: cytochrome P450 71A26-like [Pyrus x bretschneideri]	2070	NW_008988108.1	787466	789536	+	-
gene10764	21.6316	21.5333	21.0265	23.2887	23.3198	19.8599	20.986	22.6971	22.3134	21.9183	22.16	21.5549	sp|Q93Y35|PSMD6_ARATH 26S proteasome non-ATPase regulatory subunit 6 homolog OS=Arabidopsis thaliana GN=RPN7 PE=1 SV=1	gi|694358157|ref|XP_009359483.1| PREDICTED: 26S proteasome non-ATPase regulatory subunit 6 homolog [Pyrus x bretschneideri]	3034	NW_008988108.1	791812	794846	-	-
gene10765	1.43054	1.29738	0.785406	1.3489	1.43056	1.37361	1.27315	1.27361	1.39492	0.838997	1.25856	1.23086	sp|Q0WKV8|ULP2A_ARATH Probable ubiquitin-like-specific protease 2A OS=Arabidopsis thaliana GN=ULP2A PE=2 SV=2	gi|694358160|ref|XP_009359484.1| PREDICTED: probable ubiquitin-like-specific protease 2A [Pyrus x bretschneideri]	2421	NW_008988108.1	800032	802453	+	-
gene10767	4.34578	4.23493	4.23288	3.39934	4.12515	3.84208	4.3908	3.83283	3.6538	4.18227	4.06762	3.98036	sp|Q9DC40|TELO2_MOUSE Telomere length regulation protein TEL2 homolog OS=Mus musculus GN=Telo2 PE=1 SV=2	gi|694358165|ref|XP_009359485.1| PREDICTED: LOW QUALITY PROTEIN: telomere length regulation protein TEL2 homolog [Pyrus x bretschneideri]	5997	NW_008988108.1	808956	814953	+	-
gene10768	8.42311	8.206	7.52699	6.88069	8.52803	8.78992	8.31002	7.47933	9.08579	9.49442	7.91296	8.63189	sp|Q93ZR1|ELP3_ARATH Elongator complex protein 3 OS=Arabidopsis thaliana GN=HAG3 PE=1 SV=1	gi|694358168|ref|XP_009359486.1| PREDICTED: elongator complex protein 3 [Pyrus x bretschneideri]	3423	NW_008988108.1	816121	819544	+	-
gene10769	2.99643	2.31771	1.96433	2.76026	2.24896	2.78107	2.45638	1.64094	2.6774	2.55452	2.45754	2.42206	sp|P73245|Y1917_SYNY3 Oxygen-independent coproporphyrinogen-III oxidase-like protein sll1917 OS=Synechocystis sp. (strain PCC 6803 / Kazusa) GN=sll1917 PE=3 SV=1	gi|694358172|ref|XP_009359487.1| PREDICTED: radical S-adenosyl methionine domain-containing protein 1, mitochondrial [Pyrus x bretschneideri]	1936	NW_008988108.1	820093	822029	+	-
gene1077	6.04326	5.69427	9.16952	8.16299	5.65093	10.048	8.49364	6.99592	7.87364	7.62097	6.94419	8.20644	-	gi|694311675|ref|XP_009359006.1| PREDICTED: leucine-rich repeat extensin-like protein 3 [Pyrus x bretschneideri]	788	NW_008988040.1	4126437	4127225	-	-
gene10770	1.88681	2.78858	2.49385	2.31627	2.55572	2.14083	2.62989	2.45093	1.86993	2.13834	2.40825	2.24598	-	gi|694358175|ref|XP_009359488.1| PREDICTED: uncharacterized protein LOC103950060 [Pyrus x bretschneideri] gi|694358178|ref|XP_009359489.1| PREDICTED: uncharacterized protein LOC103950060 [Pyrus x bretschneideri]	2478	NW_008988108.1	822137	824615	-	-
gene10771	2.05135	1.89786	1.63268	1.85679	1.99828	2.02699	2.10047	1.23315	2.03554	1.71319	1.88739	1.82187	sp|Q5R8W1|KLDC4_PONAB Kelch domain-containing protein 4 OS=Pongo abelii GN=KLHDC4 PE=2 SV=1	gi|694358184|ref|XP_009359491.1| PREDICTED: LOW QUALITY PROTEIN: kelch domain-containing protein 4 [Pyrus x bretschneideri]	6289	NW_008988108.1	827378	833667	-	-
gene10772	0.0410738	0.21286	0.225506	0.281671	0.234711	0.300488	0.626653	1.0638	0.260797	0.544628	0.199164	0.559273	-	gi|658019870|ref|XP_008345303.1| PREDICTED: uncharacterized protein LOC103408219 [Malus domestica]	2108	NW_008988108.1	833736	835844	+	-
gene10773	1.3356	0.238675	0.455139	0.473747	0.526352	0.126349	0.281061	0.497005	0.3342	0.0469753	0.605902	0.257118	sp|Q84MA8|AZG2_ARATH Adenine/guanine permease AZG2 OS=Arabidopsis thaliana GN=AZG2 PE=2 SV=1	gi|694358187|ref|XP_009359492.1| PREDICTED: adenine/guanine permease AZG2-like [Pyrus x bretschneideri]	1880	NW_008988108.1	845617	847497	+	-
gene10774	0.781439	1.10152	0.995353	0.85742	0.964535	1.34346	1.17633	1.04568	1.36093	1.7854	0.940054	1.34236	sp|Q5ZM74|RN141_CHICK RING finger protein 141 OS=Gallus gallus GN=RNF141 PE=2 SV=1	gi|694358194|ref|XP_009359494.1| PREDICTED: uncharacterized protein LOC103950065 [Pyrus x bretschneideri]	2770	NW_008988108.1	856724	859494	+	-
gene10775	42.5076	41.235	33.6699	33.0655	37.9686	61.6672	29.0054	21.4219	35.0384	30.9813	37.6893	35.6229	sp|Q9STM6|GDL57_ARATH GDSL esterase/lipase At3g48460 OS=Arabidopsis thaliana GN=At3g48460 PE=2 SV=1	gi|694358191|ref|XP_009359493.1| PREDICTED: GDSL esterase/lipase At3g48460 [Pyrus x bretschneideri]	2098	NW_008988108.1	859380	861478	-	-
gene10776	7.36744	5.94294	5.83877	4.94253	6.88249	5.15555	5.4084	7.25926	6.5956	7.15526	6.19483	6.31481	sp|Q9SWE5|HAL3A_ARATH Phosphopantothenoylcysteine decarboxylase OS=Arabidopsis thaliana GN=HAL3A PE=1 SV=1	gi|694358197|ref|XP_009359495.1| PREDICTED: probable phosphopantothenoylcysteine decarboxylase [Pyrus x bretschneideri] gi|694358200|ref|XP_009359496.1| PREDICTED: probable phosphopantothenoylcysteine decarboxylase [Pyrus x bretschneideri]	2703	NW_008988108.1	865738	868441	-	-
gene10777	0	0	0	0	0	0	0	0	0	0	0	0	sp|Q9SJM0|CALSA_ARATH Callose synthase 10 OS=Arabidopsis thaliana GN=CALS10 PE=2 SV=5	gi|658003949|ref|XP_008337074.1| PREDICTED: callose synthase 10-like [Malus domestica]	1643	NW_008988108.1	868783	870426	+	-
gene10778	5.88603	5.23518	5.85726	5.99582	5.46148	6.51636	6.4807	3.93423	5.53256	5.74473	5.68715	5.64172	sp|Q9SJM0|CALSA_ARATH Callose synthase 10 OS=Arabidopsis thaliana GN=CALS10 PE=2 SV=5	gi|694358220|ref|XP_009359501.1| PREDICTED: callose synthase 10-like [Pyrus x bretschneideri]	23536	NW_008988108.1	874855	898391	+	-
gene10779	112.571	111.826	129.289	123.736	85.3004	105.534	97.962	157.633	140.763	115.197	112.544	123.418	sp|P51414|RL261_ARATH 60S ribosomal protein L26-1 OS=Arabidopsis thaliana GN=RPL26A PE=2 SV=2	gi|658000815|ref|XP_008392865.1| PREDICTED: 60S ribosomal protein L26-1 [Malus domestica] gi|658002706|ref|XP_008393851.1| PREDICTED: 60S ribosomal protein L26-1 [Malus domestica] gi|658032486|ref|XP_008351754.1| PREDICTED: 60S ribosomal protein L26-1 [Malus domestica] gi|694358213|ref|XP_009359499.1| PREDICTED: 60S ribosomal protein L26-1 [Pyrus x bretschneideri] gi|694410902|ref|XP_009333832.1|…	703	NW_008988108.1	900461	901164	-	-
gene1078	4.69447	5.52628	3.90876	4.33507	5.38296	4.42093	4.74321	4.68024	5.1747	6.02498	4.76951	5.00881	sp|Q99PI5|LPIN2_MOUSE Phosphatidate phosphatase LPIN2 OS=Mus musculus GN=Lpin2 PE=1 SV=2	gi|694311678|ref|XP_009359070.1| PREDICTED: phosphatidate phosphatase PAH2-like [Pyrus x bretschneideri]	5570	NW_008988041.1	3985	9555	-	-
gene10780	2.81721	3.03758	2.78464	2.54323	2.84192	3.54181	3.26188	2.50777	3.00293	2.96911	2.80492	3.0567	sp|Q9STM4|C3H43_ARATH Zinc finger CCCH domain-containing protein 43 OS=Arabidopsis thaliana GN=At3g48440 PE=1 SV=1	gi|694358209|ref|XP_009359498.1| PREDICTED: uncharacterized protein LOC103950070 [Pyrus x bretschneideri]	17549	NW_008988108.1	905949	923498	-	-
gene10781	2.68584	2.39762	2.18207	2.46647	3.08733	2.81108	2.81077	2.63038	2.40807	2.01109	2.56386	2.53428	sp|Q8RXD4|BRCA1_ARATH Protein BREAST CANCER SUSCEPTIBILITY 1 homolog OS=Arabidopsis thaliana GN=BRCA1 PE=2 SV=1	gi|694358204|ref|XP_009359497.1| PREDICTED: uncharacterized protein LOC103950069 [Pyrus x bretschneideri]	5577	NW_008988108.1	907704	913281	+	-
gene10782	4.79088	4.34492	4.70912	4.28343	4.28315	4.08083	4.24413	3.60656	4.43326	3.8817	4.4823	4.04929	sp|Q9STM4|C3H43_ARATH Zinc finger CCCH domain-containing protein 43 OS=Arabidopsis thaliana GN=At3g48440 PE=1 SV=1	gi|694358286|ref|XP_009359519.1| PREDICTED: zinc finger CCCH domain-containing protein 43-like [Pyrus x bretschneideri]	4482	NW_008988108.1	948816	953298	-	-
gene10784	25.2081	23.1324	22.9934	22.0533	25.1006	23.8044	22.316	18.1596	20.587	21.5626	23.6976	21.2859	sp|Q5RJC5|C3H67_ARATH Zinc finger CCCH domain-containing protein 67 OS=Arabidopsis thaliana GN=At5g63260 PE=2 SV=2	gi|658063138|ref|XP_008367485.1| PREDICTED: zinc finger CCCH domain-containing protein 67-like isoform X1 [Malus domestica]	3895	NW_008988108.1	959267	963162	-	-
gene10785	8.17418	6.2948	5.31647	5.63044	7.38258	7.03344	7.39304	4.28682	6.4398	5.73896	6.55969	6.17841	sp|Q9STM3|REF6_ARATH Lysine-specific demethylase REF6 OS=Arabidopsis thaliana GN=REF6 PE=1 SV=1	gi|694358242|ref|XP_009359508.1| PREDICTED: lysine-specific demethylase REF6-like [Pyrus x bretschneideri]	7171	NW_008988108.1	967260	974431	-	-
gene10786	4.17597	3.56943	3.21576	3.25426	4.18378	3.64524	3.58551	3.30673	2.82861	3.2637	3.67984	3.32596	sp|Q5VST6|AB17B_HUMAN Alpha/beta hydrolase domain-containing protein 17B OS=Homo sapiens GN=ABHD17B PE=2 SV=1	gi|694358223|ref|XP_009359502.1| PREDICTED: alpha/beta hydrolase domain-containing protein 17B-like isoform X1 [Pyrus x bretschneideri] gi|694358226|ref|XP_009359503.1| PREDICTED: alpha/beta hydrolase domain-containing protein 17B-like isoform X1 [Pyrus x bretschneideri] gi|694358230|ref|XP_009359504.1| PREDICTED: alpha/beta hydrolase domain-containing protein 17B-like isoform X2 [Pyrus x bretsch…	3193	NW_008988108.1	994461	997654	-	-
gene10787	5.92549	4.95027	5.09205	4.91518	5.3905	4.94753	5.16017	6.28759	5.35684	5.11406	5.2547	5.37324	sp|P37454|EXOA_BACSU Exodeoxyribonuclease OS=Bacillus subtilis (strain 168) GN=exoA PE=1 SV=1	gi|694358236|ref|XP_009359506.1| PREDICTED: DNA-(apurinic or apyrimidinic site) lyase isoform X1 [Pyrus x bretschneideri] gi|694358239|ref|XP_009359507.1| PREDICTED: DNA-(apurinic or apyrimidinic site) lyase isoform X2 [Pyrus x bretschneideri]	4369	NW_008988108.1	979825	984194	-	-
gene10788	93.8372	92.9274	89.6734	95.2016	99.6567	106.611	109.949	117.75	97.3	105.399	94.2593	107.402	sp|P95649|CBBY_RHOSH Protein CbbY OS=Rhodobacter sphaeroides GN=cbbY PE=3 SV=1	gi|694358233|ref|XP_009359505.1| PREDICTED: haloacid dehalogenase-like hydrolase domain-containing protein At3g48420 [Pyrus x bretschneideri]	2817	NW_008988108.1	989489	992306	+	-
gene10789	3.78921	4.04197	2.98188	2.9053	3.80732	3.62397	3.90225	2.41941	2.87855	2.97921	3.50514	3.16068	sp|F4JRP8|STIL2_ARATH Protein STICHEL-like 2 OS=Arabidopsis thaliana GN=At4g24790 PE=2 SV=1	gi|694358246|ref|XP_009359509.1| PREDICTED: protein STICHEL-like 2 [Pyrus x bretschneideri]	5484	NW_008988108.1	1004723	1010207	+	-
gene1079	3.40019	3.52422	3.66693	3.67806	2.77571	2.4431	3.4584	2.68648	3.7451	3.34427	3.40902	3.13547	sp|Q9FMZ0|BKI1_ARATH BRI1 kinase inhibitor 1 OS=Arabidopsis thaliana GN=BKI1 PE=1 SV=1	gi|694311681|ref|XP_009359076.1| PREDICTED: BRI1 kinase inhibitor 1-like [Pyrus x bretschneideri] gi|694311752|ref|XP_009359372.1| PREDICTED: BRI1 kinase inhibitor 1-like [Pyrus x bretschneideri]	1426	NW_008988041.1	16268	17694	-	-
gene10790	2.97184	3.04075	3.61886	2.91765	3.17872	3.46679	3.42962	3.24819	3.99165	4.35253	3.14556	3.69776	sp|Q9STL8|UFSP_ARATH Probable Ufm1-specific protease OS=Arabidopsis thaliana GN=At3g48380 PE=2 SV=2	gi|694358251|ref|XP_009359510.1| PREDICTED: probable Ufm1-specific protease isoform X1 [Pyrus x bretschneideri]	4545	NW_008988108.1	1011453	1015998	+	-
gene10791	5.2729	5.89997	7.5664	7.05393	6.43715	8.6028	5.24128	6.66021	8.09828	5.92831	6.44607	6.90618	-	gi|694358258|ref|XP_009359513.1| PREDICTED: CD2 antigen cytoplasmic tail-binding protein 2-like [Pyrus x bretschneideri]	1445	NW_008988108.1	1015994	1017439	-	-
gene10792	12.8895	14.1006	16.4828	14.8902	13.0709	15.8568	16.206	12.9891	14.8917	15.4049	14.2868	15.0697	sp|Q61823|PDCD4_MOUSE Programmed cell death protein 4 OS=Mus musculus GN=Pdcd4 PE=1 SV=1	gi|694358261|ref|XP_009359514.1| PREDICTED: uncharacterized protein LOC103950082 [Pyrus x bretschneideri]	3755	NW_008988108.1	1019142	1022897	+	-
gene10793	2.41228	3.03604	3.78402	4.3326	3.74155	2.99382	3.94324	3.81186	3.43844	2.63623	3.4613	3.36472	-	-	1005	NW_008988108.1	1024619	1025624	+	-
gene10794	3.48436	3.18151	2.67214	3.3187	3.63453	3.51512	2.98146	4.32717	3.08529	3.6386	3.25825	3.50953	sp|O15736|TIPD_DICDI Protein tipD OS=Dictyostelium discoideum GN=tipD PE=3 SV=1	gi|694358264|ref|XP_009359515.1| PREDICTED: protein tipD-like [Pyrus x bretschneideri]	3131	NW_008988108.1	1028315	1031446	+	-
gene10795	17.5589	17.9141	17.407	18.4332	19.4385	13.6914	19.2591	41.4021	18.4734	19.2572	18.1503	22.4167	-	gi|595850006|ref|XP_007209835.1| hypothetical protein PRUPE_ppa014542mg [Prunus persica] gi|1027109830|ref|XP_016651169.1| PREDICTED: uncharacterized protein LOC103337981 [Prunus mume] gi|462405570|gb|EMJ11034.1| hypothetical protein PRUPE_ppa014542mg [Prunus persica]	1573	NW_008988108.1	1034068	1035641	+	-
gene10796	0	0	0	0	0	0	0	0	0	0	0	0	sp|P25803|CYSEP_PHAVU Vignain OS=Phaseolus vulgaris PE=2 SV=2	gi|694358274|ref|XP_009359516.1| PREDICTED: vignain-like [Pyrus x bretschneideri]	1553	NW_008988108.1	1037547	1039100	+	-
gene10799	6.59121	7.22341	9.18308	9.07251	5.77795	9.33292	7.47296	7.36788	8.18585	9.87955	7.56963	8.44783	sp|Q9FMK7|BT1_ARATH BTB/POZ and TAZ domain-containing protein 1 OS=Arabidopsis thaliana GN=BT1 PE=1 SV=1	gi|694358279|ref|XP_009359517.1| PREDICTED: BTB/POZ and TAZ domain-containing protein 1-like [Pyrus x bretschneideri]	3665	NW_008988108.1	1045978	1049643	-	-
gene108	7.40517	6.0403	5.36472	5.13333	6.96084	5.60982	6.10576	6.24174	6.06118	4.93859	6.18087	5.79142	sp|B6IRQ7|RL4_RHOCS 50S ribosomal protein L4 OS=Rhodospirillum centenum (strain ATCC 51521 / SW) GN=rplD PE=3 SV=1	gi|694309141|ref|XP_009356763.1| PREDICTED: 39S ribosomal protein L4, mitochondrial-like [Pyrus x bretschneideri] gi|694309143|ref|XP_009356834.1| PREDICTED: 39S ribosomal protein L4, mitochondrial-like [Pyrus x bretschneideri] gi|694309145|ref|XP_009356895.1| PREDICTED: 39S ribosomal protein L4, mitochondrial-like [Pyrus x bretschneideri]	3952	NW_008988039.1	654270	658222	+	-
gene1080	1.21426	1.22359	1.35184	1.0216	1.15646	1.09499	0.789057	0.782585	0.948441	0.80848	1.19355	0.884711	sp|Q9FX08|P2C12_ARATH Probable protein phosphatase 2C 12 OS=Arabidopsis thaliana GN=At1g47380 PE=2 SV=1	gi|694311683|ref|XP_009359088.1| PREDICTED: probable protein phosphatase 2C 12 [Pyrus x bretschneideri] gi|694311750|ref|XP_009359363.1| PREDICTED: probable protein phosphatase 2C 12 [Pyrus x bretschneideri]	5134	NW_008988041.1	29022	34156	-	-
gene10800	75.9783	79.5519	73.6957	68.569	85.4181	102.469	98.8524	89.4689	92.4048	74.1407	76.6426	91.4671	sp|Q93Z25|PLY22_ARATH Probable pectate lyase 22 OS=Arabidopsis thaliana GN=At5g63180 PE=2 SV=1	gi|694358282|ref|XP_009359518.1| PREDICTED: probable pectate lyase 18 [Pyrus x bretschneideri]	2237	NW_008988108.1	1057800	1060037	-	-
gene10802	0	0	0	0	0	0	0	0	0	0	0	0	-	gi|658015070|ref|XP_008342866.1| PREDICTED: uncharacterized protein LOC103405627 isoform X2 [Malus domestica]	1551	NW_008988109.1	322690	324241	+	-
gene10803	42.5901	45.8022	46.7122	45.8646	33.1723	50.4069	43.4694	48.3524	42.5846	38.4944	42.8283	44.6615	sp|P19076|DMPD_PSEUF 2-hydroxymuconate semialdehyde hydrolase OS=Pseudomonas sp. (strain CF600) GN=dmpD PE=3 SV=1	gi|694358340|ref|XP_009359538.1| PREDICTED: uncharacterized protein LOC103950116 isoform X1 [Pyrus x bretschneideri]	3517	NW_008988109.1	440566	444083	+	-
gene10804	0.0817597	0	0	0.0467236	0.0467205	0.373837	0	0.132347	0	0.0833933	0.0350408	0.117915	sp|O23090|BH014_ARATH Transcription factor bHLH14 OS=Arabidopsis thaliana GN=BHLH14 PE=2 SV=1	gi|694358347|ref|XP_009359541.1| PREDICTED: transcription factor MYC2-like [Pyrus x bretschneideri]	2118	NW_008988109.1	474860	476978	+	-
gene10806	0	0	0	0	0	0	0	0	0	0	0	0	sp|O49687|BH004_ARATH Transcription factor MYC4 OS=Arabidopsis thaliana GN=BHLH4 PE=2 SV=1	gi|694358350|ref|XP_009359542.1| PREDICTED: transcription factor MYC2-like [Pyrus x bretschneideri]	2040	NW_008988109.1	509681	511721	-	-
gene10807	4.50219	4.78211	4.73937	4.29523	5.18797	4.6956	4.73064	5.98286	5.33255	5.50299	4.70137	5.24893	sp|F4HPA7|MD10B_ARATH Mediator of RNA polymerase II transcription subunit 10b OS=Arabidopsis thaliana GN=MED10B PE=1 SV=1	gi|694358354|ref|XP_009359543.1| PREDICTED: mediator of RNA polymerase II transcription subunit 10b-like [Pyrus x bretschneideri] gi|694390721|ref|XP_009370921.1| PREDICTED: mediator of RNA polymerase II transcription subunit 10b-like [Pyrus x bretschneideri]	2327	NW_008988109.1	605896	608223	-	-
gene10808	0.0398085	0.123782	0.0437119	0.0909982	0.0909923	0	0.16196	0.0429595	0.144436	0.0406039	0.0778585	0.0779918	sp|Q9ZNR0|C78A6_ARATH Cytochrome P450 78A6 OS=Arabidopsis thaliana GN=CYP78A6 PE=2 SV=1	gi|694358360|ref|XP_009359545.1| PREDICTED: cytochrome P450 78A9-like [Pyrus x bretschneideri]	2175	NW_008988109.1	649760	651935	+	-
gene10809	16.7067	11.3856	12.1213	9.96392	14.7753	6.61467	6.36884	5.03884	6.70796	4.67996	12.9905	5.88205	sp|Q9SGU9|MGL_ARATH Methionine gamma-lyase OS=Arabidopsis thaliana GN=MGL PE=1 SV=1	gi|694358357|ref|XP_009359544.1| PREDICTED: methionine gamma-lyase-like [Pyrus x bretschneideri]	3208	NW_008988109.1	662646	665854	-	-
gene1081	0.0515992	0	0	0.0589753	0.176914	0.0471863	0	0	0	0	0.0574978	0.00943726	sp|Q9FMZ4|Y5270_ARATH B3 domain-containing protein At5g42700 OS=Arabidopsis thaliana GN=At5g42700 PE=2 SV=2	gi|694311686|ref|XP_009359098.1| PREDICTED: B3 domain-containing protein At5g42700-like [Pyrus x bretschneideri] gi|694311688|ref|XP_009359107.1| PREDICTED: B3 domain-containing protein At5g42700-like [Pyrus x bretschneideri] gi|694311745|ref|XP_009359350.1| PREDICTED: B3 domain-containing protein At5g42700-like [Pyrus x bretschneideri] gi|694311748|ref|XP_009359354.1| PREDICTED: B3 domain-contai…	1678	NW_008988041.1	36766	38444	-	-
gene10810	3.65758	4.00518	4.37928	3.96787	3.87314	4.57309	3.80427	3.4565	4.3111	3.3302	3.97661	3.89503	sp|Q40863|EMB8_PICGL Embryogenesis-associated protein EMB8 OS=Picea glauca GN=EMB8 PE=2 SV=1	gi|694358512|ref|XP_009359581.1| PREDICTED: embryogenesis-associated protein EMB8-like [Pyrus x bretschneideri]	4190	NW_008988109.1	694175	698365	-	-
gene10811	21.6711	26.7449	28.8873	27.9946	18.6619	27.9291	24.6051	30.6743	28.7085	24.4687	24.792	27.2771	-	gi|694358364|ref|XP_009359546.1| PREDICTED: uncharacterized protein LOC103950122 [Pyrus x bretschneideri]	859	NW_008988109.1	698700	699559	-	-
gene10812	5.76956	6.47834	8.27108	6.96067	7.37233	6.00893	6.15359	11.3716	7.7047	8.94987	6.9704	8.03773	-	gi|657964958|ref|XP_008374118.1| PREDICTED: uncharacterized protein LOC103437425 [Malus domestica]	2161	NW_008988109.1	700679	702840	-	-
gene10813	12.0796	11.3464	11.6278	10.7635	11.8754	11.428	11.9428	10.1413	11.0651	12.5236	11.5385	11.4202	sp|Q9UUH7|GYP7_SCHPO GTPase-activating protein gyp7 OS=Schizosaccharomyces pombe (strain 972 / ATCC 24843) GN=gyp7 PE=3 SV=1	gi|694358373|ref|XP_009359548.1| PREDICTED: TBC1 domain family member 15-like isoform X2 [Pyrus x bretschneideri] gi|694358376|ref|XP_009359549.1| PREDICTED: TBC1 domain family member 15-like isoform X2 [Pyrus x bretschneideri] gi|694358379|ref|XP_009359550.1| PREDICTED: TBC1 domain family member 15-like isoform X2 [Pyrus x bretschneideri]	4358	NW_008988109.1	713051	717409	+	-
gene10814	5.92764	6.28191	5.1559	4.6245	5.59471	4.82685	5.19926	4.02498	4.84815	3.66841	5.51693	4.51353	-	gi|694358401|ref|XP_009359557.1| PREDICTED: uncharacterized protein LOC103950128 isoform X1 [Pyrus x bretschneideri]	5200	NW_008988109.1	718252	723452	+	-
gene10815	19.7243	40.6173	59.3958	56.702	24.746	39.3868	47.5973	48.6727	50.483	76.4605	40.2371	52.5201	sp|Q6R3L0|YSL1_ARATH Metal-nicotianamine transporter YSL1 OS=Arabidopsis thaliana GN=YSL1 PE=2 SV=2	gi|694358383|ref|XP_009359552.1| PREDICTED: metal-nicotianamine transporter YSL1-like isoform X1 [Pyrus x bretschneideri]	3323	NW_008988109.1	747525	750848	-	-
gene10816	9.83103	19.3968	32.6229	31.078	12.5666	18.8226	25.26	24.6964	25.7696	43.48	21.0991	27.6057	sp|Q6R3L0|YSL1_ARATH Metal-nicotianamine transporter YSL1 OS=Arabidopsis thaliana GN=YSL1 PE=2 SV=2	gi|694358383|ref|XP_009359552.1| PREDICTED: metal-nicotianamine transporter YSL1-like isoform X1 [Pyrus x bretschneideri]	3197	NW_008988109.1	723513	726710	-	-
gene10817	0	0	0	0	0	0	0	0	0	0.0909511	0	0.0181902	-	gi|694355312|ref|XP_009358700.1| PREDICTED: uncharacterized protein LOC103949307 [Pyrus x bretschneideri]	971	NW_008988109.1	808876	809847	+	-
gene10818	6.92902	7.35189	7.80155	7.65152	7.81181	7.6123	7.50078	7.04731	8.15679	7.8687	7.50916	7.63718	sp|Q551H4|FRAY2_DICDI Serine/threonine-protein kinase fray2 OS=Dictyostelium discoideum GN=fray2 PE=3 SV=1	gi|694358438|ref|XP_009359562.1| PREDICTED: serine/threonine-protein kinase BLUS1-like isoform X2 [Pyrus x bretschneideri]	7385	NW_008988109.1	812694	820079	+	-
gene10819	6.91546	6.53811	6.82394	5.87461	6.78207	6.32404	6.36848	5.39544	8.01052	7.05365	6.58684	6.63043	-	gi|694358441|ref|XP_009359563.1| PREDICTED: uncharacterized protein LOC103950132 [Pyrus x bretschneideri]	1853	NW_008988109.1	821106	822959	+	-
gene1082	0.0972848	0	0	0	0.0370615	0	0	0.0349951	0.0588292	0	0.0268693	0.0187649	sp|Q69V36|Y6944_ORYSJ B3 domain-containing protein Os06g0194400 OS=Oryza sativa subsp. japonica GN=Os06g0194400 PE=2 SV=1	gi|694311690|ref|XP_009359118.1| PREDICTED: B3 domain-containing protein At3g19184-like [Pyrus x bretschneideri] gi|694311692|ref|XP_009359125.1| PREDICTED: B3 domain-containing protein At3g19184-like [Pyrus x bretschneideri] gi|694311741|ref|XP_009359337.1| PREDICTED: B3 domain-containing protein At3g19184-like [Pyrus x bretschneideri] gi|694311743|ref|XP_009359344.1| PREDICTED: B3 domain-contai…	2670	NW_008988041.1	39399	42069	-	-
gene10820	27.6055	25.9281	26.3051	27.3806	34.1731	22.6071	24.1866	24.8996	19.2739	22.5737	28.2785	22.7082	-	gi|694358447|ref|XP_009359565.1| PREDICTED: uncharacterized protein LOC103950133 [Pyrus x bretschneideri]	1471	NW_008988109.1	823038	824509	-	-
gene10821	9.05448	7.87207	7.55485	7.08077	6.22931	6.31904	6.45269	7.26411	6.80816	6.53162	7.5583	6.67512	sp|Q55G91|U160_DICDI UPF0160 protein OS=Dictyostelium discoideum GN=DDB_G0267768 PE=3 SV=1	gi|694358450|ref|XP_009359566.1| PREDICTED: UPF0160 protein-like [Pyrus x bretschneideri]	2907	NW_008988109.1	825852	828759	+	-
gene10822	3.27613	4.12326	3.34042	2.34028	2.47385	3.85193	3.39172	2.58846	3.55539	3.22225	3.11079	3.32195	sp|B7NN63|RHMA_ECO7I 2-keto-3-deoxy-L-rhamnonate aldolase OS=Escherichia coli O7:K1 (strain IAI39 / ExPEC) GN=rhmA PE=3 SV=1	gi|694358454|ref|XP_009359567.1| PREDICTED: uncharacterized protein LOC103950135 [Pyrus x bretschneideri]	1480	NW_008988109.1	828831	830311	+	-
gene10823	0.0450533	0.0747147	0.0445239	0.056643	0.102981	0.0782805	0.0687368	0.0534815	0.0980793	0.0551443	0.0647831	0.0707445	-	-	19218	NW_008988109.1	830484	849702	-	-
gene10824	1.34843	1.54473	0.857219	1.0545	1.37887	0.713906	0.43311	1.60834	1.80249	0.79627	1.23675	1.07082	sp|Q9SK27|ENL1_ARATH Early nodulin-like protein 1 OS=Arabidopsis thaliana GN=At2g25060 PE=1 SV=2	gi|694358460|ref|XP_009359569.1| PREDICTED: mavicyanin-like [Pyrus x bretschneideri]	1220	NW_008988109.1	833596	834816	+	-
gene10825	0.113726	0.117874	0.0832517	0.216639	0.1733	0	0.0385576	0.163637	0.0343857	0	0.140958	0.0473162	sp|Q6EU10|MTA70_ORYSJ Probable N6-adenosine-methyltransferase MT-A70-like OS=Oryza sativa subsp. japonica GN=Os02g0672600 PE=2 SV=1	gi|694358515|ref|XP_009359582.1| PREDICTED: LOW QUALITY PROTEIN: probable N6-adenosine-methyltransferase MT-A70-like [Pyrus x bretschneideri]	2284	NW_008988109.1	835837	838121	-	-
gene10826	8.92783	8.77845	6.24026	6.97731	5.99214	7.49372	6.955	5.73719	6.93414	4.13239	7.3832	6.25049	sp|O82485|OPT7_ARATH Oligopeptide transporter 7 OS=Arabidopsis thaliana GN=OPT7 PE=2 SV=1	gi|694358457|ref|XP_009359568.1| PREDICTED: LOW QUALITY PROTEIN: oligopeptide transporter 7-like [Pyrus x bretschneideri]	4723	NW_008988109.1	839173	843896	-	-
gene10827	7.40417	7.51762	4.4799	3.62682	9.32552	6.90913	7.06984	5.54425	6.71608	5.39437	6.47081	6.32674	-	gi|694392526|ref|XP_009371734.1| PREDICTED: proteasome subunit beta type-7-B-like isoform X1 [Pyrus x bretschneideri]	573	NW_008988109.1	847712	848285	-	-
gene10829	8.54492	8.20346	8.80156	8.09546	6.97144	8.64396	7.28112	8.37805	7.79654	7.76439	8.12337	7.97281	sp|Q28BP9|FAF2_XENTR FAS-associated factor 2 OS=Xenopus tropicalis GN=faf2 PE=2 SV=1	gi|694358464|ref|XP_009359571.1| PREDICTED: FAS-associated factor 2-like [Pyrus x bretschneideri]	3435	NW_008988109.1	880000	883435	-	-
gene1083	0.338658	0.35101	0.185932	0.387068	0.387043	0.154847	0.172227	0.182732	0.716766	0.345425	0.329942	0.314399	sp|P73212|DFRA_SYNY3 Putative dihydroflavonol-4-reductase OS=Synechocystis sp. (strain PCC 6803 / Kazusa) GN=dfrA PE=3 SV=1	gi|694311695|ref|XP_009359138.1| PREDICTED: anthocyanidin reductase-like [Pyrus x bretschneideri] gi|694311739|ref|XP_009359330.1| PREDICTED: anthocyanidin reductase-like [Pyrus x bretschneideri] gi|694446325|ref|XP_009349535.1| PREDICTED: anthocyanidin reductase-like [Pyrus x bretschneideri]	1534	NW_008988041.1	44306	45840	-	-
gene10830	0	0	0	0	0	0	0	0	0	0	0	0	sp|O23086|ALMTA_ARATH Aluminum-activated malate transporter 10 OS=Arabidopsis thaliana GN=ALMT10 PE=3 SV=2	gi|694358467|ref|XP_009359572.1| PREDICTED: aluminum-activated malate transporter 10-like [Pyrus x bretschneideri]	2438	NW_008988109.1	897839	900277	-	-
gene10831	0	0	0	0	0	0	0	0	0	0	0	0	sp|O23086|ALMTA_ARATH Aluminum-activated malate transporter 10 OS=Arabidopsis thaliana GN=ALMT10 PE=3 SV=2	gi|694358522|ref|XP_009359585.1| PREDICTED: aluminum-activated malate transporter 10-like [Pyrus x bretschneideri]	2297	NW_008988109.1	912911	915208	-	-
gene10832	0.886637	1.06036	0.580401	0.448226	0.915881	0.623699	0.832444	0.699213	0.695976	0.800005	0.778301	0.730267	sp|Q9XIN0|LHW_ARATH Transcription factor LHW OS=Arabidopsis thaliana GN=LHW PE=1 SV=1	gi|694358525|ref|XP_009359586.1| PREDICTED: transcription factor EMB1444-like [Pyrus x bretschneideri]	5078	NW_008988109.1	919648	924726	-	-
gene10833	17.2797	15.1103	13.8953	15.7322	13.8705	13.704	16.8604	16.2516	14.1635	16.2663	15.1776	15.4492	sp|Q8RX01|Y3567_ARATH BTB/POZ domain-containing protein At3g05675 OS=Arabidopsis thaliana GN=At3g05675 PE=2 SV=1	gi|694358470|ref|XP_009359573.1| PREDICTED: BTB/POZ domain-containing protein At3g05675-like [Pyrus x bretschneideri]	2340	NW_008988109.1	951537	953877	+	-
gene10834	7.97392	7.1628	7.5154	6.75939	8.1639	6.74507	5.91385	7.67288	7.05206	7.18437	7.51508	6.91364	sp|O42901|YBA9_SCHPO Uncharacterized protein C119.09c OS=Schizosaccharomyces pombe (strain 972 / ATCC 24843) GN=SPBC119.09c PE=2 SV=3	gi|694355199|ref|XP_009358667.1| PREDICTED: ORM1-like protein 1 [Pyrus x bretschneideri] gi|694358474|ref|XP_009359574.1| PREDICTED: ORM1-like protein 1 [Pyrus x bretschneideri]	2606	NW_008988109.1	956511	959117	+	-
gene10835	7.4242	6.34587	3.28204	4.57334	5.61989	6.08388	6.08025	5.46263	5.42238	6.98247	5.44907	6.00632	sp|Q84JQ8|DOF18_ARATH Dof zinc finger protein DOF1.8 OS=Arabidopsis thaliana GN=DOF1.8 PE=2 SV=1	gi|694358532|ref|XP_009359588.1| PREDICTED: dof zinc finger protein DOF4.6-like [Pyrus x bretschneideri]	1796	NW_008988109.1	961863	963659	-	-
gene10836	3.96673	4.92536	4.97477	4.14253	5.01674	4.87961	4.69001	4.62839	4.54784	5.09343	4.60523	4.76786	sp|Q498F0|WDR44_XENLA WD repeat-containing protein 44 OS=Xenopus laevis GN=wdr44 PE=2 SV=1	gi|694358477|ref|XP_009359575.1| PREDICTED: uncharacterized WD repeat-containing protein C3H5.08c-like [Pyrus x bretschneideri]	4300	NW_008988109.1	1007267	1011567	+	-
gene10837	3.24519	2.24237	2.32611	2.0606	2.47257	2.37	2.70477	2.38335	2.2077	2.91927	2.46937	2.51702	sp|Q3U2U7|MET17_MOUSE Methyltransferase-like protein 17, mitochondrial OS=Mus musculus GN=Mettl17 PE=2 SV=2	gi|694358480|ref|XP_009359576.1| PREDICTED: methyltransferase-like protein 17, mitochondrial [Pyrus x bretschneideri]	3842	NW_008988109.1	1043008	1046850	-	-
gene10838	0.762673	0.582468	0.572997	0.917575	0.779889	0.807571	0.898212	0.563134	0.764616	1.26923	0.72312	0.860552	sp|A2RVM0|TIC32_ARATH Short-chain dehydrogenase TIC 32, chloroplastic OS=Arabidopsis thaliana GN=TIC32 PE=2 SV=1	gi|694358493|ref|XP_009359577.1| PREDICTED: short-chain dehydrogenase TIC 32, chloroplastic-like [Pyrus x bretschneideri] gi|694358505|ref|XP_009359579.1| PREDICTED: short-chain dehydrogenase TIC 32, chloroplastic-like [Pyrus x bretschneideri] gi|694358508|ref|XP_009359580.1| PREDICTED: short-chain dehydrogenase TIC 32, chloroplastic-like [Pyrus x bretschneideri]	2157	NW_008988109.1	1052287	1054444	-	-
gene10839	0	0	0	0	0	0	0	0	0	0	0	0	-	gi|658017655|ref|XP_008344182.1| PREDICTED: uncharacterized protein LOC103406993 [Malus domestica]	695	NW_008988110.1	7	702	-	-
gene1084	0.126252	0.235542	0.360442	0.375178	0.028858	0.0923635	0.282509	0.136245	0.206134	0.10302	0.225254	0.164054	-	gi|694311697|ref|XP_009359148.1| PREDICTED: uncharacterized protein LOC103949749 [Pyrus x bretschneideri] gi|694311736|ref|XP_009359322.1| PREDICTED: uncharacterized protein LOC103949903 [Pyrus x bretschneideri]	3429	NW_008988041.1	46987	50416	-	-
gene10840	287.236	255.809	279.161	292.402	299.691	232.348	252.92	384.822	287.065	290.346	282.86	289.5	sp|P93047|HMGB3_ARATH High mobility group B protein 3 OS=Arabidopsis thaliana GN=HMGB3 PE=1 SV=1	gi|694358541|ref|XP_009359590.1| PREDICTED: high mobility group B protein 3-like [Pyrus x bretschneideri]	1679	NW_008988110.1	14176	15855	+	-
gene10841	5.13287	4.90009	4.25185	4.47715	7.5129	3.54101	6.13666	6.60813	5.88109	4.22509	5.25497	5.27839	sp|Q1LZ78|NTPCR_BOVIN Cancer-related nucleoside-triphosphatase homolog OS=Bos taurus GN=NTPCR PE=2 SV=1	gi|694358557|ref|XP_009359592.1| PREDICTED: cancer-related nucleoside-triphosphatase homolog isoform X1 [Pyrus x bretschneideri]	1923	NW_008988110.1	16944	18867	+	-
gene10842	0.587405	0.690008	0.365502	0.52591	0.615386	0.528216	0.378391	0.27469	0.435133	0.299571	0.556842	0.3832	sp|Q9WU70|STXB5_RAT Syntaxin-binding protein 5 OS=Rattus norvegicus GN=Stxbp5 PE=1 SV=1	gi|694358563|ref|XP_009359594.1| PREDICTED: uncharacterized protein LOC103950160 [Pyrus x bretschneideri]	8844	NW_008988110.1	20220	29064	-	-
gene10843	1.53155	0.723154	0.616632	0.505694	1.86706	0.684721	0.778882	0.422376	0.632865	0.503359	1.04882	0.604441	sp|P34881|DNMT1_ARATH DNA (cytosine-5)-methyltransferase 1 OS=Arabidopsis thaliana GN=DMT1 PE=1 SV=1	gi|694358566|ref|XP_009359596.1| PREDICTED: DNA (cytosine-5)-methyltransferase 1-like [Pyrus x bretschneideri]	5088	NW_008988110.1	30478	35566	-	-
gene10844	20.923	21.4607	18.8952	20.9825	19.5954	20.4557	21.0599	18.9558	20.9244	17.0602	20.3714	19.6912	-	gi|694358573|ref|XP_009359598.1| PREDICTED: uncharacterized protein LOC103950164 [Pyrus x bretschneideri]	5570	NW_008988110.1	41835	47405	+	-
gene10845	2.60157	3.06161	2.76739	2.84957	2.44675	2.75081	2.23265	2.57354	2.60561	2.62591	2.74538	2.5577	sp|O81788|WOX13_ARATH WUSCHEL-related homeobox 13 OS=Arabidopsis thaliana GN=WOX13 PE=2 SV=1	gi|694358586|ref|XP_009359599.1| PREDICTED: WUSCHEL-related homeobox 13 [Pyrus x bretschneideri]	3195	NW_008988110.1	53154	56349	+	-
gene10846	7.59113	7.45147	5.68773	6.32857	6.94057	5.71687	5.72268	8.91482	8.01977	6.37643	6.79989	6.95011	-	gi|694358593|ref|XP_009359601.1| PREDICTED: uncharacterized protein LOC103950166 isoform X2 [Pyrus x bretschneideri]	1939	NW_008988110.1	58282	60221	+	-
gene10847	4.72028	5.26522	3.35669	4.20043	5.21487	5.59101	5.82989	4.30557	4.98502	4.39046	4.5515	5.02039	sp|F4JN26|MLH3_ARATH DNA mismatch repair protein MLH3 OS=Arabidopsis thaliana GN=MLH3 PE=2 SV=2	gi|694359161|ref|XP_009359748.1| PREDICTED: LOW QUALITY PROTEIN: DNA mismatch repair protein MLH3 [Pyrus x bretschneideri]	7704	NW_008988110.1	60851	68555	-	-
gene10848	12.0304	14.608	14.5599	13.3486	11.8926	13.6916	14.0226	17.6734	14.7755	15.6295	13.2879	15.1585	-	gi|694358596|ref|XP_009359602.1| PREDICTED: uncharacterized protein LOC103950167 [Pyrus x bretschneideri] gi|694358600|ref|XP_009359604.1| PREDICTED: uncharacterized protein LOC103950167 [Pyrus x bretschneideri] gi|694358603|ref|XP_009359605.1| PREDICTED: uncharacterized protein LOC103950167 [Pyrus x bretschneideri]	1972	NW_008988110.1	71735	73707	+	-
gene10849	5.3548	6.87158	8.55536	7.41556	7.47984	10.0269	8.44346	7.64373	9.40594	9.1319	7.13543	8.93038	sp|Q45FA5|SRPK_PHYPO Serine/threonine-protein kinase SRPK OS=Physarum polycephalum PE=1 SV=1	gi|694358606|ref|XP_009359606.1| PREDICTED: SRSF protein kinase 3 [Pyrus x bretschneideri] gi|694358610|ref|XP_009359607.1| PREDICTED: SRSF protein kinase 3 [Pyrus x bretschneideri]	3056	NW_008988110.1	76511	79567	-	-
gene1085	0.237308	0.0351377	0.0744506	0.0387473	0.116234	0.186011	0	0.0365846	0.153753	0.103736	0.100376	0.0960168	sp|Q38899|ORC2_ARATH Origin recognition complex subunit 2 OS=Arabidopsis thaliana GN=ORC2 PE=1 SV=1	gi|694311699|ref|XP_009359159.1| PREDICTED: origin recognition complex subunit 2-like [Pyrus x bretschneideri] gi|694311734|ref|XP_009359310.1| PREDICTED: origin recognition complex subunit 2-like [Pyrus x bretschneideri]	2554	NW_008988041.1	51270	53824	-	-
gene10850	7.79839	6.80951	10.3812	8.91316	6.40974	9.72026	10.268	7.4934	11.7248	10.8962	8.06241	10.0205	sp|Q495N2|S36A3_HUMAN Proton-coupled amino acid transporter 3 OS=Homo sapiens GN=SLC36A3 PE=2 SV=2	gi|694358613|ref|XP_009359608.1| PREDICTED: proton-coupled amino acid transporter 3-like [Pyrus x bretschneideri]	1621	NW_008988110.1	82475	84096	-	-
gene10851	10.8773	13.6416	15.0493	16.9078	12.0585	12.2349	10.8423	17.0206	18.4503	13.6464	13.7069	14.4389	sp|Q9UTK2|RM19_SCHPO 54S ribosomal protein L19, mitochondrial OS=Schizosaccharomyces pombe (strain 972 / ATCC 24843) GN=mrpl19 PE=3 SV=1	gi|658005513|ref|XP_008337904.1| PREDICTED: 54S ribosomal protein L19, mitochondrial [Malus domestica] gi|694358616|ref|XP_009359609.1| PREDICTED: 54S ribosomal protein L19, mitochondrial-like [Pyrus x bretschneideri]	796	NW_008988110.1	87197	87993	-	-
gene10852	1.27579	1.08724	1.2141	1.10172	1.36086	1.19261	0.980429	1.40737	1.72298	1.21453	1.20794	1.30358	sp|Q9SD02|P2C47_ARATH Probable protein phosphatase 2C 47 OS=Arabidopsis thaliana GN=At3g51470 PE=1 SV=1	gi|694358619|ref|XP_009359610.1| PREDICTED: probable protein phosphatase 2C 47 [Pyrus x bretschneideri]	3054	NW_008988110.1	88308	91362	-	-
gene10854	0	0	0	0	0	0	0	0	0	0	0	0	-	-	8390	NW_008988110.1	106998	115388	-	-
gene10855	0	0.117064	0.0744117	0	0.0258164	0	0	0.024377	0.163918	0.0460806	0.0434585	0.046875	sp|Q84W41|GLR36_ARATH Glutamate receptor 3.6 OS=Arabidopsis thaliana GN=GLR3.6 PE=2 SV=1	gi|694359164|ref|XP_009359749.1| PREDICTED: glutamate receptor 3.6-like [Pyrus x bretschneideri]	3833	NW_008988110.1	111344	115177	+	-
gene10856	0	0	0	0	0	0	0	0	0	0	0	0	sp|Q9C8E7|GLR33_ARATH Glutamate receptor 3.3 OS=Arabidopsis thaliana GN=GLR3.3 PE=2 SV=1	gi|694359167|ref|XP_009359750.1| PREDICTED: LOW QUALITY PROTEIN: glutamate receptor 3.3-like [Pyrus x bretschneideri]	1759	NW_008988110.1	139115	140874	+	-
gene10857	0.370719	0.256161	0.31661	0.251089	0.172613	0.313902	0.321204	0.637138	0.46081	0.252084	0.273438	0.397028	sp|Q84W41|GLR36_ARATH Glutamate receptor 3.6 OS=Arabidopsis thaliana GN=GLR3.6 PE=2 SV=1	gi|694358622|ref|XP_009359611.1| PREDICTED: glutamate receptor 3.6-like [Pyrus x bretschneideri]	6306	NW_008988110.1	151944	158250	+	-
gene10858	44.8289	40.7209	33.7389	33.9538	32.8485	44.9507	47.0871	33.1582	40.3548	41.3127	37.2182	41.3727	sp|Q9C8E7|GLR33_ARATH Glutamate receptor 3.3 OS=Arabidopsis thaliana GN=GLR3.3 PE=2 SV=1	gi|694358633|ref|XP_009359614.1| PREDICTED: glutamate receptor 3.6-like isoform X3 [Pyrus x bretschneideri] gi|694358637|ref|XP_009359616.1| PREDICTED: glutamate receptor 3.6-like isoform X3 [Pyrus x bretschneideri] gi|694358640|ref|XP_009359617.1| PREDICTED: glutamate receptor 3.6-like isoform X3 [Pyrus x bretschneideri] gi|694358643|ref|XP_009359618.1| PREDICTED: glutamate receptor 3.6-like iso…	4844	NW_008988110.1	161024	165868	+	-
gene10859	5.36825	5.4048	5.4412	5.08193	5.38892	5.26921	5.69457	4.44593	5.28749	5.36777	5.33702	5.21299	sp|Q9CSH3|RRP44_MOUSE Exosome complex exonuclease RRP44 OS=Mus musculus GN=Dis3 PE=2 SV=4	gi|694358647|ref|XP_009359619.1| PREDICTED: exosome complex exonuclease RRP44-like [Pyrus x bretschneideri]	9016	NW_008988110.1	167627	176643	+	-
gene1086	1.49693	1.77639	1.33403	1.215	1.80999	1.52763	1.34603	1.91978	1.31846	1.48259	1.52647	1.5189	-	gi|694311702|ref|XP_009359164.1| PREDICTED: uncharacterized protein LOC103949765 [Pyrus x bretschneideri]	3991	NW_008988041.1	58101	62092	+	-
gene10860	3.27282	4.42641	4.704	4.01438	1.61173	8.09063	4.54672	5.69983	5.96148	4.70879	3.60587	5.80149	sp|P38355|YB8B_YEAST Uncharacterized transporter YBR287W OS=Saccharomyces cerevisiae (strain ATCC 204508 / S288c) GN=YBR287W PE=1 SV=1	gi|694358659|ref|XP_009359620.1| PREDICTED: uncharacterized transporter YBR287W [Pyrus x bretschneideri]	6508	NW_008988110.1	177024	183532	-	-
gene10861	0.304871	0.421322	0.334765	0.271019	0.232287	0.24782	0.275636	0.438671	0.368718	0.518272	0.312853	0.369824	-	gi|694358663|ref|XP_009359621.1| PREDICTED: uncharacterized protein LOC103950178 [Pyrus x bretschneideri] gi|694440883|ref|XP_009347229.1| PREDICTED: uncharacterized protein LOC103938903 [Pyrus x bretschneideri]	2556	NW_008988110.1	198633	201189	-	-
gene10862	1.72773	1.72275	1.08065	1.82473	2.24953	2.01997	2.002	1.20366	1.88457	1.31612	1.72108	1.68526	-	gi|694361728|ref|XP_009360502.1| PREDICTED: uncharacterized protein LOC103950964 [Pyrus x bretschneideri]	3959	NW_008988110.1	207130	211089	-	-
gene10863	0.513586	0.826012	0.836195	0.8299	0.526244	0.64781	0.54039	0.726244	0.755009	1.19221	0.706387	0.772332	sp|O22757|MLO8_ARATH MLO-like protein 8 OS=Arabidopsis thaliana GN=MLO8 PE=2 SV=2	gi|694358680|ref|XP_009359622.1| PREDICTED: MLO-like protein 8 [Pyrus x bretschneideri]	4889	NW_008988110.1	212157	217046	+	-
gene10864	34.6986	35.2044	37.4748	31.5594	25.3203	38.3603	32.1444	26.2819	39.9704	36.2227	32.8515	34.5959	sp|Q8LC69|ATL8_ARATH RING-H2 finger protein ATL8 OS=Arabidopsis thaliana GN=ATL8 PE=2 SV=2	gi|694358683|ref|XP_009359623.1| PREDICTED: RING-H2 finger protein ATL80-like isoform X1 [Pyrus x bretschneideri]	1063	NW_008988110.1	230500	231563	+	-
gene10865	11.233	11.3861	15.0187	13.0863	10.5744	13.4417	11.8029	15.1944	15.1573	13.8562	12.2597	13.8905	-	gi|694358693|ref|XP_009359627.1| PREDICTED: uncharacterized protein LOC103950184 isoform X1 [Pyrus x bretschneideri] gi|694358697|ref|XP_009359628.1| PREDICTED: uncharacterized protein LOC103950184 isoform X2 [Pyrus x bretschneideri]	2798	NW_008988110.1	238609	241407	-	-
gene10866	0.307331	0.0579165	0.122715	0.031933	0.351241	0.153298	0.198922	0.0603014	0.177399	0.0284974	0.174227	0.123684	sp|Q9SD00|MSSP3_ARATH Monosaccharide-sensing protein 3 OS=Arabidopsis thaliana GN=MSSP3 PE=2 SV=1	gi|694358711|ref|XP_009359632.1| PREDICTED: monosaccharide-sensing protein 2-like [Pyrus x bretschneideri]	3099	NW_008988110.1	244099	247198	-	-
gene10867	0.183052	0	0	0	0	0	0	0.0564403	0	0	0.0366104	0.0112881	sp|Q9SD00|MSSP3_ARATH Monosaccharide-sensing protein 3 OS=Arabidopsis thaliana GN=MSSP3 PE=2 SV=1	gi|694358700|ref|XP_009359629.1| PREDICTED: monosaccharide-sensing protein 2-like isoform X1 [Pyrus x bretschneideri]	3311	NW_008988110.1	248206	251517	-	-
gene10868	8.43123	10.0931	8.23309	8.07188	8.78249	7.73862	7.87939	7.31917	9.17159	6.47358	8.72236	7.71647	sp|Q9Y4C4|MFHA1_HUMAN Malignant fibrous histiocytoma-amplified sequence 1 OS=Homo sapiens GN=MFHAS1 PE=1 SV=2	gi|694358714|ref|XP_009359634.1| PREDICTED: plant intracellular Ras-group-related LRR protein 4-like [Pyrus x bretschneideri]	2783	NW_008988110.1	264101	266884	-	-
gene10869	0.0341418	0.0884677	0	0.234134	0.0585296	0.0156109	0.104179	0.147377	0.0774221	0.0522359	0.0830546	0.0793649	-	gi|694359171|ref|XP_009359751.1| PREDICTED: uncharacterized protein LOC103950283 [Pyrus x bretschneideri]	5072	NW_008988110.1	274074	279146	+	-
gene1087	0	0.158461	0	0.0582463	0	0.0466031	0	0.0549953	0	0	0.0433414	0.0203197	sp|Q54CI5|DPH4_DICDI DPH4 homolog OS=Dictyostelium discoideum GN=dph4 PE=3 SV=1	gi|694311704|ref|XP_009359171.1| PREDICTED: DPH4 homolog [Pyrus x bretschneideri] gi|694311729|ref|XP_009359287.1| PREDICTED: DPH4 homolog [Pyrus x bretschneideri]	1699	NW_008988041.1	69181	70880	+	-
gene10870	7.52345	5.93101	6.17837	5.08284	6.81311	6.02002	5.98237	3.83587	6.00016	4.34089	6.30576	5.23586	sp|A6QLC7|TPC11_BOVIN Trafficking protein particle complex subunit 11 OS=Bos taurus GN=TRAPPC11 PE=2 SV=1	gi|694358720|ref|XP_009359635.1| PREDICTED: trafficking protein particle complex subunit 11 [Pyrus x bretschneideri]	5432	NW_008988110.1	279736	285168	-	-
gene10871	3.7464	4.19465	4.21533	4.07049	4.36096	5.32933	4.30449	3.59373	4.76173	3.9392	4.11757	4.3857	sp|Q7T3I7|RBM38_XENLA RNA-binding protein 38 OS=Xenopus laevis GN=rbm38 PE=1 SV=2	gi|694358725|ref|XP_009359636.1| PREDICTED: RNA-binding protein 24-like [Pyrus x bretschneideri]	3744	NW_008988110.1	286687	290431	-	-
gene10872	2.58994	1.99861	1.34929	1.12357	1.64203	0.985411	1.17293	0.775241	1.37183	1.00269	1.74069	1.06162	sp|P48020|HMDH1_SOLTU 3-hydroxy-3-methylglutaryl-coenzyme A reductase 1 OS=Solanum tuberosum GN=HMG1 PE=2 SV=1	gi|694358729|ref|XP_009359638.1| PREDICTED: 3-hydroxy-3-methylglutaryl-coenzyme A reductase 1-like [Pyrus x bretschneideri]	4580	NW_008988110.1	313873	318453	+	-
gene10874	11.9504	14.3622	17.9024	14.5693	13.8204	18.292	16.0619	15.7212	18.8148	17.8775	14.5209	17.3535	sp|Q39242|TRXB2_ARATH Thioredoxin reductase 2 OS=Arabidopsis thaliana GN=NTR2 PE=2 SV=2	gi|694358739|ref|XP_009359641.1| PREDICTED: thioredoxin reductase NTRB-like isoform X1 [Pyrus x bretschneideri] gi|694358742|ref|XP_009359642.1| PREDICTED: thioredoxin reductase NTRB-like isoform X2 [Pyrus x bretschneideri]	3043	NW_008988110.1	321130	324173	-	-
gene10875	5.86045	6.60606	4.18133	5.74131	6.6669	5.68031	4.66973	6.14947	5.07086	4.40741	5.81121	5.19556	sp|Q9FN02|PPP7_ARATH Serine/threonine-protein phosphatase 7 OS=Arabidopsis thaliana GN=PP7 PE=1 SV=1	gi|694358735|ref|XP_009359640.1| PREDICTED: serine/threonine-protein phosphatase 7-like [Pyrus x bretschneideri]	3206	NW_008988110.1	331484	334690	+	-
gene10876	9.95881	9.87867	8.8873	9.13331	8.93716	9.1697	10.0075	9.52836	8.97123	9.56439	9.35905	9.44823	sp|Q940Y3|ARID3_ARATH AT-rich interactive domain-containing protein 3 OS=Arabidopsis thaliana GN=ARID3 PE=2 SV=1	gi|694358732|ref|XP_009359639.1| PREDICTED: AT-rich interactive domain-containing protein 6-like [Pyrus x bretschneideri]	5060	NW_008988110.1	334693	339753	-	-
gene10877	3.4957	3.74298	3.04539	2.83971	2.77349	3.46093	3.46738	2.58768	4.29766	3.12354	3.17945	3.38744	sp|Q9SZL8|FRS5_ARATH Protein FAR1-RELATED SEQUENCE 5 OS=Arabidopsis thaliana GN=FRS5 PE=2 SV=1	gi|694358749|ref|XP_009359644.1| PREDICTED: protein FAR1-RELATED SEQUENCE 5-like isoform X2 [Pyrus x bretschneideri]	2997	NW_008988110.1	340679	343676	+	-
gene10878	5.77558	6.19446	5.01838	4.73564	6.05549	4.38606	5.64458	8.10257	6.21827	5.25066	5.55591	5.92043	sp|Q9ASU1|DGAT2_ARATH Diacylglycerol O-acyltransferase 2 OS=Arabidopsis thaliana GN=DGAT2 PE=2 SV=1	gi|694358753|ref|XP_009359645.1| PREDICTED: diacylglycerol O-acyltransferase 2-like [Pyrus x bretschneideri]	3448	NW_008988110.1	344169	347617	-	-
gene10879	0	0	0	0	0	0	0	0	0	0.0919933	0	0.0183987	-	gi|694358757|ref|XP_009359646.1| PREDICTED: uncharacterized protein LOC103950199 [Pyrus x bretschneideri]	960	NW_008988110.1	352175	353135	-	-
gene1088	0.296265	0.460607	0.650631	0.677232	0.338594	0.745051	0.452005	0.399645	0.537465	0.377731	0.484666	0.502379	-	gi|694311709|ref|XP_009359188.1| PREDICTED: uncharacterized protein LOC103949796 [Pyrus x bretschneideri] gi|694311725|ref|XP_009359265.1| PREDICTED: uncharacterized protein LOC103949859 [Pyrus x bretschneideri]	1169	NW_008988041.1	73470	74639	+	-
gene10880	0.909932	0.435287	0.845438	0.800004	0.959943	1.15215	1.06789	1.13303	0.825369	1.21369	0.790121	1.07843	sp|Q9LSF6|VTH21_ARATH Vacuolar iron transporter homolog 2.1 OS=Arabidopsis thaliana GN=At3g25190 PE=2 SV=1	gi|694358760|ref|XP_009359647.1| PREDICTED: vacuolar iron transporter homolog 4-like [Pyrus x bretschneideri]	1237	NW_008988110.1	354735	355972	-	-
gene10881	25.8751	26.5503	27.5587	29.447	28.9797	25.0163	31.5139	47.098	30.3202	28.3932	27.6822	32.4683	-	gi|694358764|ref|XP_009359649.1| PREDICTED: uncharacterized protein LOC103950201 [Pyrus x bretschneideri] gi|694358767|ref|XP_009359650.1| PREDICTED: uncharacterized protein LOC103950201 [Pyrus x bretschneideri]	2339	NW_008988110.1	356381	358720	-	-
gene10882	6.42234	6.07776	5.00014	5.40097	7.0699	5.71595	5.70209	4.38095	4.072	4.27218	5.99422	4.82863	sp|O65351|SUBL_ARATH Subtilisin-like protease OS=Arabidopsis thaliana GN=ARA12 PE=1 SV=1	gi|694358770|ref|XP_009359651.1| PREDICTED: subtilisin-like protease SBT5.4 [Pyrus x bretschneideri]	4031	NW_008988110.1	372937	376968	+	-
gene10883	4.00712	6.42989	6.58376	6.41191	5.73303	6.59596	6.18905	10.4424	8.13102	6.78171	5.83314	7.62802	-	gi|694358774|ref|XP_009359652.1| PREDICTED: uncharacterized protein LOC103950203 isoform X1 [Pyrus x bretschneideri] gi|694358778|ref|XP_009359653.1| PREDICTED: uncharacterized protein LOC103950203 isoform X1 [Pyrus x bretschneideri] gi|694358781|ref|XP_009359654.1| PREDICTED: uncharacterized protein LOC103950203 isoform X1 [Pyrus x bretschneideri] gi|694358784|ref|XP_009359655.1| PREDICTED: unch…	2917	NW_008988110.1	377118	380035	-	-
gene10884	0.299517	0.382083	0.354185	0.579332	0.421305	0.33711	0.351513	0.372952	0.543364	0.329002	0.407285	0.386788	sp|Q9FG33|LRKS5_ARATH Probable L-type lectin-domain containing receptor kinase S.5 OS=Arabidopsis thaliana GN=LECRKS5 PE=2 SV=1	gi|694358794|ref|XP_009359659.1| PREDICTED: probable L-type lectin-domain containing receptor kinase S.5 [Pyrus x bretschneideri]	3758	NW_008988110.1	383101	386859	+	-
gene10885	0.423539	0.533057	0.996577	0.726125	0.484052	0.276655	0.215395	0.685596	0.41162	0.771432	0.63267	0.47214	sp|Q9C971|G3OX4_ARATH Gibberellin 3-beta-dioxygenase 4 OS=Arabidopsis thaliana GN=GA3OX4 PE=1 SV=1	gi|694358811|ref|XP_009359664.1| PREDICTED: 2-oxoglutarate-dependent dioxygenase DAO-like [Pyrus x bretschneideri]	2862	NW_008988110.1	399288	402150	-	-
gene10886	3.66491	2.88132	1.69202	1.8921	3.79586	2.71355	2.56276	2.2921	2.09659	1.14693	2.78524	2.16239	sp|Q9FHN8|KCBP_ARATH Kinesin-like calmodulin-binding protein OS=Arabidopsis thaliana GN=KCBP PE=1 SV=1	gi|694358798|ref|XP_009359660.1| PREDICTED: kinesin-like calmodulin-binding protein isoform X1 [Pyrus x bretschneideri] gi|694358801|ref|XP_009359661.1| PREDICTED: kinesin-like calmodulin-binding protein isoform X1 [Pyrus x bretschneideri] gi|694358804|ref|XP_009359662.1| PREDICTED: kinesin-like calmodulin-binding protein isoform X1 [Pyrus x bretschneideri]	8316	NW_008988110.1	403106	411422	-	-
gene10887	6.21102	6.34149	5.02172	5.22704	5.65048	5.369	6.50592	6.40253	6.44665	4.97985	5.69035	5.94079	sp|Q9ZV87|NAPES_ARATH N-acylphosphatidylethanolamine synthase OS=Arabidopsis thaliana GN=At1g78690 PE=2 SV=1	gi|694358822|ref|XP_009359665.1| PREDICTED: N-acylphosphatidylethanolamine synthase [Pyrus x bretschneideri]	2802	NW_008988110.1	413816	416618	-	-
gene10888	21.6573	23.7789	24.7382	22.9702	24.8041	24.2529	24.2215	31.3437	25.9709	24.1493	23.5897	25.9877	sp|O64847|U136_ARATH UPF0136 membrane protein At2g26240 OS=Arabidopsis thaliana GN=At2g26240 PE=3 SV=1	gi|694358826|ref|XP_009359666.1| PREDICTED: keratin, type II cytoskeletal 1-like [Pyrus x bretschneideri]	1887	NW_008988110.1	417653	419540	+	-
gene10889	23.3175	28.5752	32.5697	32.4512	23.0436	26.2779	28.739	41.7784	32.2235	37.319	27.9914	33.2676	sp|Q9C5K8|TIF3B_ARATH Protein TIFY 3B OS=Arabidopsis thaliana GN=TIFY3B PE=1 SV=1	gi|694358829|ref|XP_009359668.1| PREDICTED: protein TIFY 3B-like [Pyrus x bretschneideri]	2525	NW_008988110.1	420022	422547	-	-
gene1089	1.32601	1.32347	2.21101	1.79622	1.17869	1.43716	1.09895	1.96096	2.80648	1.95362	1.56708	1.85143	sp|Q9SX77|UMP6_ARATH Uncharacterized protein At1g47420, mitochondrial OS=Arabidopsis thaliana GN=At1g47420 PE=1 SV=1	gi|694311711|ref|XP_009359200.1| PREDICTED: uncharacterized protein At1g47420, mitochondrial-like [Pyrus x bretschneideri] gi|694311723|ref|XP_009359257.1| PREDICTED: uncharacterized protein At1g47420, mitochondrial-like [Pyrus x bretschneideri]	1763	NW_008988041.1	83454	85217	-	-
gene10890	4.82348	4.86169	6.1573	6.43942	4.96593	5.35877	5.71697	8.20226	5.38767	6.18032	5.44957	6.1692	sp|P40343|VPS27_YEAST Vacuolar protein sorting-associated protein 27 OS=Saccharomyces cerevisiae (strain ATCC 204508 / S288c) GN=VPS27 PE=1 SV=3	gi|694358832|ref|XP_009359669.1| PREDICTED: hepatocyte growth factor-regulated tyrosine kinase substrate-like [Pyrus x bretschneideri]	6516	NW_008988110.1	423697	430213	+	-
gene10891	5.35993	5.23493	5.65913	4.71241	5.89013	6.12692	4.40328	5.33926	5.2358	5.57216	5.3713	5.33548	sp|Q9LY41|ATL4_ARATH E3 ubiquitin-protein ligase ATL4 OS=Arabidopsis thaliana GN=ATL4 PE=1 SV=1	gi|694358836|ref|XP_009359670.1| PREDICTED: RING-H2 finger protein ATL65-like [Pyrus x bretschneideri]	840	NW_008988110.1	431736	432576	+	-
gene10892	8.62485	9.46019	10.7578	8.03935	6.02912	11.18	10.05	10.0305	10.3298	8.19932	8.58227	9.95792	-	-	1034	NW_008988110.1	432711	433745	-	-
gene10893	6.09743	5.19882	4.41572	4.61285	5.37578	4.78603	5.31583	2.93753	4.44437	4.31647	5.14012	4.36005	sp|F4IXW2|BIG5_ARATH Brefeldin A-inhibited guanine nucleotide-exchange protein 5 OS=Arabidopsis thaliana GN=BIG5 PE=1 SV=2	gi|694358853|ref|XP_009359673.1| PREDICTED: brefeldin A-inhibited guanine nucleotide-exchange protein 5-like [Pyrus x bretschneideri]	11928	NW_008988110.1	440217	452145	+	-
gene10894	1.72459	1.87917	1.35958	1.66787	1.7183	1.41535	2.02398	0.954413	1.36377	1.48843	1.6699	1.44919	sp|Q9M088|E135_ARATH Glucan endo-1,3-beta-glucosidase 5 OS=Arabidopsis thaliana GN=At4g31140 PE=1 SV=1	gi|694358845|ref|XP_009359672.1| PREDICTED: glucan endo-1,3-beta-glucosidase 5-like [Pyrus x bretschneideri]	1958	NW_008988110.1	452637	454595	+	-
gene10895	6.19888	6.75219	6.271	6.7242	5.87099	6.16738	6.04229	7.27799	5.96121	5.23968	6.36345	6.13771	-	gi|694358842|ref|XP_009359671.1| PREDICTED: uncharacterized protein LOC103950213 [Pyrus x bretschneideri]	3017	NW_008988110.1	455256	458273	+	-
gene10896	38.6268	53.9023	55.9174	55.0419	33.5978	39.4398	38.8532	40.0561	44.4351	32.8835	47.4173	39.1336	sp|Q43062|PME_PRUPE Pectinesterase/pectinesterase inhibitor PPE8B OS=Prunus persica PE=2 SV=1	gi|694358856|ref|XP_009359674.1| PREDICTED: pectinesterase/pectinesterase inhibitor PPE8B-like [Pyrus x bretschneideri]	3443	NW_008988110.1	468667	472110	+	-
gene10897	33.4988	36.2607	37.5251	36.4734	26.7454	23.4077	25.0046	20.3346	24.4126	27.0038	34.1006	24.0327	sp|O48711|PME12_ARATH Probable pectinesterase/pectinesterase inhibitor 12 OS=Arabidopsis thaliana GN=PME12 PE=2 SV=1	gi|694358859|ref|XP_009359675.1| PREDICTED: probable pectinesterase/pectinesterase inhibitor 12 [Pyrus x bretschneideri]	2564	NW_008988110.1	479462	482026	+	-
gene10898	0	0	0	0	0	0	0	0	0	0	0	0	sp|Q9SMY6|PME45_ARATH Putative pectinesterase/pectinesterase inhibitor 45 OS=Arabidopsis thaliana GN=PME45 PE=2 SV=1	gi|694358863|ref|XP_009359677.1| PREDICTED: putative pectinesterase/pectinesterase inhibitor 45 [Pyrus x bretschneideri]	2799	NW_008988110.1	483570	486369	+	-
gene10899	1.71052	1.12822	0.853748	0.639831	2.23926	0.995421	1.01225	1.04043	0.733464	0.507549	1.31432	0.857822	sp|Q40134|RAD51_SOLLC DNA repair protein RAD51 homolog OS=Solanum lycopersicum GN=RAD51 PE=2 SV=1	gi|694358866|ref|XP_009359678.1| PREDICTED: DNA repair protein RAD51 homolog [Pyrus x bretschneideri]	2784	NW_008988110.1	488764	491548	+	-
gene109	11.4415	9.47888	7.86844	8.37115	11.0854	9.84755	8.6173	10.3392	11.2042	8.3589	9.64908	9.67342	sp|Q90941|PB1_CHICK Protein polybromo-1 OS=Gallus gallus GN=PBRM1 PE=1 SV=1	gi|657959028|ref|XP_008371055.1| PREDICTED: uncharacterized protein LOC103434475 [Malus domestica]	2187	NW_008988039.1	659041	661228	+	-
gene1090	0	0.0731391	0.0774844	0	0	0	0	0	0.0640074	0	0.0301247	0.0128015	sp|Q9SX78|CXE2_ARATH Probable carboxylesterase 2 OS=Arabidopsis thaliana GN=CXE2 PE=2 SV=1	gi|694311713|ref|XP_009359212.1| PREDICTED: probable carboxylesterase 2 [Pyrus x bretschneideri] gi|694311720|ref|XP_009359247.1| PREDICTED: probable carboxylesterase 2 [Pyrus x bretschneideri]	1227	NW_008988041.1	92815	94042	+	-
gene10900	8.19964	8.79434	8.19463	8.31236	8.84149	8.20476	8.88392	6.97635	7.85801	6.96957	8.46849	7.77852	sp|Q96JB2|COG3_HUMAN Conserved oligomeric Golgi complex subunit 3 OS=Homo sapiens GN=COG3 PE=1 SV=3	gi|694358869|ref|XP_009359679.1| PREDICTED: conserved oligomeric Golgi complex subunit 3-like [Pyrus x bretschneideri]	7286	NW_008988110.1	492425	499711	+	-
gene10901	18.2474	17.1017	17.3479	18.0688	18.0793	18.5078	19.4381	11.2054	16.1645	17.586	17.769	16.5804	sp|Q9LUM0|FAB1B_ARATH 1-phosphatidylinositol-3-phosphate 5-kinase FAB1B OS=Arabidopsis thaliana GN=FAB1B PE=2 SV=1	gi|694358876|ref|XP_009359681.1| PREDICTED: 1-phosphatidylinositol-3-phosphate 5-kinase FAB1A-like isoform X2 [Pyrus x bretschneideri]	8522	NW_008988110.1	500167	508689	-	-
gene10902	0.22587	0.0390181	0.0413363	0	0	0	0.0765788	0	0	0	0.0612449	0.0153158	sp|Q9ZUG9|BH066_ARATH Transcription factor bHLH66 OS=Arabidopsis thaliana GN=BHLH66 PE=2 SV=1	gi|694359177|ref|XP_009359753.1| PREDICTED: transcription factor bHLH66-like [Pyrus x bretschneideri]	2300	NW_008988110.1	510012	512312	-	-
gene10903	5.00375	6.60769	7.57006	6.94757	6.09991	8.7449	8.29385	11.1196	8.30421	10.5477	6.4458	9.40207	sp|D3YYI7|RN217_MOUSE Probable E3 ubiquitin-protein ligase RNF217 OS=Mus musculus GN=Rnf217 PE=3 SV=2	gi|694358879|ref|XP_009359682.1| PREDICTED: probable E3 ubiquitin-protein ligase RNF217 [Pyrus x bretschneideri]	2336	NW_008988110.1	512453	514789	-	-
gene10905	0.0558964	0	0	0.0638867	0.0638826	0	0.0568532	0.0603208	0.0507018	0	0.0367331	0.0335752	sp|P0CE10|Y4102_ARATH Putative uncharacterized protein At4g01020, chloroplastic OS=Arabidopsis thaliana GN=At4g01020 PE=4 SV=1	gi|694358883|ref|XP_009359683.1| PREDICTED: probable E3 ubiquitin-protein ligase ARI3 [Pyrus x bretschneideri]	1549	NW_008988110.1	519617	521166	-	-
gene10906	15.824	16.2213	16.1367	15.1102	14.6133	17.5394	17.9486	14.7976	16.6625	18.8548	15.5811	17.1606	sp|Q9URW6|YIE2_SCHPO SH3 domain-containing protein PJ696.02 OS=Schizosaccharomyces pombe (strain 972 / ATCC 24843) GN=SPAPJ696.02 PE=1 SV=1	gi|694358887|ref|XP_009359685.1| PREDICTED: uncharacterized protein LOC103950225 [Pyrus x bretschneideri]	2993	NW_008988110.1	521716	524709	-	-
gene10907	5.71858	5.22468	5.05833	5.05938	5.95468	5.07456	5.03017	4.537	4.9758	4.47185	5.40313	4.81787	sp|Q13123|RED_HUMAN Protein Red OS=Homo sapiens GN=IK PE=1 SV=3	gi|694358921|ref|XP_009359687.1| PREDICTED: suppressor of mec-8 and unc-52 protein homolog 2-like isoform X2 [Pyrus x bretschneideri]	8176	NW_008988110.1	525572	533748	-	-
gene10909	0.056443	0.0585017	0	0	0	0	0	0	0	0	0.0229889	0	-	gi|502140428|ref|XP_004504213.1| PREDICTED: YTH domain-containing family protein 2 isoform X1 [Cicer arietinum]	1534	NW_008988110.1	539688	541222	-	-
gene1091	2.32014	2.29546	2.57659	3.04355	2.86256	3.32724	2.11851	3.32891	3.03721	3.01191	2.61966	2.96476	sp|Q9LT08|PSDE_ARATH 26S proteasome non-ATPase regulatory subunit 14 homolog OS=Arabidopsis thaliana GN=RPN11 PE=1 SV=1	gi|658024431|ref|XP_008347621.1| PREDICTED: 26S proteasome non-ATPase regulatory subunit 14 homolog [Malus domestica] gi|694311716|ref|XP_009359224.1| PREDICTED: 26S proteasome non-ATPase regulatory subunit 14 homolog [Pyrus x bretschneideri] gi|694311718|ref|XP_009359236.1| PREDICTED: 26S proteasome non-ATPase regulatory subunit 14 homolog [Pyrus x bretschneideri] gi|694382772|ref|XP_009367376.1…	3284	NW_008988041.1	96504	99788	-	-
gene10910	12.8017	13.3784	12.7431	13.0947	12.5614	12.5493	12.8054	10.6726	11.6024	11.1026	12.9159	11.7465	sp|Q7XZU2|SAC3_ARATH Phosphoinositide phosphatase SAC3 OS=Arabidopsis thaliana GN=SAC3 PE=2 SV=1	gi|694358925|ref|XP_009359688.1| PREDICTED: phosphoinositide phosphatase SAC3 [Pyrus x bretschneideri] gi|694358928|ref|XP_009359689.1| PREDICTED: phosphoinositide phosphatase SAC3 [Pyrus x bretschneideri]	8177	NW_008988110.1	546174	554351	+	-
gene10911	16.0135	15.9871	14.1074	16.4093	15.693	12.3885	12.2064	15.3345	14.8593	11.5649	15.6421	13.2707	sp|Q94HF1|EIF3K_ORYSJ Eukaryotic translation initiation factor 3 subunit K OS=Oryza sativa subsp. japonica GN=TIF3K1 PE=2 SV=1	gi|694358931|ref|XP_009359690.1| PREDICTED: eukaryotic translation initiation factor 3 subunit K-like [Pyrus x bretschneideri]	2352	NW_008988110.1	554621	556973	-	-
gene10912	1.09117	0.448798	0.342333	0.118776	0.87097	0.348456	0.2114	0.205602	0.487027	0.105997	0.57441	0.271696	sp|Q8LNZ2|NACK2_ARATH Kinesin-like protein NACK2 OS=Arabidopsis thaliana GN=NACK2 PE=1 SV=1	gi|694358935|ref|XP_009359691.1| PREDICTED: kinesin-like protein NACK2 [Pyrus x bretschneideri]	4999	NW_008988110.1	562091	567090	-	-
gene10913	2.12556	2.43704	2.97427	2.75189	2.55823	9.37483	3.63512	2.69979	4.0096	4.04826	2.5694	4.75352	sp|P13708|SUSY_SOYBN Sucrose synthase OS=Glycine max GN=SS PE=1 SV=2	gi|658005333|ref|XP_008337809.1| PREDICTED: sucrose synthase [Malus domestica] gi|658005335|ref|XP_008337810.1| PREDICTED: sucrose synthase [Malus domestica] gi|658005337|ref|XP_008337811.1| PREDICTED: sucrose synthase [Malus domestica]	4603	NW_008988110.1	574636	579239	+	-
gene10914	0	0	0	0	0	0	0	0	0	0.0812452	0	0.016249	sp|Q84R10|PME36_ARATH Probable pectinesterase/pectinesterase inhibitor 36 OS=Arabidopsis thaliana GN=PME36 PE=2 SV=2	gi|694359184|ref|XP_009359756.1| PREDICTED: pectinesterase/pectinesterase inhibitor PPE8B-like [Pyrus x bretschneideri]	1087	NW_008988110.1	585826	586913	+	-
gene10915	0.881611	1.13019	1.55399	1.15348	0.861739	2.21709	1.98218	1.66494	1.63093	1.88128	1.1162	1.87528	sp|Q40863|EMB8_PICGL Embryogenesis-associated protein EMB8 OS=Picea glauca GN=EMB8 PE=2 SV=1	gi|694358938|ref|XP_009359693.1| PREDICTED: uncharacterized protein LOC103950231 isoform X1 [Pyrus x bretschneideri]	7464	NW_008988110.1	587260	594724	-	-
gene10916	1.06728	0.967938	1.02545	0.457445	1.82966	2.56202	0.407083	0.431912	0.847087	0	1.06955	0.84962	-	gi|694358945|ref|XP_009359695.1| PREDICTED: uncharacterized protein LOC103950232 [Pyrus x bretschneideri]	649	NW_008988110.1	603929	604578	+	-
gene10917	1.21233	0.851208	0.730013	0.93865	1.74309	0.214576	1.11375	1.60371	1.13513	0.59833	1.09506	0.933099	sp|P32295|ARG7_VIGRR Indole-3-acetic acid-induced protein ARG7 OS=Vigna radiata var. radiata GN=ARG7 PE=2 SV=1	gi|694358948|ref|XP_009359696.1| PREDICTED: uncharacterized protein LOC103950233 isoform X1 [Pyrus x bretschneideri]	2214	NW_008988110.1	628916	631130	-	-
gene10918	0.0636877	0.0660108	0.0174832	0.0909898	0.163771	0.0436807	0.032389	0.189005	0.101096	0.0812004	0.0803885	0.0894741	sp|O81211|RBOHE_ARATH Respiratory burst oxidase homolog protein E OS=Arabidopsis thaliana GN=RBOHE PE=2 SV=2	gi|694358958|ref|XP_009359699.1| PREDICTED: respiratory burst oxidase homolog protein E-like [Pyrus x bretschneideri]	5438	NW_008988110.1	639196	644634	+	-
gene10919	258.322	239.604	198.864	208.628	247.627	260.234	273.994	242.731	236.907	223.267	230.609	247.427	sp|Q6QPJ6|PRXQ_POPJC Peroxiredoxin Q, chloroplastic OS=Populus jackii GN=PRXQ PE=1 SV=1	gi|694358961|ref|XP_009359700.1| PREDICTED: peroxiredoxin Q, chloroplastic-like [Pyrus x bretschneideri]	1636	NW_008988110.1	646794	648430	+	-
gene1092	0.421587	0.355034	0.318262	0.662548	0.361366	0.16867	0.241202	0.255914	0.50191	0.56439	0.423759	0.346417	sp|Q9LT08|PSDE_ARATH 26S proteasome non-ATPase regulatory subunit 14 homolog OS=Arabidopsis thaliana GN=RPN11 PE=1 SV=1	gi|658024431|ref|XP_008347621.1| PREDICTED: 26S proteasome non-ATPase regulatory subunit 14 homolog [Malus domestica] gi|694311716|ref|XP_009359224.1| PREDICTED: 26S proteasome non-ATPase regulatory subunit 14 homolog [Pyrus x bretschneideri] gi|694311718|ref|XP_009359236.1| PREDICTED: 26S proteasome non-ATPase regulatory subunit 14 homolog [Pyrus x bretschneideri] gi|694382772|ref|XP_009367376.1…	3286	NW_008988041.1	155410	158696	+	-
gene10920	0	0	0	0.0914607	0	0	0.054261	0.0287853	0	0	0.0182921	0.0166093	sp|Q9LMA1|FMO1_ARATH Probable flavin-containing monooxygenase 1 OS=Arabidopsis thaliana GN=FMO1 PE=2 SV=1	gi|694359187|ref|XP_009359757.1| PREDICTED: probable flavin-containing monooxygenase 1 [Pyrus x bretschneideri]	3246	NW_008988110.1	656340	659586	-	-
gene10921	5.98185	4.84875	2.35789	3.15552	3.41826	2.52474	0.936039	2.23454	2.15646	2.97247	3.95245	2.16485	-	gi|658005348|ref|XP_008337817.1| PREDICTED: uncharacterized protein LOC103400907 [Malus domestica]	1129	NW_008988110.1	677559	678688	+	-
gene10922	0	0	0	0	0	0	0	0	0	0	0	0	-	-	290	NW_008988110.1	703425	703715	-	-
gene10923	1.38969	1.39028	1.43307	1.21543	1.20154	1.84548	1.2414	1.44752	1.64418	1.30652	1.326	1.49702	sp|P0CJ66|Y1705_ARATH Uncharacterized protein At1g27050 OS=Arabidopsis thaliana GN=At1g27050 PE=2 SV=1	gi|694421423|ref|XP_009338565.1| PREDICTED: uncharacterized protein LOC103930886 [Pyrus x bretschneideri]	7165	NW_008988110.1	703784	710949	+	-
gene10924	0.39178	2.8425	9.46432	4.70174	0.447756	98.4359	2.39092	2.95954	8.26238	10.6895	3.56962	24.5477	sp|P17407|21KD_DAUCA 21 kDa protein OS=Daucus carota PE=2 SV=1	gi|694358971|ref|XP_009359704.1| PREDICTED: 21 kDa protein [Pyrus x bretschneideri]	884	NW_008988110.1	714122	715006	+	-
gene10925	15.9982	15.0867	13.2734	13.6934	15.1095	15.295	14.9989	9.12114	14.9224	11.8068	14.6322	13.2288	sp|Q5ZKD5|RRP12_CHICK RRP12-like protein OS=Gallus gallus GN=RRP12 PE=2 SV=1	gi|694358968|ref|XP_009359702.1| PREDICTED: RRP12-like protein [Pyrus x bretschneideri]	7263	NW_008988110.1	716761	724024	+	-
gene10926	21.0001	18.4441	18.5419	19.2271	21.595	20.0207	18.5214	14.7125	18.5423	16.9796	19.7617	17.7553	sp|Q9C9P4|KASC2_ARATH 3-oxoacyl-[acyl-carrier-protein] synthase II, chloroplastic OS=Arabidopsis thaliana GN=KAS2 PE=1 SV=1	gi|694359017|ref|XP_009359705.1| PREDICTED: 3-oxoacyl-[acyl-carrier-protein] synthase II, chloroplastic-like [Pyrus x bretschneideri]	5430	NW_008988110.1	724579	730009	-	-
gene10927	3.95058	5.36208	4.18302	5.48287	5.53627	4.64492	6.64917	5.48137	5.24718	5.37269	4.90296	5.47906	-	gi|694359027|ref|XP_009359708.1| PREDICTED: uncharacterized protein LOC103950243 isoform X2 [Pyrus x bretschneideri]	1841	NW_008988110.1	744535	746376	-	-
gene10928	1.57339	1.50908	1.39245	1.58358	1.79819	1.18113	1.74364	1.52054	1.59758	1.38926	1.57134	1.48643	sp|Q7XJN0|RH17_ARATH DEAD-box ATP-dependent RNA helicase 17 OS=Arabidopsis thaliana GN=RH17 PE=2 SV=1	gi|694359030|ref|XP_009359709.1| PREDICTED: DEAD-box ATP-dependent RNA helicase 17-like [Pyrus x bretschneideri]	3687	NW_008988110.1	748989	752676	+	-
gene10929	12.5869	13.8948	12.3546	13.0757	10.5405	20.3362	14.9168	9.19141	14.2971	13.2496	12.4905	14.3982	sp|Q8RYC8|ARFS_ARATH Auxin response factor 19 OS=Arabidopsis thaliana GN=ARF19 PE=1 SV=2	gi|694359034|ref|XP_009359710.1| PREDICTED: auxin response factor 19 [Pyrus x bretschneideri]	6872	NW_008988110.1	771376	778248	+	-
gene1093	0	0	0	0	0	0	0	0.0761508	0	0	0	0.0152302	sp|Q9SX78|CXE2_ARATH Probable carboxylesterase 2 OS=Arabidopsis thaliana GN=CXE2 PE=2 SV=1	gi|694311713|ref|XP_009359212.1| PREDICTED: probable carboxylesterase 2 [Pyrus x bretschneideri] gi|694311720|ref|XP_009359247.1| PREDICTED: probable carboxylesterase 2 [Pyrus x bretschneideri]	1227	NW_008988041.1	161158	162385	-	-
gene10930	169.443	142.658	127.561	137.655	184.612	114.96	122.372	132.185	118.204	140.175	152.386	125.579	sp|O65282|CH10C_ARATH 20 kDa chaperonin, chloroplastic OS=Arabidopsis thaliana GN=CPN21 PE=1 SV=2	gi|694359037|ref|XP_009359711.1| PREDICTED: 20 kDa chaperonin, chloroplastic [Pyrus x bretschneideri]	2069	NW_008988110.1	778369	780438	-	-
gene10931	0	0.0956734	0	0	0.105495	0	0	0	0	0	0.0402336	0	sp|Q84QC2|ERF17_ARATH Ethylene-responsive transcription factor ERF017 OS=Arabidopsis thaliana GN=ERF017 PE=2 SV=1	gi|694359040|ref|XP_009359712.1| PREDICTED: ethylene-responsive transcription factor ERF017-like [Pyrus x bretschneideri]	938	NW_008988110.1	790127	791065	+	-
gene10932	0	0	0	0.0242967	0	0	0	0	0	0	0.00485934	0	sp|P49676|BGAL_BRAOL Beta-galactosidase OS=Brassica oleracea PE=2 SV=1	gi|694359190|ref|XP_009359758.1| PREDICTED: beta-galactosidase 15 [Pyrus x bretschneideri]	4073	NW_008988110.1	792350	796423	-	-
gene10933	17.4269	27.0581	36.7587	38.419	19.9168	35.4635	27.0432	53.3713	32.8019	44.8945	27.9159	38.7149	-	gi|694359044|ref|XP_009359713.1| PREDICTED: uncharacterized protein LOC103950249 [Pyrus x bretschneideri]	1257	NW_008988110.1	810543	811800	+	-
gene10934	20.8815	20.2711	23.4817	21.3946	22.6503	21.3291	19.8736	29.355	23.693	25.3112	21.7358	23.9124	sp|Q01085|TIAR_HUMAN Nucleolysin TIAR OS=Homo sapiens GN=TIAL1 PE=1 SV=1	gi|694359047|ref|XP_009359714.1| PREDICTED: oligouridylate-binding protein 1-like isoform X1 [Pyrus x bretschneideri]	4644	NW_008988110.1	812807	817451	-	-
gene10935	8.89027	7.12235	6.88528	5.89051	6.62639	6.00909	4.32465	4.31034	3.81777	3.24167	7.08296	4.3407	sp|Q9LMA8|TI10A_ARATH Protein TIFY 10A OS=Arabidopsis thaliana GN=TIFY10A PE=1 SV=1	gi|694359054|ref|XP_009359716.1| PREDICTED: protein TIFY 10A-like [Pyrus x bretschneideri]	2016	NW_008988110.1	822572	824588	-	-
gene10936	5.5736	6.17636	5.74575	5.92984	5.9464	6.62872	6.30225	4.55907	5.94305	6.28975	5.87439	5.94457	sp|A7PZL3|PGLR_VITVI Probable polygalacturonase OS=Vitis vinifera GN=GSVIVT00026920001 PE=1 SV=1	gi|694359057|ref|XP_009359717.1| PREDICTED: probable polygalacturonase [Pyrus x bretschneideri]	5841	NW_008988110.1	826645	832486	-	-
gene10937	9.63219	9.28615	8.7102	9.06632	9.8347	9.52087	10.1212	14.5983	10.3431	8.70494	9.30591	10.6577	sp|P87173|LSM1_SCHPO U6 snRNA-associated Sm-like protein LSm1 OS=Schizosaccharomyces pombe (strain 972 / ATCC 24843) GN=lsm1 PE=3 SV=1	gi|657947348|ref|XP_008389036.1| PREDICTED: U6 snRNA-associated Sm-like protein LSm1 [Malus domestica] gi|658005376|ref|XP_008337833.1| PREDICTED: U6 snRNA-associated Sm-like protein LSm1 [Malus domestica] gi|694359067|ref|XP_009359721.1| PREDICTED: U6 snRNA-associated Sm-like protein LSm1 [Pyrus x bretschneideri]	2445	NW_008988110.1	836402	838847	+	-
gene10938	0	0	0	0	0	0	0	0	0	0	0	0	sp|Q3E991|Y5269_ARATH Probable inactive leucine-rich repeat receptor-like protein kinase At5g20690 OS=Arabidopsis thaliana GN=At5g20690 PE=2 SV=4	gi|694359193|ref|XP_009359759.1| PREDICTED: probable inactive leucine-rich repeat receptor-like protein kinase At5g20690 [Pyrus x bretschneideri]	3212	NW_008988110.1	840866	844078	-	-
gene10939	0.719994	0.277677	0.31256	0.344477	0.822863	0.474674	0.272491	0.32525	0.273384	0.204943	0.495514	0.310148	sp|Q54DU5|Y2028_DICDI von Willebrand factor A domain-containing protein DDB_G0292028 OS=Dictyostelium discoideum GN=DDB_G0292028 PE=4 SV=1	gi|694359061|ref|XP_009359719.1| PREDICTED: uncharacterized protein LOC103950254 [Pyrus x bretschneideri]	5171	NW_008988110.1	845889	851060	-	-
gene1094	0.638449	0.101806	0.539271	0.336791	0.392898	0.179645	0.349665	0.264994	0.356379	0.300557	0.401843	0.290248	sp|Q9SX77|UMP6_ARATH Uncharacterized protein At1g47420, mitochondrial OS=Arabidopsis thaliana GN=At1g47420 PE=1 SV=1	gi|694311711|ref|XP_009359200.1| PREDICTED: uncharacterized protein At1g47420, mitochondrial-like [Pyrus x bretschneideri] gi|694311723|ref|XP_009359257.1| PREDICTED: uncharacterized protein At1g47420, mitochondrial-like [Pyrus x bretschneideri]	1763	NW_008988041.1	169912	171675	+	-
gene10940	5.09041	5.90247	5.46193	5.20705	5.23328	6.61062	6.40692	5.84451	5.79804	4.19638	5.37903	5.77129	-	gi|694359064|ref|XP_009359720.1| PREDICTED: protein trichome birefringence-like 16 [Pyrus x bretschneideri]	3725	NW_008988110.1	853401	857126	-	-
gene10941	1.94937	2.31012	2.32014	2.18129	2.32916	2.08184	2.01741	2.12574	2.29373	2.16213	2.21802	2.13617	sp|Q948X8|MTNA_TOBAC Methylthioribose-1-phosphate isomerase OS=Nicotiana tabacum GN=CIG2 PE=2 SV=1	gi|694359073|ref|XP_009359722.1| PREDICTED: methylthioribose-1-phosphate isomerase-like [Pyrus x bretschneideri]	12703	NW_008988110.1	860718	873421	+	-
gene10942	4.71494	5.55332	9.17788	8.32836	12.0019	4.89967	8.50138	6.47583	4.47117	6.77654	7.95527	6.22492	sp|B9RR88|MTNA_RICCO Methylthioribose-1-phosphate isomerase OS=Ricinus communis GN=RCOM_0711420 PE=2 SV=1	gi|658005391|ref|XP_008337840.1| PREDICTED: methylthioribose-1-phosphate isomerase-like [Malus domestica]	404	NW_008988110.1	862929	863333	+	-
gene10943	0.398216	1.00237	0.374797	0.975301	0.260063	0.832364	0.810065	2.45564	1.03202	1.10247	0.602149	1.24651	sp|Q08298|RD22_ARATH Dehydration-responsive protein RD22 OS=Arabidopsis thaliana GN=RD22 PE=2 SV=1	gi|658005389|ref|XP_008337839.1| PREDICTED: dehydration-responsive protein RD22-like [Malus domestica]	1522	NW_008988110.1	875413	876935	-	-
gene10945	9.76384	11.2909	12.7592	12.2663	10.1444	8.48606	7.79705	11.5817	9.44201	7.24286	11.2449	8.90993	-	gi|658005386|ref|XP_008337838.1| PREDICTED: uncharacterized protein LOC103400923 [Malus domestica]	1073	NW_008988110.1	884394	885467	+	-
gene10946	0.499353	0.562573	0.452958	0.446662	0.545885	0.833877	0.794976	0.585738	0.334787	0.553621	0.501486	0.6206	sp|Q9ZPB7|AL7A1_MALDO Aldehyde dehydrogenase family 7 member A1 OS=Malus domestica PE=1 SV=3	gi|694359076|ref|XP_009359723.1| PREDICTED: aldehyde dehydrogenase family 7 member A1-like [Pyrus x bretschneideri]	3988	NW_008988110.1	888666	892654	-	-
gene10947	11.2127	9.38677	8.19598	10.0856	8.4547	11.3762	8.73908	6.94512	9.23788	10.76	9.46716	9.41167	sp|Q9SYG9|CCX4_ARATH Cation/calcium exchanger 4 OS=Arabidopsis thaliana GN=CCX4 PE=2 SV=1	gi|694359095|ref|XP_009359727.1| PREDICTED: cation/calcium exchanger 4-like [Pyrus x bretschneideri] gi|694359099|ref|XP_009359728.1| PREDICTED: cation/calcium exchanger 4-like [Pyrus x bretschneideri] gi|694359102|ref|XP_009359729.1| PREDICTED: cation/calcium exchanger 4-like [Pyrus x bretschneideri] gi|694359105|ref|XP_009359730.1| PREDICTED: cation/calcium exchanger 4-like [Pyrus x bretschneid…	2610	NW_008988110.1	894309	896919	+	-
gene10948	0	0	0	0.0654934	0	0.157204	0	0.0618378	0.259884	0.40913	0.0130987	0.177611	sp|Q9ZUF7|LOR6_ARATH Protein LURP-one-related 6 OS=Arabidopsis thaliana GN=At2g05910 PE=2 SV=1	gi|694359092|ref|XP_009359726.1| PREDICTED: protein LURP-one-related 6-like [Pyrus x bretschneideri]	1511	NW_008988110.1	897592	899103	-	-
gene10949	0.264512	0.0913866	0.0968161	0.201549	0.335893	0.376273	0.0597866	0.0634331	0.159953	0.329752	0.198031	0.19784	sp|Q6AWT8|GG3_ARATH Guanine nucleotide-binding protein subunit gamma 3 OS=Arabidopsis thaliana GN=GG3 PE=2 SV=1	gi|694359088|ref|XP_009359725.1| PREDICTED: guanine nucleotide-binding protein subunit gamma 3-like [Pyrus x bretschneideri]	2946	NW_008988110.1	906250	909196	+	-
gene1095	0.082855	0.0858772	0.545876	0.189398	0.0946929	0.303076	0.589913	0.357654	0.15031	0.253532	0.19974	0.330897	-	gi|694311709|ref|XP_009359188.1| PREDICTED: uncharacterized protein LOC103949796 [Pyrus x bretschneideri] gi|694311725|ref|XP_009359265.1| PREDICTED: uncharacterized protein LOC103949859 [Pyrus x bretschneideri]	1045	NW_008988041.1	180318	181363	-	-
gene10950	8.51794	7.04997	5.96136	6.34774	8.59385	6.50549	5.33154	3.56912	6.22636	5.98304	7.29417	5.52311	sp|O65351|SUBL_ARATH Subtilisin-like protease OS=Arabidopsis thaliana GN=ARA12 PE=1 SV=1	gi|694359085|ref|XP_009359724.1| PREDICTED: subtilisin-like protease [Pyrus x bretschneideri]	2775	NW_008988110.1	909506	912281	-	-
gene10951	0.131519	0.181755	0.0962769	0.350746	0.075155	0.120271	0.0445902	0.0709648	0.159062	0.245936	0.16709	0.128165	-	gi|694359199|ref|XP_009359762.1| PREDICTED: uncharacterized protein LOC103950297 [Pyrus x bretschneideri]	3950	NW_008988110.1	949473	953423	+	-
gene10952	0	0.0494172	0	0	0	0.0436006	0	0	0	0.0486308	0.00988344	0.0184463	sp|P24465|C71A1_PERAE Cytochrome P450 71A1 OS=Persea americana GN=CYP71A1 PE=1 SV=2	gi|694359108|ref|XP_009359731.1| PREDICTED: flavonoid 3&apos;-monooxygenase-like [Pyrus x bretschneideri]	1816	NW_008988110.1	963646	965462	+	-
gene10955	0.0343722	0.178129	0.45291	0.274999	0.117849	0.0942977	0	0.0741858	0.0623557	0.0701179	0.211652	0.0601914	sp|Q8GXZ3|Y5102_ARATH Serine/threonine-protein kinase At5g01020 OS=Arabidopsis thaliana GN=At5g01020 PE=1 SV=1	gi|694359114|ref|XP_009359732.1| PREDICTED: serine/threonine-protein kinase At5g01020-like [Pyrus x bretschneideri]	2519	NW_008988110.1	995976	998495	-	-
gene10956	197.668	255.937	347.316	326.001	190.806	338.466	329.394	324.027	315.27	471.105	263.546	355.652	sp|Q8RWQ9|ALEUL_ARATH Thiol protease aleurain-like OS=Arabidopsis thaliana GN=At3g45310 PE=2 SV=1	gi|694359117|ref|XP_009359733.1| PREDICTED: thiol protease aleurain-like [Pyrus x bretschneideri]	2661	NW_008988110.1	1014885	1017546	+	-
gene10957	7.89061	6.55748	6.20553	5.44364	6.94629	5.98065	6.97728	6.559	6.60923	6.52563	6.60871	6.53036	sp|Q9ZUE9|PP149_ARATH Pentatricopeptide repeat-containing protein At2g06000 OS=Arabidopsis thaliana GN=At2g06000 PE=2 SV=1	gi|658005413|ref|XP_008337852.1| PREDICTED: pentatricopeptide repeat-containing protein At2g06000 [Malus domestica]	2436	NW_008988110.1	1018946	1021382	-	-
gene10958	3.70284	3.04855	2.13389	2.46126	4.02179	3.31412	3.33885	3.17408	2.73939	3.13397	3.07367	3.14008	sp|Q5U1Y0|TM192_RAT Transmembrane protein 192 OS=Rattus norvegicus GN=Tmem192 PE=2 SV=1	gi|694359126|ref|XP_009359736.1| PREDICTED: uncharacterized protein LOC103950270 isoform X2 [Pyrus x bretschneideri]	3297	NW_008988110.1	1024649	1027946	+	-
gene10959	9.60312	9.47004	9.29303	10.9561	11.5476	9.66633	11.1202	6.28132	9.76034	8.96701	10.174	9.15904	sp|Q3UDE2|TTL12_MOUSE Tubulin--tyrosine ligase-like protein 12 OS=Mus musculus GN=Ttll12 PE=1 SV=1	gi|694359140|ref|XP_009359741.1| PREDICTED: tubulin--tyrosine ligase-like protein 12 isoform X2 [Pyrus x bretschneideri]	5013	NW_008988110.1	1028061	1033074	-	-
gene1096	0	0	0	0	0	0	0	0	0	0	0	0	sp|Q54CI5|DPH4_DICDI DPH4 homolog OS=Dictyostelium discoideum GN=dph4 PE=3 SV=1	gi|694311704|ref|XP_009359171.1| PREDICTED: DPH4 homolog [Pyrus x bretschneideri] gi|694311729|ref|XP_009359287.1| PREDICTED: DPH4 homolog [Pyrus x bretschneideri]	1696	NW_008988041.1	184077	185773	-	-
gene10960	4.12937	3.86579	4.24174	3.80617	3.61563	4.35482	4.40328	4.02498	3.74561	5.33278	3.93174	4.3723	-	gi|694359143|ref|XP_009359742.1| PREDICTED: suppressor protein SRP40-like [Pyrus x bretschneideri]	2600	NW_008988110.1	1035102	1037702	+	-
gene10961	0	0	0	0	0	0	0	0	0	0	0	0	-	gi|694359205|ref|XP_009359764.1| PREDICTED: uncharacterized protein LOC103950299 [Pyrus x bretschneideri]	884	NW_008988110.1	1040393	1041277	+	-
gene10962	6.2595	7.49789	6.79096	7.36849	7.75355	7.88359	7.12912	8.57517	6.56175	9.48128	7.13408	7.92618	-	gi|694359149|ref|XP_009359744.1| PREDICTED: uncharacterized protein LOC103950274 isoform X2 [Pyrus x bretschneideri]	2310	NW_008988110.1	1043315	1045625	+	-
gene10963	15.2323	7.063	4.29151	4.23789	10.6513	2.93254	2.85398	4.75837	3.63597	2.55537	8.2952	3.34725	-	gi|694359153|ref|XP_009359746.1| PREDICTED: uncharacterized protein LOC103950277 [Pyrus x bretschneideri]	864	NW_008988110.1	1046100	1046964	+	-
gene10964	3.94862	3.99379	3.87499	3.40115	5.0796	3.90747	4.50126	3.6642	4.34298	4.45556	4.05963	4.17429	-	gi|694359156|ref|XP_009359747.1| PREDICTED: uncharacterized protein LOC103950278 [Pyrus x bretschneideri]	4539	NW_008988110.1	1047407	1051946	+	-
gene10965	6.40328	5.51467	4.58553	4.87908	6.46967	5.12016	3.49242	4.27293	5.97656	3.81777	5.57045	4.53597	sp|O75762|TRPA1_HUMAN Transient receptor potential cation channel subfamily A member 1 OS=Homo sapiens GN=TRPA1 PE=2 SV=3	gi|694359208|ref|XP_009359765.1| PREDICTED: ankyrin repeat-containing protein At3g12360-like, partial [Pyrus x bretschneideri]	2799	NW_008988110.1	1052095	1054894	-	-
gene10966	0.24431	0	0	0	0.111686	0	0.0993969	0	0	0.199353	0.0711993	0.0597501	sp|A5PK19|MET13_BOVIN Methyltransferase-like protein 13 OS=Bos taurus GN=METTL13 PE=2 SV=1	gi|694359211|ref|XP_009359766.1| PREDICTED: methyltransferase-like protein 13 [Pyrus x bretschneideri]	1772	NW_008988111.1	404	2176	-	-
gene10967	3.52464	3.75909	3.30934	3.67818	4.02822	4.62459	4.36431	4.13438	3.66043	3.90768	3.65989	4.13828	sp|C0LU16|MED21_ARATH Mediator of RNA polymerase II transcription subunit 21 OS=Arabidopsis thaliana GN=MED21 PE=1 SV=1	gi|694359214|ref|XP_009359767.1| PREDICTED: mediator of RNA polymerase II transcription subunit 21-like [Pyrus x bretschneideri] gi|694445574|ref|XP_009349215.1| PREDICTED: mediator of RNA polymerase II transcription subunit 21-like [Pyrus x bretschneideri]	1695	NW_008988111.1	3288	4983	+	-
gene10968	3.12369	4.19524	2.27055	2.36339	3.31858	2.49445	3.44566	6.36207	3.63154	4.6221	3.05429	4.11116	sp|P49964|SRP19_ORYSJ Signal recognition particle 19 kDa protein OS=Oryza sativa subsp. japonica GN=SRP19 PE=1 SV=1	gi|694359226|ref|XP_009359768.1| PREDICTED: signal recognition particle 19 kDa protein-like [Pyrus x bretschneideri] gi|694445576|ref|XP_009349216.1| PREDICTED: signal recognition particle 19 kDa protein-like [Pyrus x bretschneideri]	1968	NW_008988111.1	4984	6952	-	-
gene10969	1.21002	1.44924	1.21056	1.07566	1.50582	1.30325	1.42218	1.82811	1.65855	1.09706	1.29026	1.46183	sp|Q2QZ86|ACLA2_ORYSJ ATP-citrate synthase alpha chain protein 2 OS=Oryza sativa subsp. japonica GN=ACLA-2 PE=2 SV=2	gi|694359229|ref|XP_009359770.1| PREDICTED: ATP-citrate synthase alpha chain protein 2-like [Pyrus x bretschneideri]	3220	NW_008988111.1	7605	10825	+	-
gene1097	0.108365	0.0224635	0.0237981	0.0495422	0.049539	0.0198194	0.0661319	0.0233885	0.0196588	0.0663181	0.0507415	0.0390633	-	gi|694311732|ref|XP_009359301.1| PREDICTED: uncharacterized protein LOC103949885 [Pyrus x bretschneideri]	3995	NW_008988041.1	192891	196886	-	-
gene10970	5.92168	6.09384	4.18007	3.52912	5.94595	5.49261	4.68938	7.34898	5.48647	5.73801	5.13413	5.75109	sp|Q9LRP7|ATG8I_ARATH Autophagy-related protein 8i OS=Arabidopsis thaliana GN=ATG8I PE=2 SV=1	gi|694359232|ref|XP_009359771.1| PREDICTED: autophagy-related protein 8i-like [Pyrus x bretschneideri]	2047	NW_008988111.1	48919	50966	-	-
gene10971	0.39539	0.579389	0.501529	0.514242	0.280478	0.411447	0.436827	0.478183	0.476132	0.38243	0.454205	0.437004	sp|Q84WU2|UBP13_ARATH Ubiquitin carboxyl-terminal hydrolase 13 OS=Arabidopsis thaliana GN=UBP13 PE=1 SV=1	gi|694359684|ref|XP_009359898.1| PREDICTED: BTB/POZ and MATH domain-containing protein 3-like [Pyrus x bretschneideri]	12701	NW_008988111.1	33213	45914	+	-
gene10972	0.695704	0.917738	0.347237	0.65058	0.578256	0.867553	0.643284	0.614268	0.917891	0.516076	0.637903	0.711814	sp|Q84WU2|UBP13_ARATH Ubiquitin carboxyl-terminal hydrolase 13 OS=Arabidopsis thaliana GN=UBP13 PE=1 SV=1	gi|694359694|ref|XP_009359901.1| PREDICTED: ubiquitin carboxyl-terminal hydrolase 13-like [Pyrus x bretschneideri]	1369	NW_008988111.1	46231	47600	+	-
gene10973	102.266	93.7237	88.3619	81.9548	78.836	121.435	75.4544	102.596	97.8624	77.2343	89.0284	94.9164	sp|Q9AT55|METK2_ELAUM S-adenosylmethionine synthase 2 OS=Elaeagnus umbellata GN=SAMS2 PE=2 SV=1	gi|694359235|ref|XP_009359772.1| PREDICTED: S-adenosylmethionine synthase 2-like [Pyrus x bretschneideri] gi|694359239|ref|XP_009359773.1| PREDICTED: S-adenosylmethionine synthase 2-like [Pyrus x bretschneideri]	2479	NW_008988111.1	54343	56822	+	-
gene10974	0	0	0	0	0	0	0	0	0	0	0	0	sp|Q84V39|ALL10_OLEEU Major pollen allergen Ole e 10 OS=Olea europaea PE=1 SV=1	gi|694359698|ref|XP_009359902.1| PREDICTED: major pollen allergen Ole e 10-like [Pyrus x bretschneideri]	1213	NW_008988111.1	60989	62202	-	-
gene10975	1.67846	2.71012	2.44485	2.11415	1.50069	3.1638	3.34471	2.66153	3.37638	3.34248	2.08965	3.17778	sp|Q5W274|PDR3_TOBAC Pleiotropic drug resistance protein 3 OS=Nicotiana tabacum GN=PDR3 PE=2 SV=1	gi|694359242|ref|XP_009359774.1| PREDICTED: pleiotropic drug resistance protein 3-like [Pyrus x bretschneideri]	7583	NW_008988111.1	78748	86331	+	-
gene10976	0.0205491	0.0425972	0	0	0	0.0657708	0.0522521	0.0554391	0.0186394	0.0733588	0.0126293	0.053092	sp|Q5W274|PDR3_TOBAC Pleiotropic drug resistance protein 3 OS=Nicotiana tabacum GN=PDR3 PE=2 SV=1	gi|694359245|ref|XP_009359775.1| PREDICTED: pleiotropic drug resistance protein 3-like [Pyrus x bretschneideri]	8427	NW_008988111.1	86634	95061	-	-
gene10977	24.5823	21.055	17.6897	17.6794	26.6641	18.9583	21.1188	13.4718	18.0187	16.1701	21.5341	17.5475	sp|Q9SQU6|PP216_ARATH Pentatricopeptide repeat-containing protein At3g06430, chloroplastic OS=Arabidopsis thaliana GN=EMB2750 PE=2 SV=1	gi|694359248|ref|XP_009359776.1| PREDICTED: pentatricopeptide repeat-containing protein At3g06430, chloroplastic-like [Pyrus x bretschneideri]	2698	NW_008988111.1	96576	99274	-	-
gene10978	19.0568	17.6894	17.1773	15.6883	19.1567	16.9488	17.7727	11.5052	17.0223	16.2079	17.7537	15.8914	sp|Q9SMX9|SPL1_ARATH Squamosa promoter-binding-like protein 1 OS=Arabidopsis thaliana GN=SPL1 PE=1 SV=2	gi|694359262|ref|XP_009359778.1| PREDICTED: squamosa promoter-binding-like protein 1 [Pyrus x bretschneideri]	5961	NW_008988111.1	100073	106034	-	-
gene10979	15.69	13.7774	14.8716	14.5041	15.493	16.0814	15.3202	10.9583	14.5165	14.4031	14.8672	14.2559	sp|Q75LH6|SPL6_ORYSJ Squamosa promoter-binding-like protein 6 OS=Oryza sativa subsp. japonica GN=SPL6 PE=2 SV=1	gi|694359259|ref|XP_009359777.1| PREDICTED: squamosa promoter-binding-like protein 12 [Pyrus x bretschneideri]	6898	NW_008988111.1	107511	114409	-	-
gene1098	0	0	0	0	0	0	0	0	0	0	0	0	sp|Q38899|ORC2_ARATH Origin recognition complex subunit 2 OS=Arabidopsis thaliana GN=ORC2 PE=1 SV=1	gi|694311699|ref|XP_009359159.1| PREDICTED: origin recognition complex subunit 2-like [Pyrus x bretschneideri] gi|694311734|ref|XP_009359310.1| PREDICTED: origin recognition complex subunit 2-like [Pyrus x bretschneideri]	2483	NW_008988041.1	201160	203643	+	-
gene10980	0.936038	0.905501	0.99356	0.713229	0.784501	0.684788	1.17421	0.606078	1.10376	0.954741	0.866566	0.904716	sp|Q41328|PTI1_SOLLC Pto-interacting protein 1 OS=Solanum lycopersicum GN=PTI1 PE=1 SV=2	gi|694359265|ref|XP_009359779.1| PREDICTED: pto-interacting protein 1-like [Pyrus x bretschneideri] gi|694359268|ref|XP_009359781.1| PREDICTED: pto-interacting protein 1-like [Pyrus x bretschneideri] gi|694387968|ref|XP_009369714.1| PREDICTED: pto-interacting protein 1-like [Pyrus x bretschneideri] gi|694387970|ref|XP_009369715.1| PREDICTED: pto-interacting protein 1-like [Pyrus x bretschneideri]	2775	NW_008988111.1	144425	147200	+	-
gene10981	0.484722	0.314002	0.266126	0.161587	0.438565	0.258573	0.32868	0.305136	0.201518	0.329605	0.333	0.284702	sp|Q8LEB6|Y5185_ARATH Probable receptor-like protein kinase At5g18500 OS=Arabidopsis thaliana GN=At5g18500 PE=1 SV=1	gi|694359272|ref|XP_009359782.1| PREDICTED: probable receptor-like protein kinase At5g18500 [Pyrus x bretschneideri] gi|694387965|ref|XP_009369713.1| PREDICTED: probable receptor-like protein kinase At5g18500 [Pyrus x bretschneideri]	4287	NW_008988111.1	147833	152120	-	-
gene10982	23.0538	22.7127	19.7275	19.3309	21.6757	16.0764	16.4889	14.7682	14.8958	11.8646	21.3001	14.8188	sp|Q9LRP2|PT317_ARATH Probable sugar phosphate/phosphate translocator At3g17430 OS=Arabidopsis thaliana GN=At3g17430 PE=2 SV=1	gi|694359275|ref|XP_009359783.1| PREDICTED: probable sugar phosphate/phosphate translocator At3g17430 [Pyrus x bretschneideri]	4935	NW_008988111.1	162207	167142	+	-
gene10983	1.23577	1.21887	1.05053	1.48076	1.20731	1.0754	1.27719	1.5917	1.28364	0.87419	1.23865	1.22042	sp|Q9LRP1|NPS13_ARATH Novel plant SNARE 13 OS=Arabidopsis thaliana GN=NPSN13 PE=1 SV=1	gi|694387961|ref|XP_009369710.1| PREDICTED: novel plant SNARE 13-like [Pyrus x bretschneideri]	4344	NW_008988111.1	167155	171499	-	-
gene10984	16.1591	15.9342	15.3854	15.5655	15.0556	14.4897	13.6121	12.5204	13.8972	11.7003	15.62	13.244	sp|Q9SBJ1|PDK_ARATH [Pyruvate dehydrogenase (acetyl-transferring)] kinase, mitochondrial OS=Arabidopsis thaliana GN=PDK PE=1 SV=1	gi|694359284|ref|XP_009359786.1| PREDICTED: [Pyruvate dehydrogenase (acetyl-transferring)] kinase, mitochondrial-like [Pyrus x bretschneideri]	3306	NW_008988111.1	186581	189887	+	-
gene10985	0.0716158	0	0	0	0	0	0	0.0386423	0	0	0.0143232	0.00772845	sp|O42877|FCF2_SCHPO rRNA-processing protein fcf2 OS=Schizosaccharomyces pombe (strain 972 / ATCC 24843) GN=fcf2 PE=3 SV=1	gi|694359281|ref|XP_009359785.1| PREDICTED: uncharacterized protein LOC103950318 [Pyrus x bretschneideri]	2418	NW_008988111.1	189988	192406	-	-
gene10986	0.976991	0.515866	0.850135	0.779548	0.67416	0.623719	0.299989	0.636573	0.668827	0.902502	0.75934	0.626322	-	gi|694359288|ref|XP_009359787.1| PREDICTED: uncharacterized protein LOC103950320 [Pyrus x bretschneideri]	4697	NW_008988111.1	192873	197570	-	-
gene10987	0.250724	0.216558	0.183539	0.0477609	0.143273	0.382136	0.297519	0.18038	0.265328	0.170489	0.168371	0.259171	sp|Q9FJY7|PP449_ARATH Pentatricopeptide repeat-containing protein At5g66520 OS=Arabidopsis thaliana GN=PCMP-H61 PE=2 SV=1	gi|694359291|ref|XP_009359788.1| PREDICTED: pentatricopeptide repeat-containing protein At5g66520-like [Pyrus x bretschneideri]	2072	NW_008988111.1	198796	200868	-	-
gene10988	0	0	0	0	0	0	0	0	0.0363934	0	0	0.00727869	sp|Q3E8Z8|PME28_ARATH Putative pectinesterase/pectinesterase inhibitor 28 OS=Arabidopsis thaliana GN=PME28 PE=2 SV=1	gi|694359307|ref|XP_009359792.1| PREDICTED: pectinesterase-like [Pyrus x bretschneideri]	2158	NW_008988111.1	201973	204131	+	-
gene10989	1.64858	1.50367	1.88264	1.80887	1.05511	2.35184	1.81095	1.77907	1.85426	1.74878	1.57977	1.90898	-	gi|694359297|ref|XP_009359790.1| PREDICTED: uncharacterized protein LOC103950324 [Pyrus x bretschneideri]	1313	NW_008988111.1	205531	206844	-	-
gene1099	0	0.0261714	0	0.0288599	0	0	0	0.0544981	0	0	0.0110062	0.0108996	-	gi|694311697|ref|XP_009359148.1| PREDICTED: uncharacterized protein LOC103949749 [Pyrus x bretschneideri] gi|694311736|ref|XP_009359322.1| PREDICTED: uncharacterized protein LOC103949903 [Pyrus x bretschneideri]	3429	NW_008988041.1	204498	207927	+	-
gene10990	2.186	2.5413	2.01111	2.49849	2.29576	1.56682	1.77273	2.51843	2.59914	1.98864	2.30653	2.08915	sp|Q9LRN8|RK3B_ARATH 50S ribosomal protein L3-2, chloroplastic OS=Arabidopsis thaliana GN=RPL3B PE=2 SV=1	gi|694359294|ref|XP_009359789.1| PREDICTED: 50S ribosomal protein L3-2, chloroplastic-like [Pyrus x bretschneideri]	2931	NW_008988111.1	207093	210024	-	-
gene10991	1.9589	3.19319	3.85221	3.7044	2.99183	2.49164	2.80752	2.97876	3.05296	3.4875	3.14011	2.96367	sp|Q8RWC9|CIPK1_ARATH CBL-interacting serine/threonine-protein kinase 1 OS=Arabidopsis thaliana GN=CIPK1 PE=1 SV=2	gi|694359314|ref|XP_009359794.1| PREDICTED: CBL-interacting serine/threonine-protein kinase 1-like isoform X2 [Pyrus x bretschneideri]	4862	NW_008988111.1	218777	223639	-	-
gene10992	12.4245	10.0607	10.3096	10.8925	10.8515	10.7487	10.6986	9.25609	11.3019	10.1166	10.9078	10.4244	-	gi|694359318|ref|XP_009359795.1| PREDICTED: uncharacterized protein LOC103950327 isoform X1 [Pyrus x bretschneideri]	2453	NW_008988111.1	234990	237443	-	-
gene10993	9.78276	8.45667	8.11222	8.67586	9.69593	8.76051	8.42259	12.4845	8.98408	10.2267	8.94469	9.77567	sp|Q6MEE7|TRUA1_PARUW tRNA pseudouridine synthase A 1 OS=Protochlamydia amoebophila (strain UWE25) GN=truA1 PE=3 SV=1	gi|694359325|ref|XP_009359797.1| PREDICTED: probable tRNA pseudouridine synthase tag-124 isoform X1 [Pyrus x bretschneideri]	2133	NW_008988111.1	246402	248535	+	-
gene10994	4.81019	3.96745	4.31476	4.02656	5.53617	3.62437	4.2379	4.09427	2.94975	3.24784	4.53103	3.63082	-	gi|694359332|ref|XP_009359799.1| PREDICTED: protein TRIGALACTOSYLDIACYLGLYCEROL 4, chloroplastic-like [Pyrus x bretschneideri]	2556	NW_008988111.1	248585	251141	-	-
gene10995	13.031	13.3503	12.2699	11.5288	11.2987	10.2339	11.5356	8.89962	10.242	12.097	12.2957	10.6016	sp|Q54XC1|5NTC_DICDI Cytosolic purine 5&apos;-nucleotidase OS=Dictyostelium discoideum GN=nt5c2 PE=3 SV=1	gi|694359343|ref|XP_009359802.1| PREDICTED: 5&apos;-nucleotidase domain-containing protein 4-like [Pyrus x bretschneideri]	5176	NW_008988111.1	252053	257229	-	-
gene10996	1.16654	1.43748	1.36632	1.71848	1.49616	1.87279	1.42382	1.27287	1.57544	1.71868	1.437	1.57272	sp|Q9FWX7|AB11B_ARATH ABC transporter B family member 11 OS=Arabidopsis thaliana GN=ABCB11 PE=2 SV=1	gi|694359336|ref|XP_009359800.1| PREDICTED: ABC transporter B family member 11-like [Pyrus x bretschneideri] gi|694359339|ref|XP_009359801.1| PREDICTED: ABC transporter B family member 11-like [Pyrus x bretschneideri]	6680	NW_008988111.1	261249	267929	+	-
gene10997	2.30647	0.959383	0.816438	0.797789	1.69953	3.38584	3.16394	2.1124	3.60615	1.62512	1.31592	2.77869	sp|Q9M1Q9|AB21B_ARATH ABC transporter B family member 21 OS=Arabidopsis thaliana GN=ABCB21 PE=1 SV=2	gi|694359346|ref|XP_009359803.1| PREDICTED: ABC transporter B family member 11-like isoform X1 [Pyrus x bretschneideri]	5706	NW_008988111.1	279751	285457	+	-
gene10998	0	0	0	0	0	0	0	0	0	0	0	0	-	-	403	NW_008988111.1	288622	289025	+	-
gene10999	0	0	0	0.0347413	0.0173695	0.0694915	0.0463747	0	0.0964998	0.0155018	0.0104222	0.0455736	sp|Q9FWX7|AB11B_ARATH ABC transporter B family member 11 OS=Arabidopsis thaliana GN=ABCB11 PE=2 SV=1	gi|694359361|ref|XP_009359806.1| PREDICTED: ABC transporter B family member 11-like [Pyrus x bretschneideri]	5697	NW_008988111.1	290905	296602	+	-
gene1100	0	0.116927	0	0.0644694	0	0	0.286859	0	0	0	0.0362793	0.0573717	sp|P73212|DFRA_SYNY3 Putative dihydroflavonol-4-reductase OS=Synechocystis sp. (strain PCC 6803 / Kazusa) GN=dfrA PE=3 SV=1	gi|694311695|ref|XP_009359138.1| PREDICTED: anthocyanidin reductase-like [Pyrus x bretschneideri] gi|694311739|ref|XP_009359330.1| PREDICTED: anthocyanidin reductase-like [Pyrus x bretschneideri] gi|694446325|ref|XP_009349535.1| PREDICTED: anthocyanidin reductase-like [Pyrus x bretschneideri]	1535	NW_008988041.1	209000	210535	+	-
gene11000	11.7342	9.59816	8.91839	10.2839	9.73278	11.4914	12.5585	9.02476	11.2791	11.1871	10.0535	11.1082	sp|Q9LI74|CHUP1_ARATH Protein CHUP1, chloroplastic OS=Arabidopsis thaliana GN=CHUP1 PE=1 SV=1	gi|694359364|ref|XP_009359807.1| PREDICTED: protein CHUP1, chloroplastic-like [Pyrus x bretschneideri]	3955	NW_008988111.1	302641	306596	+	-
gene11001	5.91188	5.21081	3.93583	4.30957	5.05411	4.59747	4.73471	4.42067	5.74249	3.94087	4.88444	4.68724	-	gi|694359368|ref|XP_009359808.1| PREDICTED: uncharacterized protein LOC103950336 [Pyrus x bretschneideri]	1860	NW_008988111.1	307774	309634	+	-
gene11002	0.0691009	0.143243	0.0758766	0	0	0	0.0702838	0	0	0	0.0576441	0.0140568	sp|P49693|RL193_ARATH 60S ribosomal protein L19-3 OS=Arabidopsis thaliana GN=RPL19C PE=2 SV=3	gi|694359371|ref|XP_009359809.1| PREDICTED: 60S ribosomal protein L19-3-like [Pyrus x bretschneideri]	1253	NW_008988111.1	310389	311642	+	-
gene11003	28.4582	25.1632	26.4001	28.2278	26.8061	21.2648	24.8128	25.692	26.0419	26.4239	27.0111	24.8471	sp|O60155|YHY6_SCHPO Putative proline--tRNA ligase C19C7.06 OS=Schizosaccharomyces pombe (strain 972 / ATCC 24843) GN=SPBC19C7.06 PE=3 SV=1	gi|694359384|ref|XP_009359813.1| PREDICTED: putative proline--tRNA ligase C19C7.06 [Pyrus x bretschneideri]	5157	NW_008988111.1	312096	317253	+	-
gene11004	3.09701	2.55651	2.14972	2.18704	2.93272	3.10524	2.79002	2.25595	2.82926	2.27891	2.5846	2.65188	sp|B2ZFP3|SMAL1_DANRE SWI/SNF-related matrix-associated actin-dependent regulator of chromatin subfamily A-like protein 1 OS=Danio rerio GN=smarcal1 PE=2 SV=1	gi|694359381|ref|XP_009359812.1| PREDICTED: putative SMARCAL1-like protein isoform X3 [Pyrus x bretschneideri]	7828	NW_008988111.1	317402	325230	-	-
gene11006	17.6543	20.6311	16.5278	20.6603	19.5336	19.6821	19.8881	16.471	23.223	19.5854	19.0014	19.7699	sp|Q42456|ASPR1_ORYSJ Aspartic proteinase oryzasin-1 OS=Oryza sativa subsp. japonica GN=Os05g0567100 PE=2 SV=2	gi|694359391|ref|XP_009359815.1| PREDICTED: aspartic proteinase-like [Pyrus x bretschneideri]	1231	NW_008988111.1	338249	339480	+	-
gene11007	12.9485	11.4805	12.7621	13.0164	11.5892	14.1238	12.1388	15.4887	12.3112	14.162	12.3593	13.6449	sp|P45083|Y1161_HAEIN Putative esterase HI_1161 OS=Haemophilus influenzae (strain ATCC 51907 / DSM 11121 / KW20 / Rd) GN=HI_1161 PE=1 SV=1	gi|694359388|ref|XP_009359814.1| PREDICTED: uncharacterized protein LOC103950342 [Pyrus x bretschneideri]	1110	NW_008988111.1	340018	341128	-	-
gene11008	0	0	0	0	0	0	0	0	0	0	0	0	-	gi|694399115|ref|XP_009374696.1| PREDICTED: uncharacterized protein LOC103963587 [Pyrus x bretschneideri]	1717	NW_008988111.1	363915	365632	+	-
gene11009	14.5955	13.7177	12.767	12.4407	12.4399	13.0079	12.6437	15.4171	12.622	13.1209	13.1922	13.3623	sp|Q75JQ1|SYDC1_DICDI Aspartate--tRNA ligase, cytoplasmic 1 OS=Dictyostelium discoideum GN=aspS1 PE=3 SV=1	gi|694359705|ref|XP_009359905.1| PREDICTED: aspartate--tRNA ligase, cytoplasmic 1-like, partial [Pyrus x bretschneideri]	1400	NW_008988111.1	383521	384921	+	-
gene1101	0.194497	0.067197	0	0.03705	0.185238	0	0	0.034982	0.0588072	0.0330639	0.0967964	0.0253706	sp|Q69V36|Y6944_ORYSJ B3 domain-containing protein Os06g0194400 OS=Oryza sativa subsp. japonica GN=Os06g0194400 PE=2 SV=1	gi|694311690|ref|XP_009359118.1| PREDICTED: B3 domain-containing protein At3g19184-like [Pyrus x bretschneideri] gi|694311692|ref|XP_009359125.1| PREDICTED: B3 domain-containing protein At3g19184-like [Pyrus x bretschneideri] gi|694311741|ref|XP_009359337.1| PREDICTED: B3 domain-containing protein At3g19184-like [Pyrus x bretschneideri] gi|694311743|ref|XP_009359344.1| PREDICTED: B3 domain-contai…	2671	NW_008988041.1	212697	215368	+	-
gene11011	0.520412	0.269697	0.14286	0	0.297383	0.0594881	0	0.351003	0.059006	0	0.24607	0.0938994	sp|Q8H174|IAA31_ARATH Auxin-responsive protein IAA31 OS=Arabidopsis thaliana GN=IAA31 PE=2 SV=2	gi|694359405|ref|XP_009359819.1| PREDICTED: auxin-responsive protein IAA31-like [Pyrus x bretschneideri]	1331	NW_008988111.1	411443	412774	-	-
gene11012	2.81232	2.23269	2.39819	1.88073	2.94059	2.21613	2.13013	2.35691	2.55096	1.95303	2.4529	2.24143	-	gi|694359408|ref|XP_009359820.1| PREDICTED: calponin homology domain-containing protein DDB_G0272472-like [Pyrus x bretschneideri]	2894	NW_008988111.1	418450	421344	-	-
gene11013	0.0644222	0.267088	0.424435	0.220894	0.22088	0.589127	0.458675	0.347608	0.584353	0.0657095	0.239544	0.409094	sp|Q8W191|HYH_ARATH Transcription factor HY5-like OS=Arabidopsis thaliana GN=HYH PE=1 SV=1	gi|658049055|ref|XP_008360212.1| PREDICTED: transcription factor HY5-like, partial [Malus domestica]	1344	NW_008988111.1	424524	425868	+	-
gene11014	8.9857	9.79165	6.99601	7.80937	10.7717	7.21267	5.80996	6.40142	6.83537	5.04201	8.87089	6.26029	sp|Q8R116|NOTUM_MOUSE Protein notum homolog OS=Mus musculus GN=Notum PE=2 SV=2	gi|694359411|ref|XP_009359821.1| PREDICTED: protein notum homolog [Pyrus x bretschneideri]	3941	NW_008988111.1	425823	429764	-	-
gene11015	0	0	0.0299822	0	0	0	0	0	0	0	0.00599643	0	sp|Q93VV5|PTR16_ARATH Probable peptide/nitrate transporter At1g59740 OS=Arabidopsis thaliana GN=At1g59740 PE=2 SV=1	gi|694359708|ref|XP_009359906.1| PREDICTED: protein NRT1/ PTR FAMILY 4.5-like [Pyrus x bretschneideri]	3171	NW_008988111.1	431230	434401	-	-
gene11016	2.56869	2.68835	2.29772	2.39166	2.99297	2.65839	2.7401	1.98773	2.37543	2.54333	2.58788	2.461	sp|Q8TEQ8|PIGO_HUMAN GPI ethanolamine phosphate transferase 3 OS=Homo sapiens GN=PIGO PE=1 SV=3	gi|694359425|ref|XP_009359823.1| PREDICTED: GPI ethanolamine phosphate transferase 3-like isoform X1 [Pyrus x bretschneideri]	6910	NW_008988111.1	435188	442098	-	-
gene11017	6.79609	7.70003	7.71854	7.7295	6.51064	6.03208	7.69177	7.72949	7.25236	6.25229	7.29096	6.9916	sp|Q0WW40|FBK5_ARATH F-box/kelch-repeat protein At1g16250 OS=Arabidopsis thaliana GN=At1g16250 PE=2 SV=1	gi|694359432|ref|XP_009359825.1| PREDICTED: F-box/kelch-repeat protein At1g16250-like [Pyrus x bretschneideri]	2599	NW_008988111.1	442256	444855	-	-
gene11018	2.21182	2.43578	2.4793	2.26466	2.31718	2.73902	2.85897	2.63553	1.96447	2.35001	2.34175	2.5096	sp|Q8RXW0|Y3761_ARATH Uncharacterized protein At3g17611 OS=Arabidopsis thaliana GN=At3g17611 PE=2 SV=1	gi|694359435|ref|XP_009359826.1| PREDICTED: uncharacterized protein At3g17611-like [Pyrus x bretschneideri]	1879	NW_008988111.1	445614	447493	+	-
gene11019	21.972	18.5239	17.6805	16.9123	21.6822	16.3265	17.0028	11.4433	13.6079	14.1613	19.3542	14.5084	sp|Q8GUG7|RH50_ARATH DEAD-box ATP-dependent RNA helicase 50 OS=Arabidopsis thaliana GN=RH50 PE=2 SV=2	gi|694359438|ref|XP_009359827.1| PREDICTED: DEAD-box ATP-dependent RNA helicase 50 [Pyrus x bretschneideri]	4646	NW_008988111.1	448200	452846	+	-
gene1102	0.0518464	0	0.0569302	0	0	0	0	0.0559503	0	0	0.0217553	0.0111901	sp|Q9FMZ4|Y5270_ARATH B3 domain-containing protein At5g42700 OS=Arabidopsis thaliana GN=At5g42700 PE=2 SV=2	gi|694311686|ref|XP_009359098.1| PREDICTED: B3 domain-containing protein At5g42700-like [Pyrus x bretschneideri] gi|694311688|ref|XP_009359107.1| PREDICTED: B3 domain-containing protein At5g42700-like [Pyrus x bretschneideri] gi|694311745|ref|XP_009359350.1| PREDICTED: B3 domain-containing protein At5g42700-like [Pyrus x bretschneideri] gi|694311748|ref|XP_009359354.1| PREDICTED: B3 domain-contai…	1670	NW_008988041.1	216323	217993	+	-
gene11020	79.4531	67.4325	59.9619	58.4145	94.4999	53.5418	59.9117	92.4333	62.9501	58.951	71.9524	65.5576	sp|Q9SX68|RK18_ARATH 50S ribosomal protein L18, chloroplastic OS=Arabidopsis thaliana GN=RPL18 PE=2 SV=1	gi|694359441|ref|XP_009359828.1| PREDICTED: 50S ribosomal protein L18, chloroplastic-like [Pyrus x bretschneideri]	1955	NW_008988111.1	453594	455549	+	-
gene11021	0.041727	0.0648735	0.0458185	0.0715377	0	0	0.0212206	0.0450299	0.0189246	0	0.0447913	0.017035	sp|Q9LUN4|CHX19_ARATH Cation/H(+) antiporter 19 OS=Arabidopsis thaliana GN=CHX19 PE=2 SV=1	gi|694359711|ref|XP_009359907.1| PREDICTED: cation/H(+) antiporter 19-like [Pyrus x bretschneideri]	4150	NW_008988111.1	455569	459719	+	-
gene11022	1.84967	2.31378	2.69637	2.91596	2.0046	3.14965	1.97864	5.19668	2.71915	2.86247	2.35608	3.18132	-	gi|694359445|ref|XP_009359829.1| PREDICTED: uncharacterized protein LOC103950358 [Pyrus x bretschneideri]	2715	NW_008988111.1	463478	466193	+	-
gene11023	4.47392	4.74621	4.45024	4.03061	4.21081	4.71702	4.71111	2.44243	3.72394	3.38222	4.38236	3.79535	sp|Q9SSE8|GLYT1_ARATH Probable glycosyltransferase At3g07620 OS=Arabidopsis thaliana GN=At3g07620 PE=3 SV=1	gi|694359448|ref|XP_009359831.1| PREDICTED: probable glycosyltransferase At5g03795 [Pyrus x bretschneideri]	1645	NW_008988111.1	466257	467902	-	-
gene11024	0.575624	0.522043	1.10612	0.630496	0.575633	0.833459	0.780637	0.905899	1.06602	1.0764	0.681983	0.932482	-	gi|694359451|ref|XP_009359832.1| PREDICTED: uncharacterized protein LOC103950360 [Pyrus x bretschneideri]	3610	NW_008988111.1	470104	473714	+	-
gene11025	37.6156	41.8647	45.7196	48.0363	32.0086	35.8305	38.3319	57.222	41.2537	43.3401	41.049	43.1956	-	gi|694359455|ref|XP_009359833.1| PREDICTED: uncharacterized protein LOC103950361 [Pyrus x bretschneideri]	2433	NW_008988111.1	474084	476517	-	-
gene11026	5.50829	5.33008	4.84345	5.01688	5.23788	4.13209	4.1144	4.59755	4.72315	4.06014	5.18732	4.32546	sp|P43333|RU2A_ARATH U2 small nuclear ribonucleoprotein A&apos; OS=Arabidopsis thaliana GN=At1g09760 PE=2 SV=2	gi|694359458|ref|XP_009359834.1| PREDICTED: U2 small nuclear ribonucleoprotein A&apos;-like [Pyrus x bretschneideri]	4024	NW_008988111.1	480751	484775	+	-
gene11027	53.0426	58.4167	60.0095	65.9639	50.2939	59.1039	64.7251	66.0284	65.6405	61.2103	57.5453	63.3416	sp|P35614|ERF1Z_ARATH Eukaryotic peptide chain release factor subunit 1-3 OS=Arabidopsis thaliana GN=ERF1-3 PE=2 SV=1	gi|694359461|ref|XP_009359835.1| PREDICTED: eukaryotic peptide chain release factor subunit 1-3-like [Pyrus x bretschneideri] gi|694359464|ref|XP_009359836.1| PREDICTED: eukaryotic peptide chain release factor subunit 1-3-like [Pyrus x bretschneideri]	3392	NW_008988111.1	486955	490347	-	-
gene11029	0.624434	0.617792	0.857079	1.21653	0.72987	0.648899	0.606254	0.918902	0.836733	1.07117	0.809141	0.816391	sp|Q3UDW8|HGNAT_MOUSE Heparan-alpha-glucosaminide N-acetyltransferase OS=Mus musculus GN=Hgsnat PE=1 SV=2	gi|694359467|ref|XP_009359837.1| PREDICTED: heparan-alpha-glucosaminide N-acetyltransferase-like [Pyrus x bretschneideri]	6101	NW_008988111.1	502682	508783	+	-
gene1103	0.775928	0.839197	0.629748	1.5809	0.906067	0.709569	0.772054	0.509689	0.474313	0.378511	0.946368	0.568827	sp|Q9FX08|P2C12_ARATH Probable protein phosphatase 2C 12 OS=Arabidopsis thaliana GN=At1g47380 PE=2 SV=1	gi|694311683|ref|XP_009359088.1| PREDICTED: probable protein phosphatase 2C 12 [Pyrus x bretschneideri] gi|694311750|ref|XP_009359363.1| PREDICTED: probable protein phosphatase 2C 12 [Pyrus x bretschneideri]	5133	NW_008988041.1	220609	225742	+	-
gene11030	12.7526	8.84083	7.09365	8.24671	12.5291	9.38584	6.40012	7.72606	8.24436	5.24861	9.89257	7.401	sp|Q8LNZ5|XTHB_PHAAN Probable xyloglucan endotransglucosylase/hydrolase protein B OS=Phaseolus angularis GN=XTHB PE=2 SV=1	gi|694359471|ref|XP_009359838.1| PREDICTED: probable xyloglucan endotransglucosylase/hydrolase protein B [Pyrus x bretschneideri]	3096	NW_008988111.1	517980	521076	-	-
gene11031	0.193699	0.45172	0.319038	0.221388	0.110687	0.5314	0.39403	0.104516	0.614943	0.642101	0.259306	0.457398	sp|Q9SD53|Y3720_ARATH UPF0481 protein At3g47200 OS=Arabidopsis thaliana GN=At3g47200 PE=1 SV=1	gi|694359715|ref|XP_009359908.1| PREDICTED: UPF0481 protein At3g47200-like [Pyrus x bretschneideri]	1788	NW_008988111.1	509327	511115	-	-
gene11032	0.56284	0.719489	1.05065	0.578967	0.900557	1.68137	1.03045	0.566898	1.08914	1.01422	0.7625	1.07641	sp|Q9FIJ0|RBOHD_ARATH Respiratory burst oxidase homolog protein D OS=Arabidopsis thaliana GN=RBOHD PE=1 SV=1	gi|694359474|ref|XP_009359839.1| PREDICTED: respiratory burst oxidase homolog protein D-like [Pyrus x bretschneideri]	4615	NW_008988111.1	540437	545052	+	-
gene11033	6.56622	7.65057	7.21006	7.97067	7.3491	5.75619	5.94167	9.18732	7.51688	7.43644	7.34932	7.1677	sp|Q55909|Y305_SYNY3 TVP38/TMEM64 family membrane protein slr0305 OS=Synechocystis sp. (strain PCC 6803 / Kazusa) GN=slr0305 PE=3 SV=1	gi|694359477|ref|XP_009359840.1| PREDICTED: uncharacterized protein LOC103950369 [Pyrus x bretschneideri]	1912	NW_008988111.1	547252	549164	-	-
gene11034	0.219199	0.227194	0.481384	0.250533	0.584539	0.200452	0.074317	0.473099	0.33138	0.149052	0.35257	0.24566	-	gi|694359480|ref|XP_009359842.1| PREDICTED: uncharacterized protein LOC103950370 [Pyrus x bretschneideri]	1185	NW_008988111.1	554694	555879	+	-
gene11035	40.8316	44.0429	44.3442	43.8932	42.7219	39.9107	40.1332	39.2366	40.3698	43.2769	43.1668	40.5854	sp|Q39817|CALX_SOYBN Calnexin homolog OS=Glycine max PE=2 SV=1	gi|694359483|ref|XP_009359843.1| PREDICTED: calnexin homolog 1-like [Pyrus x bretschneideri]	2710	NW_008988111.1	562551	565261	-	-
gene11036	4.20276	2.32554	1.048	1.22481	4.87977	1.57714	1.7201	1.37328	2.2782	1.57123	2.73617	1.70399	sp|P55861|MCM2_XENLA DNA replication licensing factor mcm2 OS=Xenopus laevis GN=mcm2 PE=1 SV=2	gi|694359486|ref|XP_009359845.1| PREDICTED: DNA replication licensing factor MCM2-like [Pyrus x bretschneideri]	5171	NW_008988111.1	567196	572367	-	-
gene11037	2.27536	0.992992	3.02447	2.32687	3.01105	1.75222	2.31431	6.33252	2.71566	3.78661	2.32615	3.38027	-	gi|694359489|ref|XP_009359846.1| PREDICTED: uncharacterized protein LOC103950374 [Pyrus x bretschneideri]	723	NW_008988111.1	574733	575456	-	-
gene11038	1.45213	2.53986	5.38151	4.46048	1.24471	3.65184	4.52329	5.48477	3.95155	8.70175	3.01574	5.26264	-	gi|694359718|ref|XP_009359909.1| PREDICTED: uncharacterized protein LOC103950433 [Pyrus x bretschneideri]	954	NW_008988111.1	582906	583860	-	-
gene11039	8.2957	9.39703	9.806	8.44532	8.13392	8.49823	8.4377	11.7897	9.53958	7.53671	8.81559	9.16038	sp|Q9FTZ2|EBP_ORYSJ Probable 3-beta-hydroxysteroid-Delta(8),Delta(7)-isomerase OS=Oryza sativa subsp. japonica GN=Os01g0103600 PE=2 SV=1	gi|694359500|ref|XP_009359849.1| PREDICTED: probable 3-beta-hydroxysteroid-Delta(8),Delta(7)-isomerase isoform X1 [Pyrus x bretschneideri] gi|694359503|ref|XP_009359850.1| PREDICTED: probable 3-beta-hydroxysteroid-Delta(8),Delta(7)-isomerase isoform X2 [Pyrus x bretschneideri]	1910	NW_008988111.1	584595	586505	-	-
gene1104	1.14481	1.49882	2.18331	1.58392	0.826339	1.8734	1.77725	1.62556	1.5303	1.16768	1.44744	1.59484	sp|Q9FMZ0|BKI1_ARATH BRI1 kinase inhibitor 1 OS=Arabidopsis thaliana GN=BKI1 PE=1 SV=1	gi|694311681|ref|XP_009359076.1| PREDICTED: BRI1 kinase inhibitor 1-like [Pyrus x bretschneideri] gi|694311752|ref|XP_009359372.1| PREDICTED: BRI1 kinase inhibitor 1-like [Pyrus x bretschneideri]	1437	NW_008988041.1	237059	238496	+	-
gene11040	0	0	0.34358	0.0510896	0.102173	0.122631	0.227325	0.048238	0.243274	0.273558	0.0993684	0.183005	-	gi|657956349|ref|XP_008369658.1| PREDICTED: uncharacterized protein LOC103433196 [Malus domestica]	1937	NW_008988111.1	586958	588895	-	-
gene11041	2.65886	3.06205	2.09611	1.74025	3.24653	2.63929	1.98783	1.56955	2.94772	1.64574	2.56076	2.15802	sp|Q0WQK2|ZDHC9_ARATH Probable protein S-acyltransferase 7 OS=Arabidopsis thaliana GN=PAT07 PE=1 SV=1	gi|694359509|ref|XP_009359851.1| PREDICTED: probable protein S-acyltransferase 6 [Pyrus x bretschneideri]	3810	NW_008988111.1	607856	611666	+	-
gene11042	0	0	0	0	0	0.0108123	0	0.0127594	0.0214494	0	0	0.00900422	sp|Q9M7K4|POT5_ARATH Potassium transporter 5 OS=Arabidopsis thaliana GN=POT5 PE=1 SV=1	gi|694359514|ref|XP_009359852.1| PREDICTED: potassium transporter 5-like [Pyrus x bretschneideri]	7323	NW_008988111.1	639799	647122	-	-
gene11043	0	0	0	0	0	0	0	0	0.0558188	0	0	0.0111638	-	gi|694359721|ref|XP_009359910.1| PREDICTED: uncharacterized protein LOC103950434 [Pyrus x bretschneideri]	1407	NW_008988111.1	661382	662789	-	-
gene11044	0	0	0	0	0	0	0	0	0	0.212037	0	0.0424075	sp|Q9M644|LEP_ARATH Ethylene-responsive transcription factor LEP OS=Arabidopsis thaliana GN=LEP PE=2 SV=1	gi|694359517|ref|XP_009359853.1| PREDICTED: ethylene-responsive transcription factor LEP-like [Pyrus x bretschneideri]	833	NW_008988111.1	663952	664785	-	-
gene11045	0	0	0	0	0	0	0	0	0	0	0	0	-	gi|694359725|ref|XP_009359911.1| PREDICTED: uncharacterized protein LOC103950436 [Pyrus x bretschneideri]	1072	NW_008988111.1	665735	666807	-	-
gene11046	0.377682	0.807381	1.16639	1.0522	0.863286	1.20883	0.360138	0.942521	0.535285	1.08345	0.853386	0.826046	sp|Q52K88|NUD13_ARATH Nudix hydrolase 13, mitochondrial OS=Arabidopsis thaliana GN=NUDT13 PE=1 SV=1	gi|694359521|ref|XP_009359855.1| PREDICTED: nudix hydrolase 12, mitochondrial-like [Pyrus x bretschneideri]	3668	NW_008988111.1	675240	678908	-	-
gene11047	162.839	162.047	170.034	168.151	156.634	138.221	146.666	255.567	176.104	159.203	163.941	175.152	sp|Q9M2F1|RS272_ARATH 40S ribosomal protein S27-2 OS=Arabidopsis thaliana GN=RPS27B PE=2 SV=2	gi|657956242|ref|XP_008369601.1| PREDICTED: 40S ribosomal protein S27-2 [Malus domestica] gi|657995754|ref|XP_008390225.1| PREDICTED: 40S ribosomal protein S27-2 [Malus domestica] gi|694325057|ref|XP_009353498.1| PREDICTED: 40S ribosomal protein S27-2 [Pyrus x bretschneideri] gi|694359532|ref|XP_009359856.1| PREDICTED: 40S ribosomal protein S27-2 [Pyrus x bretschneideri] gi|694423448|ref|XP_00933…	1333	NW_008988111.1	682330	683663	-	-
gene11048	0	0	0	0	0	0	0	0	0	0	0	0	sp|P93805|PGMC2_MAIZE Phosphoglucomutase, cytoplasmic 2 OS=Zea mays PE=2 SV=2	gi|414872437|tpg|DAA50994.1| TPA: hypothetical protein ZEAMMB73_666151 [Zea mays]	2557	NW_008988111.1	685912	688469	+	-
gene11049	0.0300846	0.0623639	0.231242	0.206311	0.275064	0	0.0305996	0	0.0545775	0	0.161013	0.0170354	sp|Q9FZ87|GH317_ARATH Indole-3-acetic acid-amido synthetase GH3.17 OS=Arabidopsis thaliana GN=GH3.17 PE=1 SV=1	gi|694359538|ref|XP_009359857.1| PREDICTED: indole-3-acetic acid-amido synthetase GH3.17-like [Pyrus x bretschneideri]	2878	NW_008988111.1	707634	710512	+	-
gene1105	4.82941	4.95041	4.38261	5.10921	5.27613	5.30453	5.22331	4.00567	5.33395	4.70879	4.90955	4.91525	sp|Q99PI5|LPIN2_MOUSE Phosphatidate phosphatase LPIN2 OS=Mus musculus GN=Lpin2 PE=1 SV=2	gi|694311770|ref|XP_009359431.1| PREDICTED: phosphatidate phosphatase PAH2-like isoform X2 [Pyrus x bretschneideri]	6508	NW_008988041.1	245195	251703	+	-
gene11050	8.81853	8.31921	8.87146	8.40933	8.791	10.1247	9.6498	5.37562	9.19645	8.04319	8.6419	8.47795	-	gi|694359541|ref|XP_009359858.1| PREDICTED: uncharacterized protein LOC103950386 [Pyrus x bretschneideri]	4919	NW_008988111.1	721430	726349	+	-
gene11051	17.3041	14.87	20.5209	20.2812	13.8076	16.3996	17.1523	20.7789	19.9767	18.9977	17.3567	18.661	sp|Q67YC9|Y4141_ARATH Uncharacterized protein At4g14100 OS=Arabidopsis thaliana GN=At4g14100 PE=2 SV=1	gi|694359545|ref|XP_009359859.1| PREDICTED: uncharacterized protein At4g14100-like [Pyrus x bretschneideri]	1376	NW_008988111.1	729624	731000	+	-
gene11052	3.03994	3.64433	3.41846	3.22333	2.59524	3.91874	4.58209	3.24105	4.91687	5.04329	3.18426	4.34041	sp|Q8LE94|RING3_ARATH E3 ubiquitin-protein ligase At3g02290 OS=Arabidopsis thaliana GN=At3g02290 PE=2 SV=1	gi|694359548|ref|XP_009359860.1| PREDICTED: E3 ubiquitin-protein ligase At3g02290-like [Pyrus x bretschneideri]	2364	NW_008988111.1	732609	734973	+	-
gene11053	44.8873	35.1353	31.5038	28.1466	39.7743	32.1285	29.8247	27.4528	29.11	24.842	35.8895	28.6716	sp|Q9LYR6|PTR49_ARATH Probable peptide/nitrate transporter At5g13400 OS=Arabidopsis thaliana GN=At5g13400 PE=2 SV=1	gi|694359552|ref|XP_009359861.1| PREDICTED: protein NRT1/ PTR FAMILY 6.1-like [Pyrus x bretschneideri] gi|694359555|ref|XP_009359862.1| PREDICTED: protein NRT1/ PTR FAMILY 6.1-like [Pyrus x bretschneideri]	2876	NW_008988111.1	735209	738085	-	-
gene11054	8.04624	7.26529	7.56142	6.57292	8.29319	7.08726	7.05429	7.91071	6.96266	7.14967	7.54781	7.23292	sp|F4KF27|MDA2_ARATH Mediator-associated protein 2 OS=Arabidopsis thaliana GN=At5g64680 PE=1 SV=1	gi|694359559|ref|XP_009359863.1| PREDICTED: mediator-associated protein 2 [Pyrus x bretschneideri] gi|694359562|ref|XP_009359864.1| PREDICTED: mediator-associated protein 2 [Pyrus x bretschneideri]	3508	NW_008988111.1	741135	744643	+	-
gene11055	15.3581	11.9316	11.8318	10.2889	15.4324	9.50443	7.65788	7.94833	8.36343	6.7056	12.9685	8.03593	sp|Q9SAA9|CP511_ARATH Sterol 14-demethylase OS=Arabidopsis thaliana GN=CYP51G1 PE=1 SV=1	gi|694359575|ref|XP_009359866.1| PREDICTED: sterol 14-demethylase-like [Pyrus x bretschneideri]	3174	NW_008988111.1	746599	749773	+	-
gene11056	28.2337	25.247	20.3845	21.8928	27.2482	22.0728	23.4992	20.392	20.354	19.4621	24.6012	21.156	sp|Q9LYR5|FKB19_ARATH Peptidyl-prolyl cis-trans isomerase FKBP19, chloroplastic OS=Arabidopsis thaliana GN=FKBP19 PE=1 SV=1	gi|694359578|ref|XP_009359867.1| PREDICTED: peptidyl-prolyl cis-trans isomerase FKBP19, chloroplastic-like [Pyrus x bretschneideri]	2346	NW_008988111.1	749820	752166	-	-
gene11057	27.1842	34.5489	33.0156	32.5161	31.7406	28.9757	25.7644	25.2404	29.0077	31.4484	31.8011	28.0873	sp|A9WT40|TAL_RENSM Transaldolase OS=Renibacterium salmoninarum (strain ATCC 33209 / DSM 20767 / JCM 11484 / NBRC 15589 / NCIMB 2235) GN=tal PE=3 SV=1	gi|694359583|ref|XP_009359868.1| PREDICTED: uncharacterized protein LOC103950394 [Pyrus x bretschneideri]	2943	NW_008988111.1	752725	755668	-	-
gene11058	2.24245	0.936154	0.71818	0.747543	1.60178	1.16774	0.601887	0.571377	0.932274	0.635349	1.24922	0.781726	sp|Q9FZJ1|IRX10_ARATH Probable beta-1,4-xylosyltransferase IRX10 OS=Arabidopsis thaliana GN=IRX10 PE=2 SV=1	gi|694359586|ref|XP_009359869.1| PREDICTED: probable beta-1,4-xylosyltransferase IRX10 [Pyrus x bretschneideri]	2780	NW_008988111.1	758386	761166	-	-
gene11059	17.755	17.2504	17.9265	16.9896	16.1536	15.0747	14.9576	26.8726	17.776	19.0493	17.215	18.746	sp|P46250|SEC14_CANAL SEC14 cytosolic factor OS=Candida albicans (strain SC5314 / ATCC MYA-2876) GN=SEC14 PE=2 SV=1	gi|694359590|ref|XP_009359870.1| PREDICTED: sec14 cytosolic factor-like isoform X1 [Pyrus x bretschneideri]	2726	NW_008988111.1	770332	773058	+	-
gene1106	11.4176	12.6559	11.8406	12.4154	13.4114	12.4955	11.9356	11.808	11.0038	10.9448	12.3482	11.6376	sp|Q9SZB2|TIC22_ARATH Protein TIC 22, chloroplastic OS=Arabidopsis thaliana GN=TIC22 PE=1 SV=1	gi|694311775|ref|XP_009359448.1| PREDICTED: protein TIC 22, chloroplastic-like isoform X2 [Pyrus x bretschneideri]	3276	NW_008988041.1	292211	295487	+	-
gene11060	13.1989	12.5372	12.8783	12.9846	13.7821	13.6503	12.6022	16.4259	16.1409	14.3252	13.0762	14.6289	sp|P49729|UCRI1_TOBAC Cytochrome b-c1 complex subunit Rieske-1, mitochondrial (Fragment) OS=Nicotiana tabacum PE=2 SV=1	gi|694359596|ref|XP_009359872.1| PREDICTED: cytochrome b-c1 complex subunit Rieske-4, mitochondrial-like [Pyrus x bretschneideri]	2355	NW_008988111.1	780131	782486	-	-
gene11061	23.4744	21.5721	19.658	19.4551	22.5174	18.8054	17.9559	13.5961	18.7398	17.0104	21.3354	17.2215	sp|O23627|SYGM1_ARATH Glycine--tRNA ligase 1, mitochondrial OS=Arabidopsis thaliana GN=GLYRS-1 PE=2 SV=1	gi|694359600|ref|XP_009359873.1| PREDICTED: glycine--tRNA ligase 1, mitochondrial-like [Pyrus x bretschneideri]	4522	NW_008988111.1	783026	787548	-	-
gene11062	0.312987	0.383385	0.37492	0.357728	0.325186	0.338259	0.434106	0.491289	0.206473	0.319241	0.350841	0.357873	-	gi|694325091|ref|XP_009353512.1| PREDICTED: uncharacterized protein LOC103944764 [Pyrus x bretschneideri] gi|694325093|ref|XP_009353513.1| PREDICTED: uncharacterized protein LOC103944764 [Pyrus x bretschneideri]	3043	NW_008988111.1	794748	797791	-	-
gene11064	1.09798	1.3006	1.41232	1.43421	2.11532	1.23358	1.02105	1.76041	0.995941	1.50389	1.47209	1.30297	sp|Q9LY29|EF115_ARATH Ethylene-responsive transcription factor ERF115 OS=Arabidopsis thaliana GN=ERF115 PE=2 SV=1	gi|694359614|ref|XP_009359875.1| PREDICTED: ethylene-responsive transcription factor ERF113-like isoform X2 [Pyrus x bretschneideri]	2760	NW_008988111.1	801725	804485	-	-
gene11065	1.9331	2.56462	2.03774	2.56294	2.34185	2.05062	3.08692	2.06525	2.70031	2.4055	2.28805	2.46172	sp|P37707|B2_DAUCA B2 protein OS=Daucus carota PE=2 SV=1	gi|694359617|ref|XP_009359876.1| PREDICTED: uncharacterized protein LOC103950401 [Pyrus x bretschneideri] gi|694359621|ref|XP_009359878.1| PREDICTED: uncharacterized protein LOC103950401 [Pyrus x bretschneideri]	4479	NW_008988111.1	823474	827953	-	-
gene11066	12.567	12.4711	12.1444	13.2244	12.4179	10.8698	11.9168	14.1388	11.7519	14.6032	12.565	12.6561	sp|Q8LG98|OTUBL_ARATH Ubiquitin thioesterase otubain-like OS=Arabidopsis thaliana GN=At1g28120 PE=2 SV=2	gi|694359628|ref|XP_009359880.1| PREDICTED: ubiquitin thioesterase otubain-like [Pyrus x bretschneideri]	3562	NW_008988111.1	835563	839125	+	-
gene11067	8.48256	7.34906	7.20273	6.89042	8.80461	7.68159	7.5118	5.5637	6.82745	6.37773	7.74588	6.79245	sp|Q64M78|OML4_ORYSJ Protein MEI2-like 4 OS=Oryza sativa subsp. japonica GN=ML4 PE=2 SV=1	gi|694359624|ref|XP_009359879.1| PREDICTED: protein MEI2-like 4 [Pyrus x bretschneideri]	7339	NW_008988111.1	839666	847005	-	-
gene11068	0.769707	0.372298	0.0563454	0.0586491	0.801485	0.109492	0.173974	0.184585	0.170665	0.0697855	0.411697	0.1417	sp|Q8GZB6|SUVH4_ARATH Histone-lysine N-methyltransferase, H3 lysine-9 specific SUVH4 OS=Arabidopsis thaliana GN=SUVH4 PE=1 SV=2	gi|694359631|ref|XP_009359881.1| PREDICTED: histone-lysine N-methyltransferase, H3 lysine-9 specific SUVH4-like [Pyrus x bretschneideri]	5062	NW_008988111.1	863456	868518	+	-
gene11069	2.01637	3.71194	3.96552	3.78368	3.26752	4.07314	4.22421	4.61177	4.44961	4.78864	3.34901	4.42947	-	gi|694359635|ref|XP_009359882.1| PREDICTED: uncharacterized protein LOC103950405 [Pyrus x bretschneideri]	2877	NW_008988111.1	873532	876409	+	-
gene1107	0.445953	0.604441	0.150671	0.392078	0.431258	0.156851	0.209348	0.0740388	0.435625	0.349895	0.40488	0.245152	sp|Q8GWW4|GUX2_ARATH UDP-glucuronate:xylan alpha-glucuronosyltransferase 2 OS=Arabidopsis thaliana GN=GUX2 PE=2 SV=1	gi|658050576|ref|XP_008361004.1| PREDICTED: UDP-glucuronate:xylan alpha-glucuronosyltransferase 2-like isoform X1 [Malus domestica]	2524	NW_008988041.1	297210	299734	+	-
gene11070	6.333	5.89077	5.39676	5.49368	6.29753	6.69227	6.37534	4.87162	6.1176	6.01787	5.88235	6.01494	sp|Q5W7F2|AGD3_ARATH ADP-ribosylation factor GTPase-activating protein AGD3 OS=Arabidopsis thaliana GN=AGD3 PE=1 SV=1	gi|694359638|ref|XP_009359883.1| PREDICTED: ADP-ribosylation factor GTPase-activating protein AGD3-like [Pyrus x bretschneideri]	7998	NW_008988111.1	881997	889995	+	-
gene11071	1.83519	1.63388	1.3951	1.45214	2.0974	1.37702	1.86661	1.49804	1.68599	1.82387	1.68274	1.6503	sp|O94481|TFC5_SCHPO Transcription factor TFIIIB component B&apos;&apos; OS=Schizosaccharomyces pombe (strain 972 / ATCC 24843) GN=bdp1 PE=3 SV=2	gi|658058331|ref|XP_008364970.1| PREDICTED: nucleomorphin-like isoform X3 [Malus domestica]	3680	NW_008988111.1	891765	895445	-	-
gene11072	1.03251	0.703256	0.615467	0.876652	1.38232	0.809322	0.570101	0.604873	0.722487	1.32395	0.922042	0.806147	sp|Q9LYU7|CRN_ARATH Inactive leucine-rich repeat receptor-like protein kinase CORYNE OS=Arabidopsis thaliana GN=CRN PE=1 SV=1	gi|694359645|ref|XP_009359885.1| PREDICTED: inactive leucine-rich repeat receptor-like protein kinase CORYNE [Pyrus x bretschneideri]	2935	NW_008988111.1	901511	904446	+	-
gene11073	0	0	0	0	0	0	0	0	0	0	0	0	-	-	1408	NW_008988111.1	904528	905936	-	-
gene11074	51.803	65.6726	94.8426	96.7988	68.6914	82.5418	97.3638	116.569	101.603	131.291	75.5617	105.874	sp|Q03200|LIRP1_ORYSJ Light-regulated protein OS=Oryza sativa subsp. japonica GN=LIR1 PE=2 SV=1	gi|694359648|ref|XP_009359886.1| PREDICTED: light-regulated protein-like [Pyrus x bretschneideri]	824	NW_008988111.1	910837	911661	+	-
gene11075	0	0	0	0	0	0	0	0	0	0	0	0	-	gi|657995700|ref|XP_008390196.1| PREDICTED: uncharacterized protein LOC103452483 isoform X1 [Malus domestica] gi|658049019|ref|XP_008360195.1| PREDICTED: uncharacterized protein LOC103423900 isoform X1 [Malus domestica] gi|658062409|ref|XP_008367104.1| PREDICTED: uncharacterized protein LOC103430736 isoform X1 [Malus domestica]	851	NW_008988111.1	919022	919873	-	-
gene11076	0	0	0	0	0	0	0	0	0	0	0	0	sp|Q8GXC7|FBK50_ARATH F-box/kelch-repeat protein At3g06240 OS=Arabidopsis thaliana GN=At3g06240 PE=2 SV=1	gi|657956359|ref|XP_008369664.1| PREDICTED: F-box/kelch-repeat protein At3g06240-like [Malus domestica]	1184	NW_008988111.1	920478	921662	+	-
gene11077	11.8723	11.1751	9.69261	10.7239	10.3939	10.236	11.4477	9.08168	11.3662	12.0885	10.7716	10.844	sp|Q9LYU8|AK1_ARATH Aspartokinase 1, chloroplastic OS=Arabidopsis thaliana GN=AK1 PE=1 SV=1	gi|694359655|ref|XP_009359889.1| PREDICTED: aspartokinase 1, chloroplastic-like [Pyrus x bretschneideri]	4208	NW_008988111.1	923792	928000	-	-
gene11079	13.1826	12.1065	12.1857	11.5309	12.555	13.6953	13.1574	12.6534	11.4694	13.6975	12.3121	12.9346	-	gi|694359735|ref|XP_009359915.1| PREDICTED: LOW QUALITY PROTEIN: pentatricopeptide repeat-containing protein At5g13270, chloroplastic-like [Pyrus x bretschneideri]	3862	NW_008988111.1	934136	937998	+	-
gene1108	17.6415	17.9317	18.1386	17.7345	18.9248	17.2877	18.4124	15.014	17.5113	18.4643	18.0742	17.3379	sp|O48724|WEB1_ARATH Protein WEAK CHLOROPLAST MOVEMENT UNDER BLUE LIGHT 1 OS=Arabidopsis thaliana GN=WEB1 PE=1 SV=1	gi|694311777|ref|XP_009359468.1| PREDICTED: protein WEAK CHLOROPLAST MOVEMENT UNDER BLUE LIGHT 1-like [Pyrus x bretschneideri]	4319	NW_008988041.1	308437	312756	+	-
gene11080	16.5664	11.6338	9.19427	10.5306	14.4401	9.63317	11.1418	9.06841	8.8201	9.27522	12.473	9.58773	sp|Q93Y09|SCP45_ARATH Serine carboxypeptidase-like 45 OS=Arabidopsis thaliana GN=SCPL45 PE=2 SV=1	gi|694359658|ref|XP_009359890.1| PREDICTED: serine carboxypeptidase-like 45 [Pyrus x bretschneideri]	2885	NW_008988111.1	938017	940902	-	-
gene11081	2.30706	1.5044	1.5099	1.4494	2.37476	1.83032	1.55401	1.68177	1.9125	1.66747	1.8291	1.72921	-	gi|694359662|ref|XP_009359891.1| PREDICTED: uncharacterized protein LOC103950414 isoform X1 [Pyrus x bretschneideri]	5667	NW_008988111.1	951601	957268	-	-
gene11082	0	0	0	0	0	0	0	0	0	0	0	0	-	gi|694359738|ref|XP_009359916.1| PREDICTED: uncharacterized protein LOC103950442 [Pyrus x bretschneideri]	2589	NW_008988111.1	959537	962126	-	-
gene11083	2.0061	1.66342	1.98253	2.14002	2.13988	2.21368	1.98603	1.4144	1.91672	1.82793	1.98639	1.87175	sp|Q8LL04|CPL3_ARATH RNA polymerase II C-terminal domain phosphatase-like 3 OS=Arabidopsis thaliana GN=CPL3 PE=1 SV=2	gi|694359668|ref|XP_009359893.1| PREDICTED: RNA polymerase II C-terminal domain phosphatase-like 3 [Pyrus x bretschneideri]	6474	NW_008988111.1	963058	969532	-	-
gene11085	0	0.0832483	0	0	0.0917942	0	0.0816935	0.260029	0	0.163847	0.0350085	0.101114	-	gi|694359672|ref|XP_009359894.1| PREDICTED: uncharacterized protein LOC103950416 [Pyrus x bretschneideri]	1078	NW_008988111.1	980331	981409	-	-
gene11086	3.9972	4.07278	5.72821	4.72347	5.57488	4.64663	3.92781	4.09427	6.20676	5.52824	4.81931	4.88074	sp|Q9H694|BICC1_HUMAN Protein bicaudal C homolog 1 OS=Homo sapiens GN=BICC1 PE=1 SV=2	gi|657956329|ref|XP_008369648.1| PREDICTED: uncharacterized protein LOC103433184 [Malus domestica]	1278	NW_008988111.1	984423	985701	+	-
gene11087	0.100688	0.0521804	0.0552806	0.153442	0.057537	0.0460385	0.0682745	0.0814936	0.106553	0.0342334	0.0838257	0.0673186	sp|Q9M9Y4|DRIP1_ARATH E3 ubiquitin protein ligase DRIP1 OS=Arabidopsis thaliana GN=DRIP1 PE=1 SV=2	gi|694359679|ref|XP_009359897.1| PREDICTED: uncharacterized protein LOC103950418 [Pyrus x bretschneideri]	10319	NW_008988111.1	989672	999991	-	-
gene11089	4.03672	3.11662	2.62334	2.30688	4.37808	2.71211	2.97462	4.53405	3.10113	2.983	3.29233	3.26098	-	gi|694359754|ref|XP_009359921.1| PREDICTED: uncharacterized protein LOC103950443 isoform X3 [Pyrus x bretschneideri]	2102	NW_008988112.1	32439	34541	-	-
gene1109	14.9282	15.3299	15.8372	15.9597	16.5886	12.8534	13.8289	18.8857	15.2074	14.8048	15.7287	15.116	-	gi|694311780|ref|XP_009359479.1| PREDICTED: uncharacterized protein LOC103950048 [Pyrus x bretschneideri]	1885	NW_008988041.1	313224	315109	-	-
gene11091	16.4296	14.8893	12.3913	12.5954	19.8416	13.9886	12.9746	9.31057	12.6462	10.5601	15.2294	11.896	sp|O65351|SUBL_ARATH Subtilisin-like protease OS=Arabidopsis thaliana GN=ARA12 PE=1 SV=1	gi|694359761|ref|XP_009359924.1| PREDICTED: subtilisin-like protease isoform X1 [Pyrus x bretschneideri]	8179	NW_008988112.1	55277	63456	-	-
gene11092	3.74126	4.1279	4.42994	4.7293	4.49254	4.43035	4.73471	3.40481	3.90965	4.18531	4.30419	4.13297	sp|Q80XQ2|TBCD5_MOUSE TBC1 domain family member 5 OS=Mus musculus GN=Tbc1d5 PE=1 SV=2	gi|694359768|ref|XP_009359926.1| PREDICTED: uncharacterized protein LOC103950447 [Pyrus x bretschneideri]	5022	NW_008988112.1	119177	124199	+	-
gene11093	10.9572	11.425	13.0181	13.0996	13.6748	10.3808	11.6574	14.4495	13.0994	12.8525	12.4349	12.4879	-	gi|694359785|ref|XP_009359931.1| PREDICTED: uncharacterized protein LOC103950449 [Pyrus x bretschneideri]	3951	NW_008988112.1	124560	128511	-	-
gene11094	5.2089	5.69883	7.56266	6.54886	5.4901	7.62147	7.35842	6.99528	5.82728	8.14657	6.10187	7.18981	-	gi|694359771|ref|XP_009359927.1| PREDICTED: uncharacterized protein LOC103950448 [Pyrus x bretschneideri] gi|694359775|ref|XP_009359928.1| PREDICTED: uncharacterized protein LOC103950448 [Pyrus x bretschneideri] gi|694359778|ref|XP_009359929.1| PREDICTED: uncharacterized protein LOC103950448 [Pyrus x bretschneideri] gi|694359781|ref|XP_009359930.1| PREDICTED: uncharacterized protein LOC103950448 …	1496	NW_008988112.1	130994	132490	-	-
gene11095	0.0205955	0.0426935	0	0	0.0235381	0	0	0	0	0	0.0173654	0	sp|Q8LBH2|CAP8_ARATH Putative clathrin assembly protein At2g01600 OS=Arabidopsis thaliana GN=At2g01600 PE=2 SV=2	gi|694359792|ref|XP_009359933.1| PREDICTED: putative clathrin assembly protein At5g57200 [Pyrus x bretschneideri]	4204	NW_008988112.1	182452	186656	-	-
gene11096	2.33139	2.33694	2.17263	1.7706	2.76966	2.20213	2.3245	2.2842	2.10081	1.67397	2.27624	2.11712	sp|P48785|PRH_ARATH Pathogenesis-related homeodomain protein OS=Arabidopsis thaliana GN=PRH PE=2 SV=1	gi|694359788|ref|XP_009359932.1| PREDICTED: pathogenesis-related homeodomain protein [Pyrus x bretschneideri]	5645	NW_008988112.1	207749	213394	+	-
gene11097	1.27154	1.68743	1.52671	1.77928	1.50754	1.49968	1.39	1.33371	1.2935	1.62421	1.5545	1.42822	sp|Q9P1Y6|PHRF1_HUMAN PHD and RING finger domain-containing protein 1 OS=Homo sapiens GN=PHRF1 PE=1 SV=3	gi|694359795|ref|XP_009359934.1| PREDICTED: uncharacterized protein LOC103950454 [Pyrus x bretschneideri] gi|694359798|ref|XP_009359935.1| PREDICTED: uncharacterized protein LOC103950454 [Pyrus x bretschneideri] gi|694359801|ref|XP_009359936.1| PREDICTED: uncharacterized protein LOC103950454 [Pyrus x bretschneideri] gi|694359805|ref|XP_009359937.1| PREDICTED: uncharacterized protein LOC103950454 …	7286	NW_008988112.1	214498	221784	-	-
gene11099	0	0	0	0	0	0	0	0	0	0	0	0	-	-	5401	NW_008988112.1	226710	232111	-	-
gene111	0.0696289	0.144337	0.267597	0.0397911	0.0795771	0.159185	0.0354104	0.150281	0.063158	0	0.120186	0.0816068	sp|Q8W486|Y1491_ARATH Uncharacterized protein At1g04910 OS=Arabidopsis thaliana GN=At1g04910 PE=1 SV=1	gi|657984336|ref|XP_008384256.1| PREDICTED: uncharacterized protein At1g04910-like [Malus domestica]	2487	NW_008988039.1	665510	667997	-	-
gene1110	92.6981	93.1386	92.1191	97.5069	100.464	78.9102	94.0362	148.074	87.7662	91.1576	95.1853	99.9888	sp|P27521|CA4_ARATH Chlorophyll a-b binding protein 4, chloroplastic OS=Arabidopsis thaliana GN=LHCA4 PE=1 SV=1	gi|694311782|ref|XP_009359490.1| PREDICTED: chlorophyll a-b binding protein P4, chloroplastic-like [Pyrus x bretschneideri]	1770	NW_008988041.1	315745	317515	-	-
gene11100	10.447	6.00279	6.33497	5.34646	8.57925	7.06843	6.8649	4.44709	6.10192	5.97542	7.3421	6.09155	sp|Q9LU68|CIA2_ARATH Protein CHLOROPLAST IMPORT APPARATUS 2 OS=Arabidopsis thaliana GN=CIA2 PE=2 SV=1	gi|694359812|ref|XP_009359939.1| PREDICTED: protein CHLOROPLAST IMPORT APPARATUS 2-like [Pyrus x bretschneideri]	3887	NW_008988112.1	234446	238333	-	-
gene11101	11.4345	10.6256	9.13145	9.97594	10.4259	10.3255	9.77089	8.85824	10.7946	9.06718	10.3187	9.76328	sp|P57721|PCBP3_HUMAN Poly(rC)-binding protein 3 OS=Homo sapiens GN=PCBP3 PE=2 SV=2	gi|694359833|ref|XP_009359944.1| PREDICTED: poly(rC)-binding protein 2 [Pyrus x bretschneideri] gi|694359836|ref|XP_009359946.1| PREDICTED: poly(rC)-binding protein 2 [Pyrus x bretschneideri] gi|694359840|ref|XP_009359947.1| PREDICTED: poly(rC)-binding protein 2 [Pyrus x bretschneideri]	4831	NW_008988112.1	258981	263812	+	-
gene11102	1.07534	1.80636	1.38437	1.86478	2.3732	2.40757	2.26293	2.00079	1.17721	1.58851	1.70081	1.8874	sp|P91850|MIFH_BRUMA Macrophage migration inhibitory factor homolog OS=Brugia malayi GN=Bm1_28435 PE=3 SV=4	gi|694359829|ref|XP_009359943.1| PREDICTED: macrophage migration inhibitory factor homolog isoform X3 [Pyrus x bretschneideri]	2335	NW_008988112.1	263883	266218	+	-
gene11103	1.96649	1.78618	1.95615	1.90924	1.891	2.06902	1.95176	1.5802	1.63029	1.72001	1.90181	1.79026	sp|Q9LL84|DNLI4_ARATH DNA ligase 4 OS=Arabidopsis thaliana GN=LIG4 PE=1 SV=1	gi|694359820|ref|XP_009359940.1| PREDICTED: DNA ligase 4 [Pyrus x bretschneideri]	16379	NW_008988112.1	272477	288856	+	-
gene11104	1.89359	1.66225	1.52762	1.03797	1.52373	0.865823	0.864737	2.04348	1.47224	1.22192	1.52903	1.29364	sp|Q2HIV9|BH035_ARATH Transcription factor bHLH35 OS=Arabidopsis thaliana GN=BHLH35 PE=2 SV=1	gi|694359843|ref|XP_009359948.1| PREDICTED: transcription factor bHLH35 [Pyrus x bretschneideri]	4481	NW_008988112.1	292765	297246	-	-
gene11105	3.41136	2.77812	2.36346	2.228	4.038	2.41398	3.71759	3.24312	2.83647	2.3611	2.96379	2.91445	sp|Q1PE49|4ON1_ARATH Protein At-4/1 OS=Arabidopsis thaliana GN=At4g26020 PE=1 SV=1	gi|694359846|ref|XP_009359949.1| PREDICTED: protein At-4/1 [Pyrus x bretschneideri]	2132	NW_008988112.1	308718	310850	+	-
gene11106	0.966064	0.786737	0.473567	0.552081	0.828068	0.41017	0.631672	0.316483	0.563326	0.475088	0.721303	0.479348	-	gi|694359850|ref|XP_009359951.1| PREDICTED: uncharacterized protein LOC103950463 [Pyrus x bretschneideri]	5019	NW_008988112.1	391476	396495	+	-
gene11107	0.772324	0.511085	0.437074	0.590748	0.651818	0.760602	0.652607	0.410317	0.56044	0.454475	0.59261	0.567688	sp|Q54GS1|CL16A_DICDI Protein CLEC16A homolog OS=Dictyostelium discoideum GN=DDB_G0289943 PE=3 SV=1	gi|694359858|ref|XP_009359953.1| PREDICTED: uncharacterized protein LOC103950464 isoform X2 [Pyrus x bretschneideri]	14574	NW_008988112.1	438468	453042	-	-
gene11108	0	0	0	0	0	0	0	0	0	0	0	0	sp|Q1PF50|EDA2_ARATH Probable serine protease EDA2 OS=Arabidopsis thaliana GN=EDA2 PE=2 SV=2	gi|694421627|ref|XP_009338648.1| PREDICTED: probable serine protease EDA2 isoform X1 [Pyrus x bretschneideri]	571	NW_008988112.1	487228	487799	-	-
gene11109	0	0	0	0	0.180903	0	0	0.170817	0	0	0.0361807	0.0341634	-	gi|694359862|ref|XP_009359954.1| PREDICTED: uncharacterized protein LOC103950465 [Pyrus x bretschneideri]	547	NW_008988112.1	494910	495457	+	-
gene1111	3.94881	1.47463	1.37094	1.29425	3.61704	0.876222	0.797375	0.501339	0.842785	0.414618	2.34113	0.686468	sp|P40781|CYPR4_CYNCA Protein CYPRO4 OS=Cynara cardunculus GN=CYPRO4 PE=2 SV=1	gi|694311784|ref|XP_009359500.1| PREDICTED: protein CYPRO4-like [Pyrus x bretschneideri]	2982	NW_008988041.1	317666	320648	-	-
gene11110	3.83735	3.41713	3.67949	3.70639	4.13853	3.70686	4.61767	7.29065	4.16707	4.74093	3.75578	4.90464	sp|Q9LHP1|RL74_ARATH 60S ribosomal protein L7-4 OS=Arabidopsis thaliana GN=RPL7D PE=2 SV=1	gi|694359865|ref|XP_009359955.1| PREDICTED: 60S ribosomal protein L7-2-like [Pyrus x bretschneideri]	1602	NW_008988112.1	533642	535244	-	-
gene11111	2.82661	2.75838	2.48665	1.81371	2.72039	2.26743	1.9671	2.56871	2.33902	2.47844	2.52115	2.32414	sp|P41777|NOLC1_RAT Nucleolar and coiled-body phosphoprotein 1 OS=Rattus norvegicus GN=Nolc1 PE=1 SV=1	gi|694359868|ref|XP_009359956.1| PREDICTED: suppressor protein SRP40-like [Pyrus x bretschneideri]	5238	NW_008988112.1	538212	543450	+	-
gene11112	0	0	0	0	0	0	0	0	0	0	0	0	-	gi|694359966|ref|XP_009359987.1| PREDICTED: uncharacterized protein LOC103950497 [Pyrus x bretschneideri]	1154	NW_008988112.1	551526	552680	+	-
gene11113	9.35398	9.2792	9.12241	9.92663	9.12234	9.87459	8.63142	6.75921	8.59358	7.28774	9.36091	8.22931	sp|Q9SZR1|ACA10_ARATH Calcium-transporting ATPase 10, plasma membrane-type OS=Arabidopsis thaliana GN=ACA10 PE=1 SV=2	gi|694359874|ref|XP_009359959.1| PREDICTED: calcium-transporting ATPase 10, plasma membrane-type-like isoform X1 [Pyrus x bretschneideri]	25242	NW_008988112.1	565336	590578	+	-
gene11114	0.0647111	0.201214	0	0	0	0	0	0	0	0	0.0531851	0	sp|O65039|CYSEP_RICCO Vignain OS=Ricinus communis GN=CYSEP PE=1 SV=1	gi|694359871|ref|XP_009359957.1| PREDICTED: ervatamin-B-like [Pyrus x bretschneideri]	1338	NW_008988112.1	591432	592770	-	-
gene11115	5.42062	6.83312	5.1478	3.51636	3.3487	4.15319	4.61935	4.11059	5.97998	5.67837	4.85332	4.9083	-	-	591	NW_008988112.1	604359	604950	+	-
gene11116	0	0	0	0	0	0	0	0	0	0	0	0	sp|O61967|LAP1_CAEEL Protein lap1 OS=Caenorhabditis elegans GN=let-413 PE=1 SV=3	gi|694359882|ref|XP_009359961.1| PREDICTED: plant intracellular Ras-group-related LRR protein 6-like [Pyrus x bretschneideri]	3229	NW_008988112.1	637773	641002	+	-
gene11119	12.4729	12.6768	17.818	14.1174	8.85743	16.1679	16.6278	14.3749	20.87	15.81	13.1885	16.7701	sp|Q5ZJR3|OSTC_CHICK Oligosaccharyltransferase complex subunit OSTC OS=Gallus gallus GN=OSTC PE=2 SV=1	gi|694359885|ref|XP_009359962.1| PREDICTED: oligosaccharyltransferase complex subunit ostc-like [Pyrus x bretschneideri]	715	NW_008988112.1	688948	689663	+	-
gene1112	0.993018	1.06882	0.922636	0.742095	1.22219	0.977945	1.28194	0.947971	0.727515	0.934947	0.989753	0.974064	sp|Q9SJ73|PP148_ARATH Pentatricopeptide repeat-containing protein At2g04860 OS=Arabidopsis thaliana GN=PCMP-E74 PE=2 SV=3	gi|694311787|ref|XP_009359512.1| PREDICTED: pentatricopeptide repeat-containing protein At2g04860 [Pyrus x bretschneideri]	2267	NW_008988041.1	321039	323306	-	-
gene11120	1.04256	1.02744	0.656843	0.625096	0.527391	0.875247	0.938718	0.829977	0.821647	0.732169	0.775866	0.839552	sp|Q8RXL8|Y1689_ARATH Uncharacterized membrane protein At1g06890 OS=Arabidopsis thaliana GN=At1g06890 PE=1 SV=1	gi|694359888|ref|XP_009359963.1| PREDICTED: solute carrier family 35 member E3-like [Pyrus x bretschneideri]	5066	NW_008988112.1	711539	716605	+	-
gene11121	0	0	0	0	0	0	0	0	0	0	0	0	sp|Q9LU77|PIN2_ARATH Auxin efflux carrier component 2 OS=Arabidopsis thaliana GN=PIN2 PE=1 SV=2	gi|694359892|ref|XP_009359964.1| PREDICTED: auxin efflux carrier component 2-like [Pyrus x bretschneideri]	3617	NW_008988112.1	728493	732110	-	-
gene11122	4.31215	5.29276	7.60089	5.90131	3.89073	4.98109	4.15513	4.59225	8.23455	3.35661	5.39957	5.06393	sp|Q9SV15|WRK11_ARATH Probable WRKY transcription factor 11 OS=Arabidopsis thaliana GN=WRKY11 PE=2 SV=2	gi|694359895|ref|XP_009359965.1| PREDICTED: probable WRKY transcription factor 11 [Pyrus x bretschneideri]	1526	NW_008988112.1	761441	762967	+	-
gene11124	0	0	0.0781854	0	0	0	0	0	0	0	0.0156371	0	sp|O65039|CYSEP_RICCO Vignain OS=Ricinus communis GN=CYSEP PE=1 SV=1	gi|694359898|ref|XP_009359967.1| PREDICTED: vignain-like [Pyrus x bretschneideri]	1216	NW_008988112.1	814842	816058	-	-
gene11125	1.21395	1.14721	0.862522	1.34668	1.44861	1.20809	1.12579	1.52196	0.923012	1.12896	1.20379	1.18156	sp|Q9CQ56|USE1_MOUSE Vesicle transport protein USE1 OS=Mus musculus GN=Use1 PE=2 SV=1	gi|694359916|ref|XP_009359971.1| PREDICTED: uncharacterized protein LOC103950483 [Pyrus x bretschneideri] gi|694359920|ref|XP_009359972.1| PREDICTED: uncharacterized protein LOC103950483 [Pyrus x bretschneideri]	4850	NW_008988112.1	826453	831303	-	-
gene11126	18.1227	17.3743	15.1488	16.9832	17.2647	15.3067	15.8931	19.5839	17.1786	15.8117	16.9787	16.7548	sp|Q2HJH6|SNR40_BOVIN U5 small nuclear ribonucleoprotein 40 kDa protein OS=Bos taurus GN=SNRNP40 PE=2 SV=1	gi|694359905|ref|XP_009359969.1| PREDICTED: U5 small nuclear ribonucleoprotein 40 kDa protein isoform X1 [Pyrus x bretschneideri] gi|694359913|ref|XP_009359970.1| PREDICTED: U5 small nuclear ribonucleoprotein 40 kDa protein isoform X2 [Pyrus x bretschneideri]	3502	NW_008988112.1	832459	835961	-	-
gene11128	0.396912	0.646469	0.373569	0.842493	0.777635	0.466672	0.692068	0.917849	0.668619	0.809686	0.607416	0.710979	sp|Q8LD49|TRXX_ARATH Thioredoxin X, chloroplastic OS=Arabidopsis thaliana GN=ATHX PE=2 SV=2	gi|694359901|ref|XP_009359968.1| PREDICTED: LOW QUALITY PROTEIN: thioredoxin X, chloroplastic [Pyrus x bretschneideri]	1527	NW_008988112.1	847938	849465	-	-
gene11129	2.93371	2.34109	2.99332	3.23439	3.97597	2.58785	3.77613	6.75212	3.36755	3.94564	3.09569	4.08586	sp|Q5BU09|EAPP_MOUSE E2F-associated phosphoprotein OS=Mus musculus GN=Eapp PE=1 SV=2	gi|694359923|ref|XP_009359973.1| PREDICTED: E2F-associated phosphoprotein [Pyrus x bretschneideri]	3335	NW_008988112.1	850886	854221	+	-
gene11130	10.7051	8.62348	10.7803	8.93878	9.57211	10.8547	8.34959	8.14057	10.968	9.10857	9.72394	9.4843	sp|Q9FMX2|TCP7_ARATH Transcription factor TCP7 OS=Arabidopsis thaliana GN=TCP7 PE=2 SV=1	gi|694359926|ref|XP_009359974.1| PREDICTED: transcription factor TCP7 [Pyrus x bretschneideri]	1561	NW_008988112.1	906424	907985	+	-
gene11131	0.139989	0.0362739	0.115287	0.160001	0.199988	0.0960129	0.213579	0.0377676	0.12698	0.10709	0.130308	0.116286	sp|Q8GYD9|SDE3_ARATH Probable RNA helicase SDE3 OS=Arabidopsis thaliana GN=SDE3 PE=1 SV=1	gi|694359930|ref|XP_009359975.1| PREDICTED: probable RNA helicase SDE3 [Pyrus x bretschneideri]	2474	NW_008988112.1	908504	910978	-	-
gene11132	1.67257	1.76247	2.35694	2.294	1.84782	2.19233	2.01309	1.62447	2.35156	2.58742	1.98676	2.15377	sp|Q8GYD9|SDE3_ARATH Probable RNA helicase SDE3 OS=Arabidopsis thaliana GN=SDE3 PE=1 SV=1	gi|694359933|ref|XP_009359976.1| PREDICTED: probable RNA helicase SDE3 [Pyrus x bretschneideri]	3106	NW_008988112.1	918608	921714	-	-
gene11133	5.82675	4.97976	5.05113	5.95866	5.2573	9.81553	6.55034	8.82522	7.51062	8.13277	5.41472	8.1669	-	gi|694359937|ref|XP_009359977.1| PREDICTED: transmembrane protein 230-like [Pyrus x bretschneideri]	847	NW_008988112.1	1001348	1002195	+	-
gene11134	0	0	0	0	0	0	0	0	0	0	0	0	sp|Q9FGR9|CEP1_ARATH KDEL-tailed cysteine endopeptidase CEP1 OS=Arabidopsis thaliana GN=CEP1 PE=2 SV=1	gi|694359940|ref|XP_009359979.1| PREDICTED: ervatamin-B-like [Pyrus x bretschneideri]	1154	NW_008988112.1	1011983	1013137	+	-
gene11135	12.4263	12.1317	11.0919	10.1709	12.0028	8.94425	10.519	10.0358	10.8352	8.34072	11.5647	9.73499	sp|Q91YK2|RRP1B_MOUSE Ribosomal RNA processing protein 1 homolog B OS=Mus musculus GN=Rrp1b PE=2 SV=2	gi|694359944|ref|XP_009359980.1| PREDICTED: ribosomal RNA processing protein 1 homolog A-like isoform X1 [Pyrus x bretschneideri]	2160	NW_008988112.1	1015016	1017176	-	-
gene11136	0.918141	1.09582	1.31367	0.445195	0.731345	1.17038	1.01875	1.41116	0.832815	1.24865	0.900835	1.13635	sp|Q9C9W0|AB17I_ARATH ABC transporter I family member 17 OS=Arabidopsis thaliana GN=ABCI17 PE=2 SV=1	gi|694359950|ref|XP_009359982.1| PREDICTED: ABC transporter I family member 17-like [Pyrus x bretschneideri] gi|694445616|ref|XP_009349234.1| PREDICTED: ABC transporter I family member 17-like [Pyrus x bretschneideri]	3112	NW_008988112.1	1020924	1024036	-	-
gene11137	2.53021	3.38507	2.89654	2.31762	2.50205	3.03586	2.51877	2.45938	3.15776	2.81871	2.7263	2.7981	sp|Q80SY5|PR38B_MOUSE Pre-mRNA-splicing factor 38B OS=Mus musculus GN=Prpf38b PE=1 SV=1	gi|694359954|ref|XP_009359983.1| PREDICTED: pre-mRNA-splicing factor 38B-like [Pyrus x bretschneideri] gi|694359957|ref|XP_009359984.1| PREDICTED: pre-mRNA-splicing factor 38B-like [Pyrus x bretschneideri]	4825	NW_008988112.1	1025414	1030239	-	-
gene11138	1.11561	0.963582	0.476388	0.779217	0.495833	0.793487	0.756469	0.33442	0.955712	0.568949	0.766125	0.681807	sp|Q5EAE9|ATL43_ARATH RING-H2 finger protein ATL43 OS=Arabidopsis thaliana GN=ATL43 PE=2 SV=2	gi|694359969|ref|XP_009359989.1| PREDICTED: RING-H2 finger protein ATL43-like [Pyrus x bretschneideri]	1397	NW_008988112.1	1038513	1039910	+	-
gene11139	1.20186	1.09254	0.919472	1.41871	1.28351	1.08106	1.2525	0.818597	0.96507	1.18569	1.18322	1.06058	sp|Q75K12|NT5D_DICDI 5&apos;-nucleotidase domain-containing protein DDB_G0275467 OS=Dictyostelium discoideum GN=DDB_G0275467 PE=3 SV=1	gi|694359972|ref|XP_009359990.1| PREDICTED: 5&apos;-nucleotidase domain-containing protein DDB_G0275467-like isoform X1 [Pyrus x bretschneideri] gi|694359976|ref|XP_009359991.1| PREDICTED: 5&apos;-nucleotidase domain-containing protein DDB_G0275467-like isoform X2 [Pyrus x bretschneideri]	8789	NW_008988113.1	27165	35954	+	-
gene1114	5.74995	7.48425	8.29598	9.01725	9.39873	8.49871	9.79263	12.2659	9.64277	8.31989	7.98923	9.70397	sp|P97852|DHB4_RAT Peroxisomal multifunctional enzyme type 2 OS=Rattus norvegicus GN=Hsd17b4 PE=1 SV=3	gi|694311791|ref|XP_009359526.1| PREDICTED: peroxisomal multifunctional enzyme A-like [Pyrus x bretschneideri]	1295	NW_008988041.1	326448	327743	-	-
gene11140	10.6572	11.504	9.50449	9.32861	12.0908	12.004	9.80857	10.491	10.94	10.6316	10.617	10.775	sp|Q99614|TTC1_HUMAN Tetratricopeptide repeat protein 1 OS=Homo sapiens GN=TTC1 PE=1 SV=1	gi|694359982|ref|XP_009359993.1| PREDICTED: tetratricopeptide repeat protein 1-like isoform X2 [Pyrus x bretschneideri]	3331	NW_008988113.1	46242	49573	+	-
gene11141	1.09028	1.54977	1.26559	2.02941	1.81567	1.36736	1.29904	1.88252	1.37041	1.35036	1.55015	1.45394	sp|Q8WV93|LACE1_HUMAN Lactation elevated protein 1 OS=Homo sapiens GN=LACE1 PE=2 SV=2	gi|694359997|ref|XP_009359997.1| PREDICTED: lactation elevated protein 1 isoform X2 [Pyrus x bretschneideri]	5559	NW_008988113.1	54466	60025	-	-
gene11142	20.8431	17.1367	17.4745	17.4163	23.2095	15.9439	17.934	20.3653	18.6251	18.7602	19.216	18.3257	sp|Q54UB0|TM208_DICDI Transmembrane protein 208 homolog OS=Dictyostelium discoideum GN=tmem208 PE=3 SV=1	gi|694360000|ref|XP_009359999.1| PREDICTED: transmembrane protein 208 homolog [Pyrus x bretschneideri] gi|694360004|ref|XP_009360000.1| PREDICTED: transmembrane protein 208 homolog [Pyrus x bretschneideri] gi|694360007|ref|XP_009360001.1| PREDICTED: transmembrane protein 208 homolog [Pyrus x bretschneideri] gi|694360010|ref|XP_009360002.1| PREDICTED: transmembrane protein 208 homolog [Pyrus x bre…	3074	NW_008988113.1	122702	125776	+	-
gene11143	3.85753	3.09239	3.25956	2.70393	3.97814	4.00992	3.72432	3.31729	3.4307	3.75018	3.37831	3.64648	-	gi|694360014|ref|XP_009360003.1| PREDICTED: uncharacterized protein LOC103950506 [Pyrus x bretschneideri]	5746	NW_008988113.1	189933	195679	+	-
gene11144	0.160637	0	0	0	0	0	0	0.173352	0	0	0.0321275	0.0346705	-	gi|694360068|ref|XP_009360020.1| PREDICTED: uncharacterized protein LOC103950523 [Pyrus x bretschneideri]	539	NW_008988113.1	207230	207769	+	-
gene11145	0.869178	1.03948	0.954405	0.687756	0.855819	0.978269	1.15607	0.721521	0.83692	0.886545	0.881327	0.915866	sp|Q8H1Q8|AT18B_ARATH Autophagy-related protein 18b OS=Arabidopsis thaliana GN=ATG18B PE=2 SV=2	gi|694360017|ref|XP_009360004.1| PREDICTED: autophagy-related protein 18b-like [Pyrus x bretschneideri]	6475	NW_008988113.1	208780	215255	-	-
gene11146	1.51164	1.08804	1.01436	0.887861	1.46368	0.825577	1.06772	0.770334	0.761756	0.877996	1.19312	0.860677	sp|Q0WVM4|Y2239_ARATH Probable LRR receptor-like serine/threonine-protein kinase At2g23950 OS=Arabidopsis thaliana GN=At2g23950 PE=2 SV=1	gi|694360021|ref|XP_009360005.1| PREDICTED: probable LRR receptor-like serine/threonine-protein kinase At2g23950 [Pyrus x bretschneideri]	4124	NW_008988113.1	231607	235731	-	-
gene11147	0.399924	0.621767	1.09785	0.609457	0.609417	0.731442	1.3559	1.22281	0.785975	0.611872	0.667682	0.941599	sp|Q12288|YL126_YEAST Putative glutamine amidotransferase YLR126C OS=Saccharomyces cerevisiae (strain ATCC 204508 / S288c) GN=YLR126C PE=1 SV=1	gi|694360024|ref|XP_009360006.1| PREDICTED: putative glutamine amidotransferase YLR126C [Pyrus x bretschneideri] gi|694360028|ref|XP_009360008.1| PREDICTED: putative glutamine amidotransferase YLR126C [Pyrus x bretschneideri]	1299	NW_008988113.1	307116	308415	+	-
[truncated: 37,142 more rows]
