# Supplementary material for: Transcriptomics analysis of field-droughted pear (Pyrus spp.) reveals potential drought stress genes and metabolic pathways
Source: PeerJ. 2022 Mar 18;10:e12921. doi: 10.7717/peerj.12921 (PMC8935990; doi:10.7717/peerj.12921)
Supplement: Supplemental Information 5 [file peerj-10-12921-s005.xlsx]

## Sheet: Sheet1
Supplementary Table S2. DEGs in drought samples compared to irrigation
GeneID	baseMean	baseMeanA	baseMeanB	foldChange	log2FoldChange	pval	padj	Chromosome	Start Site	End Site	Direction	Length	Name	GO	KEGG	eggNOG	eggNOG Class
gene0	80.5897	71.6716	89.5078	1.24886	0.320612	0.309433	0.927572	NW_008988039.1	187	2915	-	2728	-	GO:0008270	-	NOG10838	O
gene10	1.9251	1.89928	1.95093	1.0272	0.0387146	1	1	NW_008988039.1	75547	80704	-	5157	-	-	-	NOG02210	R
gene100	9.3011	8.64466	9.95753	1.15187	0.203978	0.746027	1	NW_008988039.1	570922	573223	-	2301	-	-	K01188	NOG05680;NOG13849;COG2723	G
gene1000	35.4856	37.1378	33.8334	0.911021	-0.134443	0.629844	1	NW_008988040.1	3475087	3477625	+	2538	-	GO:0016021	-	NOG01118	I
gene10001	60.4855	62.0046	58.9663	0.950998	-0.0724852	0.831455	1	NW_008988101.1	245667	249512	-	3845	-	-	-	NOG00356;NOG17853;KOG0800	O
gene10002	171.335	192.715	149.954	0.778115	-0.361944	0.0451485	0.487446	NW_008988101.1	262633	266745	+	4112	-	-	K11979	NOG00181	R
gene10003	83.6384	100.559	66.7178	0.663468	-0.5919	0.146058	0.75698	NW_008988101.1	272727	273062	+	335	-	-	-	NOG24787;strNOG24199	S
gene10004	2.45785	2.41169	2.50401	1.03828	0.0541964	1	1	NW_008988101.1	277227	278130	+	903	-	-	-	-	-
gene10005	9.34307	7.32558	11.3605	1.5508	0.633017	0.231929	0.866006	NW_008988101.1	287014	288836	-	1822	-	-	-	-	-
gene10006	47.0386	47.9264	46.1508	0.962952	-0.0544638	0.90698	1	NW_008988101.1	294228	295161	-	933	-	GO:0010598;GO:0009535;GO:0009767	-	NOG17590	S
gene10007	32.8858	34.4804	31.2912	0.907506	-0.140021	0.602604	1	NW_008988101.1	298714	300359	+	1645	-	-	K00940	NOG00492	T
gene10008	3.58257	4.81117	2.35397	0.489272	-1.03129	0.211493	0.84422	NW_008988101.1	305653	307139	+	1486	-	-	K15095	NOG01206;NOG16529	Q
gene10009	41.0061	66.4999	15.5122	0.233267	-2.09995	8.8901e-10	5.71882e-07	NW_008988101.1	316970	327768	+	10798	-	-	K15095	NOG01206;NOG16529	Q
gene1001	119.86	128.579	111.141	0.864377	-0.210267	0.300194	0.922099	NW_008988040.1	3488466	3492218	+	3752	-	-	-	NOG00379	E
gene10010	638.98	1010.06	267.897	0.265228	-1.91469	7.56723e-06	0.00128101	NW_008988101.1	332995	334837	+	1842	-	-	K15095	NOG01206;NOG16529	Q
gene10011	1389.59	1307.34	1471.84	1.12583	0.170986	0.235232	0.868975	NW_008988101.1	341039	343825	+	2786	-	GO:0006228;GO:0005524;GO:0006241;GO:0006165;GO:0004550;GO:0006183	K00940	NOG11956	F
gene10012	4.48314	6.45998	2.50631	0.387974	-1.36597	0.0864885	0.625971	NW_008988101.1	344518	351294	+	6776	-	-	-	NOG26251;NOG26962	R
gene10013	699.034	685.097	712.97	1.04069	0.0575336	0.702449	1	NW_008988101.1	360717	364664	+	3947	-	-	-	NOG19561	S
gene10014	1208.13	1172.59	1243.67	1.06063	0.0849157	0.56747	1	NW_008988101.1	365924	370417	+	4493	-	-	-	NOG07288	S
gene10015	55.0908	54.8195	55.362	1.0099	0.0142077	0.979982	1	NW_008988101.1	370419	372867	-	2448	-	GO:0003723;GO:0009982;GO:0001522	-	NOG11050	A
gene10016	199.561	213.487	185.635	0.869539	-0.201677	0.222611	0.856989	NW_008988101.1	378939	382816	+	3877	-	GO:0006012;GO:0003978	K01784	NOG02010	M
gene10017	1245.17	1222.77	1267.57	1.03665	0.051922	0.725095	1	NW_008988101.1	387259	392655	+	5396	-	GO:0005525;GO:0003924	-	NOG06206	U
gene10018	64.691	61.4802	67.9019	1.10445	0.143329	0.506808	1	NW_008988101.1	393664	396453	+	2789	-	GO:0016787;GO:0006629	-	NOG03557	R
gene10019	13.9637	12.9164	15.0111	1.16217	0.216825	0.643644	1	NW_008988101.1	398432	399274	-	842	-	-	-	NOG18102	S
gene1002	194.334	205.814	182.854	0.888443	-0.170648	0.368956	0.959884	NW_008988040.1	3498560	3500714	+	2154	-	-	-	NOG20475	S
gene10020	179.985	184.708	175.261	0.948853	-0.0757435	0.642596	1	NW_008988101.1	402195	405510	-	3315	-	-	-	NOG00334	O
gene10021	8.42982	7.59298	9.26667	1.22043	0.287384	0.615757	1	NW_008988101.1	417874	420069	+	2195	-	-	-	NOG06866	R
gene10022	4.83804	3.19787	6.47821	2.02579	1.01849	0.142946	0.753272	NW_008988101.1	422111	425140	-	3029	-	GO:0005509	K06268	NOG16778;NOG06998	T
gene10024	70.8091	82.1897	59.4285	0.723064	-0.467804	0.0353312	0.432835	NW_008988101.1	427336	440306	+	12970	-	-	-	NOG02145	O
gene10025	143.891	107.337	180.444	1.6811	0.749408	0.000154426	0.0142729	NW_008988101.1	441379	446338	-	4959	-	GO:0005634;GO:0016567;GO:0004842;GO:0016874;GO:0006511;GO:0007275;GO:0016021;GO:0008270	K04506	KOG3002;NOG02187	O
gene10026	1295.96	1179.31	1412.62	1.19783	0.260425	0.0875906	0.629135	NW_008988101.1	461667	467547	+	5880	-	GO:0006508;GO:0005524;GO:0004222;GO:0016021;GO:0009941;GO:0010020	-	NOG04226	O
gene10027	137.698	130.138	145.257	1.11618	0.158571	0.357194	0.955621	NW_008988101.1	469187	472588	+	3401	-	-	-	NOG04528	S
gene10028	111.082	116.208	105.957	0.911792	-0.133223	0.536687	1	NW_008988101.1	474068	477111	+	3043	-	GO:0016021	-	NOG07479	R
gene1003	29.1543	30.2935	28.0151	0.924789	-0.112804	0.771517	1	NW_008988040.1	3501410	3504513	+	3103	-	-	-	NOG15784	R
gene10030	450.858	473.333	428.383	0.905034	-0.143956	0.349677	0.949736	NW_008988101.1	479225	481057	+	1832	-	-	-	NOG23868	S
gene10031	129.641	149.199	110.083	0.737828	-0.438643	0.0663185	0.565561	NW_008988101.1	481482	483266	+	1784	-	-	-	NOG20604	K
gene10032	81.269	88.4171	74.1209	0.838309	-0.254445	0.30498	0.925333	NW_008988101.1	483660	484699	-	1039	-	-	-	NOG24705	S
gene10033	734.495	779.675	689.315	0.884106	-0.177709	0.271783	0.905141	NW_008988101.1	513234	514919	+	1685	-	GO:0015035;GO:0009055;GO:0005884;GO:0051017;GO:0009902;GO:0055114;GO:0045454	K17479	NOG14704	O
gene10035	2264.94	2845.62	1684.25	0.591875	-0.756636	0.00095013	0.0531478	NW_008988101.1	517854	520588	-	2734	-	-	-	NOG03951;euNOG52590;NOG40565	S
gene10037	0.185271	0.370542	0	0	-Inf	0.749428	1	NW_008988101.1	527476	531050	+	3574	-	-	K09458	NOG05889	H
gene10038	165.29	170.298	160.282	0.941185	-0.0874496	0.661569	1	NW_008988101.1	552314	557134	+	4820	-	GO:0005634;GO:0003677;GO:0006355;GO:0009734	K14486	NOG01554	K
gene1004	3.88893	5.27468	2.50317	0.474563	-1.07533	0.190479	0.818732	NW_008988040.1	3507777	3509647	+	1870	-	GO:0046872;GO:0044212	K18753	NOG05019	R
gene10041	84.0734	78.8079	89.339	1.13363	0.18095	0.350912	0.950221	NW_008988101.1	563961	566629	-	2668	-	GO:0016020;GO:0046872	K19039	NOG22172	O
gene10042	557.22	524.734	589.705	1.12382	0.168407	0.271145	0.904817	NW_008988101.1	581239	583448	-	2209	-	-	K02990	NOG18174	J
gene10043	613.813	610.901	616.725	1.00953	0.0136906	0.896449	1	NW_008988101.1	584385	586959	+	2574	-	GO:0006508;GO:0005838	K03031	NOG00003	O
gene10044	12.7565	8.7055	16.8075	1.93067	0.949102	0.0851084	0.623851	NW_008988101.1	588210	592363	-	4153	-	-	-	NOG17004	L
gene10045	57.5687	58.8456	56.2918	0.956602	-0.0640099	0.79552	1	NW_008988101.1	592460	594326	+	1866	-	GO:0016021	-	euNOG27270;NOG23316	S
gene10046	274.703	271.425	277.981	1.02415	0.0344295	0.856657	1	NW_008988101.1	599208	604099	+	4891	-	-	-	NOG01601	K
gene10047	1.95004	1.6555	2.24459	1.35584	0.439183	0.794844	1	NW_008988101.1	604340	608233	-	3893	-	GO:0008643;GO:0016021	K15382	NOG03988	R
gene10048	532.19	525.523	538.856	1.02537	0.0361437	0.857311	1	NW_008988101.1	615992	619735	-	3743	-	GO:0005886	-	NOG11694	Z
gene10049	18.3262	28.1129	8.53948	0.303757	-1.71901	1.85578e-05	0.00260881	NW_008988101.1	623447	624154	-	707	-	-	-	-	-
gene10050	409.086	457.672	360.5	0.787683	-0.344313	0.0242002	0.366122	NW_008988101.1	634871	638174	-	3303	-	-	K01177	NOG13831	S
gene10051	1514.95	1489	1540.91	1.03486	0.0494356	0.766955	1	NW_008988101.1	644372	649387	-	5015	-	-	K14293	NOG09128	YU
gene10053	4259.45	4555.45	3963.46	0.870047	-0.200835	0.150356	0.76276	NW_008988101.1	662077	665997	+	3920	-	GO:0005524	K09490	NOG09258	O
gene10054	898.864	847.572	950.157	1.12103	0.16483	0.297213	0.920904	NW_008988101.1	667608	674034	-	6426	-	GO:0005524;GO:0005829;GO:0003952;GO:0016810;GO:0009435	K01950	NOG01009	H
gene10055	855.786	870.234	841.339	0.966796	-0.0487159	0.740917	1	NW_008988101.1	676595	682587	+	5992	-	-	K06158	NOG01251	JE
gene10057	163.717	145.689	181.745	1.24749	0.319028	0.0859336	0.624482	NW_008988101.1	688373	692938	+	4565	-	GO:0004555;GO:0005991	K01194	NOG11551	G
gene10058	196.889	231.789	161.989	0.698865	-0.516915	0.00372939	0.127881	NW_008988101.1	703576	706540	+	2964	-	-	-	NOG12115	Q
gene10059	125.548	127.117	123.978	0.975304	-0.0360764	0.844198	1	NW_008988101.1	709200	712752	+	3552	-	-	-	NOG08115	J
gene1006	3.58407	2.86331	4.30483	1.50345	0.588275	0.497989	1	NW_008988040.1	3531381	3532830	-	1449	-	-	-	NOG02646;NOG13387	T
gene10060	255.026	267.85	242.202	0.904245	-0.145215	0.357211	0.955621	NW_008988101.1	713118	717663	-	4545	-	-	-	NOG01452	R
gene10061	213.509	220.326	206.691	0.938112	-0.0921674	0.606236	1	NW_008988101.1	745943	748154	+	2211	-	GO:0003677;GO:0006355	-	NOG16481;NOG15280	RK
gene10062	231.604	232.585	230.624	0.991567	-0.012218	0.923505	1	NW_008988101.1	751050	753717	-	2667	-	GO:0016021;GO:0005789	-	NOG04075	S
gene10063	522.15	516.853	527.446	1.02049	0.0292688	0.77901	1	NW_008988101.1	757397	759713	-	2316	-	-	-	NOG00365;NOG37107	SR
gene10064	22.6485	23.8226	21.4743	0.901424	-0.149722	0.707276	1	NW_008988101.1	780519	785007	+	4488	-	GO:0046983	-	NOG01895	S
gene10065	0.30529	0.39534	0.21524	0.544443	-0.877148	1	1	NW_008988101.1	795375	797624	+	2249	-	GO:0016021;GO:0015743	-	NOG14467	R
gene10066	86.3856	91.6906	81.0807	0.884286	-0.177415	0.419457	0.97927	NW_008988101.1	798276	800804	+	2528	-	-	-	NOG00361	R
gene10067	592.621	611.852	573.389	0.937136	-0.093669	0.505255	1	NW_008988101.1	800993	804626	+	3633	-	GO:0005886	K18726	NOG05342	O
gene10068	617.311	603.219	631.403	1.04672	0.0658792	0.664487	1	NW_008988101.1	806983	809509	+	2526	-	-	K08867	NOG13023	T
gene10069	57.3272	64.3689	50.2856	0.78121	-0.356217	0.275992	0.909739	NW_008988101.1	809662	813366	+	3704	-	-	-	NOG04752	K
gene1007	16.0308	15.4888	16.5729	1.06999	0.0975998	0.88244	1	NW_008988040.1	3535143	3536459	-	1316	-	-	K16282	NOG23833;NOG23956	O
gene10070	74.0804	71.8393	76.3215	1.06239	0.0873175	0.786848	1	NW_008988101.1	820963	825034	+	4071	-	-	K13415	NOG117539;NOG13758	TU
gene10071	33.1737	37.8625	28.4849	0.752326	-0.410571	0.159097	0.774964	NW_008988101.1	825876	827047	-	1171	-	-	-	NOG19860	R
gene10072	55.4659	48.9551	61.9766	1.26599	0.340265	0.196178	0.827307	NW_008988101.1	834681	838518	+	3837	-	-	K13415	NOG02268	T
gene10073	11.2494	10.8227	11.6761	1.07885	0.109501	0.863566	1	NW_008988101.1	848290	849990	+	1700	-	-	-	COG4886;NOG117539;NOG13758	STU
gene10075	67.1101	65.9863	68.2338	1.03406	0.0483215	0.817582	1	NW_008988101.1	852215	854010	-	1795	-	-	-	NOG19860	R
gene10076	76.1457	69.5098	82.7815	1.19093	0.252093	0.289244	0.915501	NW_008988101.1	870456	875047	+	4591	-	GO:0055085;GO:0016021	-	NOG08949	T
gene10078	667.742	678.494	656.99	0.968306	-0.046465	0.724843	1	NW_008988101.1	876448	881693	+	5245	-	-	K05925	NOG00130	A
gene10079	156.34	148.481	164.199	1.10586	0.145166	0.39467	0.966745	NW_008988101.1	882879	884077	-	1198	-	-	-	NOG20372	R
gene1008	101.202	103.607	98.7964	0.953571	-0.0685874	0.714374	1	NW_008988040.1	3543265	3546697	-	3432	-	GO:0016705;GO:0005506;GO:0055114;GO:0031418	-	NOG05338	O
gene10080	417.736	399.42	436.053	1.09171	0.126596	0.38982	0.966251	NW_008988101.1	886099	889754	-	3655	-	GO:0016021;GO:0015098;GO:0015689	-	NOG08855	G
gene10081	115.02	114.128	115.912	1.01563	0.0223734	0.970897	1	NW_008988101.1	891828	893094	-	1266	-	-	-	NOG04618	S
gene10082	515.315	492.614	538.016	1.09217	0.127192	0.396927	0.968154	NW_008988101.1	893508	896288	-	2780	-	GO:0005829;GO:0005739	-	NOG04407	R
gene10083	759.478	783.928	735.028	0.937622	-0.0929215	0.547542	1	NW_008988101.1	897143	898651	+	1508	-	-	-	NOG13822	S
gene10084	116.357	113.172	119.542	1.05629	0.0790026	0.702784	1	NW_008988101.1	898612	900585	-	1973	-	-	-	NOG00861;NOG18850	ZS
gene10085	702.662	714.623	690.702	0.966526	-0.04912	0.699803	1	NW_008988101.1	902847	909469	-	6622	-	-	-	strNOG04768;NOG02713	T
gene10086	6.71065	6.8317	6.58961	0.964563	-0.0520522	0.939765	1	NW_008988101.1	915031	915979	-	948	-	-	-	NOG21816	S
gene10087	1128.71	1229.56	1027.86	0.835961	-0.258492	0.0726497	0.585738	NW_008988101.1	923877	927546	+	3669	-	-	-	NOG15975	P
gene10088	449.332	461.367	437.297	0.947828	-0.077303	0.605331	1	NW_008988101.1	927864	933606	-	5742	-	-	-	NOG06189	S
gene10089	639.518	635.437	643.598	1.01284	0.0184097	0.9275	1	NW_008988101.1	934845	938634	-	3789	-	-	K20168	NOG02849	T
gene1009	0.693	0.570026	0.815973	1.43147	0.517493	0.943132	1	NW_008988040.1	3548228	3554077	-	5849	-	-	-	NOG06035	S
gene10091	142.761	151.458	134.063	0.885145	-0.176014	0.355982	0.954912	NW_008988101.1	944395	946581	+	2186	-	-	-	NOG24810;NOG24750	S
gene10092	39.6495	40.1346	39.1643	0.975824	-0.0353064	0.977104	1	NW_008988101.1	947743	948579	+	836	-	-	-	NOG19075	S
gene10093	251.268	252.148	250.387	0.993017	-0.01011	0.91265	1	NW_008988101.1	955646	959955	+	4309	-	-	-	NOG06295	R
gene10094	729.003	1081.42	376.583	0.348229	-1.52189	6.82622e-07	0.000157582	NW_008988101.1	972452	975444	+	2992	-	-	K01761	NOG11970	E
gene10095	6.8398	7.46786	6.21174	0.831797	-0.265697	0.696846	1	NW_008988101.1	983876	986146	-	2270	-	GO:0016705;GO:0020037;GO:0005506;GO:0016021;GO:0004497;GO:0055114	-	NOG00979	Q
gene10097	293.525	309.426	277.624	0.897223	-0.156461	0.365474	0.958614	NW_008988101.1	1024718	1026942	+	2224	-	-	K15151	NOG06740	K
gene10098	62.5898	74.3605	50.8191	0.683415	-0.549166	0.0229815	0.355887	NW_008988101.1	1032797	1034200	+	1403	-	-	-	-	-
gene10099	0.785421	0.56293	1.00791	1.79047	0.84034	0.77426	1	NW_008988101.1	1044740	1045739	-	999	-	-	-	-	-
gene1010	955.241	872.234	1038.25	1.19033	0.251361	0.0903994	0.638354	NW_008988040.1	3557210	3560136	+	2926	-	GO:0004332;GO:0006096	K01623	NOG10404	G
gene10100	10.8616	8.86738	12.8559	1.44979	0.535849	0.308417	0.926662	NW_008988101.1	1105445	1107546	+	2101	-	-	-	NOG33462;NOG15314	K
gene10101	0.284256	0.568511	0	0	-Inf	0.536941	1	NW_008988102.1	9708	12056	+	2348	-	-	-	NOG09238;NOG01052	O
gene10103	20.4116	19.4429	21.3803	1.09964	0.137037	0.802453	1	NW_008988102.1	35289	38457	+	3168	-	-	-	NOG17845	R
gene1011	684.677	680.602	688.751	1.01197	0.0171727	0.935109	1	NW_008988040.1	3560912	3570407	+	9495	-	-	K14442	NOG05705	A
gene10115	0.284106	0.568212	0	0	-Inf	0.537035	1	NW_008988102.1	786767	788620	-	1853	-	GO:0004089;GO:0008270;GO:0006730	K01674	NOG00515	R
gene10118	241.063	232.367	249.759	1.07484	0.104128	0.567553	1	NW_008988102.1	882037	888404	+	6367	-	-	-	-	-
gene1012	340.135	352.244	328.027	0.931248	-0.102762	0.547958	1	NW_008988040.1	3578832	3585261	+	6429	-	GO:0005634;GO:0016021;GO:0006659;GO:0005789	K08730	NOG11280	I
gene10120	23.4753	25.0189	21.9318	0.876611	-0.189991	0.568821	1	NW_008988102.1	906994	908520	-	1526	-	GO:0003677	K09422	NOG22640	K
gene10121	165.971	162.514	169.428	1.04254	0.0601026	0.730745	1	NW_008988102.1	909584	912365	-	2781	-	GO:0009941	-	NOG21131	S
gene10122	153.121	152.658	153.583	1.00606	0.00871438	1	1	NW_008988102.1	933130	937486	-	4356	-	GO:0007165;GO:0008601;GO:0000159;GO:0034047	K11584	NOG02638	T
gene10126	171.82	171.358	172.281	1.00539	0.0077484	1	1	NW_008988102.1	1082407	1093772	+	11365	-	GO:0051015;GO:0051017	-	NOG03193	Z
gene10127	17.2105	18.4347	15.9863	0.867184	-0.205591	0.647747	1	NW_008988102.1	1096099	1100097	-	3998	-	-	-	NOG04486;KOG1121	L
gene10128	468.806	487.418	450.195	0.923633	-0.114609	0.487055	1	NW_008988102.1	1101513	1108269	+	6756	-	GO:0030246;GO:0016853;GO:0005975	K01792	NOG06675	G
gene10129	1.45033	0.765882	2.13478	2.78735	1.47889	0.346807	0.947885	NW_008988102.1	1112047	1115366	-	3319	-	-	-	NOG26882;NOG24657	S
gene1013	5.07625	4.69822	5.45427	1.16092	0.215273	0.844838	1	NW_008988040.1	3585757	3588191	-	2434	-	-	-	NOG05442	I
gene10131	119.565	115.15	123.98	1.07668	0.106591	0.643845	1	NW_008988103.1	68004	70079	+	2075	-	-	K08081	NOG11038;NOG01595;NOG00900	Q
gene10132	0.441952	0	0.883905	Inf	Inf	0.309312	0.927572	NW_008988103.1	76812	78346	-	1534	-	-	K08081	NOG11038;NOG01595;NOG00900	Q
gene10133	0.0988475	0	0.197695	Inf	Inf	0.982938	1	NW_008988103.1	87611	89041	+	1430	-	-	K08081	NOG11038;NOG01595;NOG00900	Q
gene10135	0.214399	0.213558	0.21524	1.00788	0.0113173	1	1	NW_008988103.1	114168	115799	+	1631	-	-	K08081	NOG11038;NOG01595;NOG00900	Q
gene10136	30.6406	33.7047	27.5765	0.818179	-0.289512	0.37794	0.963086	NW_008988103.1	118400	121411	+	3011	-	-	-	NOG06232;COG5184	ZSD
gene10137	406.987	341.981	471.993	1.38017	0.46485	0.00406061	0.135623	NW_008988103.1	121836	167004	-	45168	-	-	-	NOG15591	S
gene1014	78.586	73.0581	84.1139	1.15133	0.2033	0.401722	0.96949	NW_008988040.1	3590954	3593818	-	2864	-	-	-	NOG06253	R
gene10142	127.929	122.729	133.13	1.08475	0.117367	0.522007	1	NW_008988103.1	235396	237813	+	2417	-	-	-	NOG04413;COG0656	R
gene10144	157.415	157.597	157.233	0.997695	-0.00332977	0.997373	1	NW_008988103.1	247769	250803	+	3034	-	GO:0055114;GO:0016491	-	NOG04413;COG0656	R
gene10145	204.899	257.086	152.711	0.594005	-0.751453	2.31676e-05	0.00314414	NW_008988103.1	252995	255547	+	2552	-	-	-	NOG04413	R
gene10146	233.547	248.115	218.978	0.882564	-0.180227	0.34205	0.945419	NW_008988103.1	256616	259566	+	2950	-	-	-	NOG04413	R
gene10147	36.5387	41.1659	31.9116	0.775195	-0.367368	0.217119	0.851165	NW_008988103.1	262979	265621	+	2642	-	-	-	NOG04413	R
gene10148	193.721	212.841	174.6	0.820331	-0.285723	0.143691	0.753458	NW_008988103.1	265938	267854	+	1916	-	-	K15414	NOG19599	C
gene1015	10.0208	8.08028	11.9614	1.48032	0.565907	0.307288	0.926346	NW_008988040.1	3594174	3598190	-	4016	-	GO:0009744;GO:0005634;GO:0000808;GO:0003677;GO:0006260	K02606	NOG13444	L
gene10150	38.6636	41.7271	35.6001	0.853164	-0.229105	0.440869	0.987953	NW_008988103.1	272866	278641	-	5775	-	-	K12657	NOG08000	E
gene10151	373.405	319.701	427.11	1.33597	0.417882	0.00773504	0.197452	NW_008988103.1	282557	286170	+	3613	-	GO:0006223;GO:0004845	K00761	NOG02345	F
gene10152	413.676	405.849	421.503	1.03857	0.0545995	0.795014	1	NW_008988103.1	293129	295759	-	2630	-	GO:0005783;GO:0016021;GO:0016192	K20393	NOG09835	S
gene10154	231.486	223.795	239.176	1.06873	0.0958913	0.569421	1	NW_008988103.1	300909	305800	+	4891	-	GO:0004674;GO:0005524;GO:0006468	K08269	NOG03001	T
gene10155	2.82953	1.76727	3.89178	2.20214	1.13891	0.226229	0.861245	NW_008988103.1	307990	310567	+	2577	-	GO:0004674;GO:0005524;GO:0016021;GO:0006468;GO:0048544	-	NOG03326	T
gene10157	27.8796	26.2818	29.4775	1.1216	0.165553	0.606567	1	NW_008988103.1	326070	329115	+	3045	-	-	-	NOG34540;NOG19391;KOG1654	Z
gene10158	21.8883	22.0633	21.7132	0.984132	-0.0230762	1	1	NW_008988103.1	334850	336074	+	1224	-	GO:0006810;GO:0016021;GO:0005215	K14206	NOG15090;NOG114130	PU
gene10159	18.4986	15.6171	21.3801	1.36902	0.453144	0.244764	0.882338	NW_008988103.1	341726	342822	+	1096	-	GO:0006810;GO:0016021;GO:0005215	K14638	NOG15090;NOG114130	PU
gene1016	1318.63	1337.48	1299.78	0.971814	-0.0412474	0.815116	1	NW_008988040.1	3598411	3600839	+	2428	-	-	K03118	NOG06383	U
gene10160	0.0949638	0	0.189928	Inf	Inf	0.982938	1	NW_008988103.1	345154	345927	+	773	-	-	-	NOG17714	S
gene10161	1.04891	1.65897	0.438853	0.264534	-1.91848	0.293542	0.918432	NW_008988103.1	359926	361192	+	1266	-	-	-	-	-
gene10163	242.345	246.53	238.16	0.966046	-0.049836	0.811667	1	NW_008988103.1	379710	383420	-	3710	-	GO:0055085;GO:0016021	K14684	NOG00196	C
gene10164	298.606	298.073	299.139	1.00358	0.0051538	0.9829	1	NW_008988103.1	388485	393287	-	4802	-	GO:0005634;GO:0003677;GO:0006355	-	KOG0773;NOG04296	K
gene10165	118.022	121.317	114.727	0.94568	-0.0805761	0.72061	1	NW_008988103.1	430215	434547	-	4332	-	GO:0006857;GO:0016021;GO:0005215	K14638	NOG06581	E
gene10166	687.42	748.39	626.45	0.837063	-0.256591	0.0839912	0.619991	NW_008988103.1	452126	453545	-	1419	-	-	-	NOG17562	A
gene10168	194.955	205.723	184.187	0.895312	-0.159537	0.314802	0.928876	NW_008988103.1	466142	469493	+	3351	-	-	K06700	NOG12975	O
gene10169	3.25234	3.61711	2.88757	0.798307	-0.324984	0.788046	1	NW_008988103.1	470688	471441	+	753	-	-	-	NOG26700	R
gene1017	196.092	210.78	181.404	0.860629	-0.216537	0.331767	0.938382	NW_008988040.1	3600743	3603236	-	2493	-	-	-	NOG02560	S
gene10170	62.2176	68.693	55.7422	0.811469	-0.301393	0.465989	0.998375	NW_008988103.1	481764	485038	+	3274	-	-	-	NOG24249	S
gene10171	0.391035	0.782069	0	0	-Inf	0.377775	0.963086	NW_008988103.1	482244	485023	-	2779	-	-	-	-	-
gene10172	0.201743	0.213558	0.189928	0.889348	-0.169179	1	1	NW_008988103.1	486413	487241	-	828	-	-	-	NOG22787	R
gene10174	270.412	276.61	264.213	0.955182	-0.0661529	0.693684	1	NW_008988103.1	493240	496902	-	3662	-	-	-	NOG00580	T
gene10176	77.4569	82.8892	72.0246	0.868927	-0.202693	0.419742	0.979362	NW_008988103.1	505220	506749	-	1529	-	GO:0009506;GO:0006950;GO:0005886	-	NOG17891	S
gene10177	48.2401	41.9396	54.5406	1.30046	0.379019	0.165164	0.784236	NW_008988103.1	531666	534403	+	2737	-	-	-	NOG16153;NOG17601	S
gene10178	373.737	363.48	383.993	1.05643	0.0792016	0.645995	1	NW_008988103.1	554209	560155	+	5946	-	GO:0006457;GO:0048513;GO:0030154;GO:0042761	-	NOG04091	O
gene10179	1.19315	1.57596	0.810335	0.514185	-0.959641	0.662741	1	NW_008988103.1	561922	562521	-	599	-	-	-	NOG25037	P
gene10181	0.106779	0.213558	0	0	-Inf	1	1	NW_008988103.1	568204	568821	-	617	-	-	K14686	NOG23019	P
gene10185	40.9488	49.1174	32.7802	0.667384	-0.58341	0.0448987	0.485746	NW_008988103.1	582701	586880	+	4179	-	-	-	NOG16781	S
gene10186	305.407	308.155	302.659	0.982167	-0.0259594	0.915011	1	NW_008988103.1	587107	588785	-	1678	-	-	-	NOG07416	S
gene10187	558.783	540.435	577.132	1.0679	0.0947809	0.690396	1	NW_008988103.1	595269	599565	+	4296	-	-	-	NOG09269	S
gene10188	129.538	128.362	130.713	1.01832	0.0261876	0.9061	1	NW_008988103.1	604138	608793	+	4655	-	-	-	NOG00524	T
gene10189	37.2654	37.3248	37.2059	0.996815	-0.00460173	0.935696	1	NW_008988103.1	609185	612461	-	3276	-	GO:0016021;GO:0008270	-	NOG03576;KOG1609	A
gene1019	0.29653	0.19767	0.39539	2.00025	1.00018	0.964779	1	NW_008988040.1	3609495	3611485	-	1990	-	GO:0016021;GO:0015238;GO:0015297;GO:0006855	K03327	NOG03991	S
gene10190	33.9259	41.3967	26.455	0.639062	-0.645973	0.0294177	0.401878	NW_008988103.1	619295	621639	-	2344	-	GO:0003677	K09422	NOG00669	K
gene10193	6.31587	6.32766	6.30407	0.996272	-0.00538829	1	1	NW_008988103.1	646947	657449	-	10502	-	-	-	NOG07965	T
gene10195	126.264	166.261	86.2675	0.51887	-0.946556	6.47719e-06	0.00113843	NW_008988103.1	699456	701242	-	1786	-	-	-	NOG19040	R
gene10196	5078.2	5242.6	4913.8	0.937283	-0.0934429	0.536064	1	NW_008988103.1	704783	707101	+	2318	-	GO:0005975;GO:0016311;GO:0042132	K03841	NOG00625	G
gene10198	12.3995	7.05348	17.7454	2.51584	1.33104	0.134161	0.736934	NW_008988103.1	707041	709879	-	2838	-	-	-	NOG14590	S
gene10199	467.002	434.798	499.205	1.14813	0.199288	0.205175	0.836196	NW_008988103.1	710085	712376	+	2291	-	GO:0009508;GO:0006355	-	NOG14002	S
gene102	181.229	162.049	200.408	1.23671	0.30651	0.09147	0.640425	NW_008988039.1	593305	596855	+	3550	-	-	-	KOG0504;NOG27906	R
gene1020	133.771	63.4372	204.105	3.21743	1.68591	1.0086e-17	3.24405e-14	NW_008988040.1	3617702	3621490	-	3788	-	-	K03327	NOG03991;COG0534	SV
gene10200	206.138	158.11	254.166	1.60753	0.684849	0.00497083	0.151691	NW_008988103.1	718156	719676	+	1520	-	-	-	NOG11197	R
gene10201	513.415	369.025	657.804	1.78254	0.833938	0.0249167	0.370948	NW_008988103.1	720201	722627	-	2426	-	GO:0005874;GO:0007017;GO:0005525;GO:0005200;GO:0005737;GO:0003924	K07375	NOG01709;NOG28920	Z
gene10202	113.241	140.164	86.3188	0.615841	-0.69937	0.000915281	0.0517383	NW_008988103.1	728451	729326	+	875	-	-	-	NOG11049	S
gene10203	50.9804	59.4037	42.5571	0.716406	-0.481151	0.318628	0.93086	NW_008988103.1	731769	732822	-	1053	-	-	-	NOG23458	S
gene10204	823.66	722.341	924.98	1.28053	0.356743	0.015279	0.291906	NW_008988103.1	732992	735539	+	2547	-	GO:0005634;GO:0016773;GO:0042793;GO:0009658;GO:0042644	-	NOG11373;NOG11049	SG
gene10205	961.019	829.228	1092.81	1.31786	0.3982	0.0582625	0.540512	NW_008988103.1	735886	739484	-	3598	-	-	-	NOG02956	S
gene10206	770.043	774.386	765.7	0.988784	-0.0162726	0.914538	1	NW_008988103.1	747457	751018	-	3561	-	-	-	NOG06709	O
gene10207	1630.21	1666.07	1594.36	0.956958	-0.0634723	0.757273	1	NW_008988103.1	751817	753236	+	1419	-	GO:0005840;GO:0006412;GO:0003735	K02917	NOG19518	J
gene10208	950.713	898.201	1003.23	1.11693	0.159535	0.279194	0.911336	NW_008988103.1	755041	759206	+	4165	-	-	K12349	NOG05371	G
gene10209	218.44	249.025	187.855	0.754364	-0.406668	0.0884127	0.632477	NW_008988103.1	759316	761936	+	2620	-	-	-	NOG07237	G
gene1021	675.604	606.185	745.023	1.22903	0.297526	0.0577741	0.53838	NW_008988040.1	3629743	3633472	-	3729	-	-	K03327	NOG03991;COG0534	SV
gene10210	264.139	258.998	269.28	1.0397	0.056164	0.746472	1	NW_008988103.1	763442	767299	+	3857	-	GO:0046872	K15685	NOG08619	O
gene10211	7.38568	7.46165	7.30971	0.979637	-0.0296806	0.965394	1	NW_008988103.1	770846	772367	-	1521	-	-	-	NOG15898	U
gene10212	149.975	146.232	153.718	1.05119	0.0720273	0.700538	1	NW_008988103.1	773118	776638	-	3520	-	-	K11863	NOG02542	R
gene10213	155.114	160.014	150.213	0.938752	-0.0911836	0.697351	1	NW_008988103.1	777782	780206	-	2424	-	-	-	NOG14246	S
gene10214	2230.59	2025.51	2435.67	1.20249	0.26603	0.0709989	0.580346	NW_008988103.1	781905	787751	+	5846	-	-	K01962	NOG02719	I
gene10217	704.824	736.543	673.104	0.913869	-0.129941	0.414326	0.976189	NW_008988103.1	794581	803601	+	9020	-	-	K13917	NOG04506	A
gene10218	522.501	481.327	563.675	1.17109	0.227847	0.154463	0.767341	NW_008988103.1	805169	810474	+	5305	-	-	-	NOG09047	R
gene10219	51.2039	55.6055	46.8023	0.841685	-0.248648	0.394705	0.966745	NW_008988103.1	810868	811626	-	758	-	GO:0016021	-	NOG21224	S
gene10220	0.566587	0.522543	0.61063	1.16857	0.224748	1	1	NW_008988103.1	825873	834799	+	8926	-	-	-	NOG14125	R
gene10221	50.7659	46.242	55.2899	1.19567	0.257814	0.363843	0.957972	NW_008988103.1	836626	839106	-	2480	-	-	-	NOG08622	S
gene10222	122.802	106.583	139.02	1.30434	0.383315	0.0533532	0.523076	NW_008988103.1	854021	857792	+	3771	-	-	-	NOG10284	R
gene10224	1.03114	1.62343	0.438853	0.270325	-1.88723	0.367823	0.959582	NW_008988103.1	859677	866825	-	7148	-	GO:0006857;GO:0016021;GO:0005215	K14638	NOG02212;NOG00493	E
gene10225	36.9078	47.5225	26.2932	0.553279	-0.853922	0.00202472	0.0866	NW_008988103.1	874325	877541	+	3216	-	-	K05909	NOG01122	Q
gene10226	202.161	216.828	187.493	0.864706	-0.209718	0.242574	0.880121	NW_008988103.1	881598	883578	+	1980	-	GO:0005634;GO:0003677;GO:0006355	-	NOG12269;NOG12464	K
gene10227	8.68734	8.45896	8.91572	1.054	0.0758705	0.944254	1	NW_008988103.1	930441	932324	+	1883	-	GO:0016747	-	NOG08295	S
gene10228	1116.09	1082.31	1149.86	1.06242	0.0873521	0.517564	1	NW_008988103.1	935517	939589	-	4072	-	-	K06119	NOG02700	OMI
gene10229	0.674347	0.719914	0.62878	0.87341	-0.195269	1	1	NW_008988103.1	960030	960422	+	392	-	-	-	euNOG54638;NOG26056	S
gene1023	23.5492	18.319	28.7794	1.57101	0.651696	0.056372	0.532075	NW_008988040.1	3639807	3641397	-	1590	-	-	K10753	NOG04733	KB
gene10230	117.006	119.988	114.024	0.950298	-0.0735481	0.714508	1	NW_008988103.1	961809	964452	-	2643	-	GO:0002128;GO:0002181;GO:0008175;GO:0005737	K14864	NOG10023	A
gene10231	532.19	554.726	509.654	0.918749	-0.122257	0.488915	1	NW_008988103.1	965179	968559	-	3380	-	-	K03038	NOG06141	O
gene10233	110.809	114.798	106.82	0.930504	-0.103916	0.559407	1	NW_008988103.1	981522	984958	-	3436	-	GO:0051260	-	NOG03659	R
gene10234	191.125	170.285	211.965	1.24477	0.315875	0.0804948	0.609788	NW_008988103.1	990301	992964	-	2663	-	GO:0009908;GO:0010143;GO:0090447;GO:0016021;GO:0016311;GO:0016791	K13508	NOG08633	I
gene10235	156.994	151.601	162.386	1.07114	0.0991479	0.612932	1	NW_008988103.1	1045086	1050628	+	5542	-	GO:0016021	K13946	NOG02353	E
gene10236	0.360864	0.721728	0	0	-Inf	0.392865	0.96673	NW_008988103.1	1055575	1058567	+	2992	-	GO:0004674;GO:0005524;GO:0016021;GO:0006468	-	NOG05344;NOG03867	T
gene10238	14.8485	26.9609	2.73607	0.101483	-3.30069	0.0895528	0.636125	NW_008988103.1	1076389	1079518	-	3129	-	GO:0000287;GO:0008152;GO:0010333	-	NOG05092;NOG126252	SR
gene10239	642.871	595.019	690.722	1.16084	0.215169	0.164023	0.783237	NW_008988104.1	4908	63012	+	58104	-	-	-	NOG10093;NOG17255	T
gene1024	4120.66	4029.65	4211.67	1.04517	0.0637384	0.68371	1	NW_008988040.1	3644019	3647835	+	3816	-	-	K02133	NOG09296	C
gene10240	44.6678	43.8789	45.4567	1.03596	0.050966	0.895435	1	NW_008988104.1	5387	21015	+	15628	-	-	-	NOG03420;NOG17255	T
gene10241	7.99145	6.6023	9.38061	1.42081	0.506714	0.359475	0.956429	NW_008988104.1	8316	44111	-	35795	-	-	-	-	-
gene10242	4.30815	5.25838	3.35793	0.638587	-0.647045	0.400556	0.96949	NW_008988104.1	21855	44582	-	22727	-	-	-	NOG09215	TU
gene10243	131.906	122.717	141.095	1.14976	0.201336	0.314327	0.928484	NW_008988104.1	40495	42045	+	1550	-	-	-	-	-
gene10244	2.03902	2.64931	1.42873	0.539284	-0.890883	0.495408	1	NW_008988104.1	89819	93490	+	3671	-	-	-	NOG10093;NOG17255	T
gene10245	9.84974	6.65359	13.0459	1.96073	0.971391	0.0539182	0.524958	NW_008988104.1	71829	73721	+	1892	-	-	-	-	-
gene10246	0.0949638	0	0.189928	Inf	Inf	0.982938	1	NW_008988104.1	73991	75791	-	1800	-	-	-	NOG09215;KOG0998	ZTU
gene10247	2.01458	1.94513	2.08404	1.07141	0.099517	1	1	NW_008988104.1	113390	119017	+	5627	-	-	-	NOG10093;NOG17255	T
gene10248	0.10762	0	0.21524	Inf	Inf	0.98294	1	NW_008988104.1	98049	99514	-	1465	-	-	-	NOG09215	TU
gene10249	6.14272	6.05677	6.22868	1.02838	0.0403769	1	1	NW_008988104.1	127590	129381	+	1791	-	-	-	-	-
gene1025	492.846	439.517	546.175	1.24267	0.313442	0.0502658	0.510687	NW_008988040.1	3648684	3651478	+	2794	-	GO:0005507;GO:0009735;GO:0009941;GO:0055114;GO:0009579;GO:0009570;GO:0016491	-	NOG11592	R
gene10250	0.0949638	0	0.189928	Inf	Inf	0.982938	1	NW_008988104.1	129879	131365	-	1486	-	-	-	NOG09215;KOG0998	ZTU
gene10252	52.6052	47.5862	57.6242	1.21094	0.276131	0.221952	0.856106	NW_008988104.1	141131	143153	-	2022	-	-	-	NOG21658;euNOG16726	S
gene10253	33.5379	30.7544	36.3213	1.18101	0.240027	0.385354	0.965581	NW_008988104.1	144713	147412	+	2699	-	-	-	NOG06978	R
gene10254	375.504	404.821	346.187	0.855162	-0.22573	0.156488	0.77023	NW_008988104.1	157359	161016	-	3657	-	-	K14677	NOG11131	E
gene10255	0.206817	0.19767	0.215964	1.09255	0.127699	1	1	NW_008988104.1	167666	170248	+	2582	-	-	-	NOG03427	S
gene10256	12.5096	10.4538	14.5653	1.3933	0.478505	0.340385	0.944199	NW_008988104.1	173189	175372	+	2183	-	-	-	NOG11680	R
gene10258	0.0949638	0	0.189928	Inf	Inf	0.982938	1	NW_008988104.1	177957	186023	-	8066	-	-	-	NOG39041;COG4886;NOG17255	ST
gene10259	1136.38	1122.85	1149.91	1.0241	0.0343601	0.880458	1	NW_008988104.1	203956	211742	+	7786	-	GO:0032012;GO:0005086;GO:0043547	K18442	NOG02594	U
gene1026	100.216	105.559	94.8721	0.898758	-0.153996	0.500001	1	NW_008988040.1	3651555	3653169	-	1614	-	-	-	-	-
gene10260	2458.97	2796.77	2121.18	0.758439	-0.398895	0.0052109	0.155761	NW_008988104.1	234001	236596	+	2595	-	GO:0008299;GO:0050661;GO:0004420;GO:0016021;GO:0015936;GO:0005789;GO:0055114	K00021	NOG07933;COG1257	I
gene10261	0.631209	0.173171	1.08925	6.29001	2.65306	0.464078	0.998375	NW_008988104.1	285200	290587	+	5387	-	GO:0016760;GO:0009846;GO:0005794;GO:0016021;GO:0030244	-	NOG14508	R
gene10264	1.17005	0.718698	1.6214	2.25602	1.17378	0.534584	1	NW_008988104.1	325237	330495	+	5258	-	GO:0016760;GO:0009846;GO:0005794;GO:0016021;GO:0030244	-	NOG14508	R
gene10265	694.254	731.618	656.889	0.897859	-0.15544	0.28402	0.913736	NW_008988104.1	330699	336105	-	5406	-	-	-	NOG02564	K
gene10266	274.98	275.301	274.659	0.99767	-0.00336596	0.978371	1	NW_008988104.1	344951	348376	+	3425	-	GO:0006355;GO:0008270	-	NOG05898	S
gene10267	154.491	152.215	156.766	1.0299	0.0424994	0.81736	1	NW_008988104.1	353392	357116	+	3724	-	GO:0006355;GO:0008270	-	NOG03349;NOG05898	S
gene10268	60.9283	70.7148	51.1417	0.72321	-0.467513	0.0513133	0.514156	NW_008988104.1	358622	359642	+	1020	-	GO:0005622;GO:0035556	-	NOG28500;NOG07228	S
gene10269	16.3028	15.5126	17.093	1.10188	0.139966	0.73848	1	NW_008988104.1	362413	364757	+	2344	-	GO:0030246;GO:0004674;GO:0005524;GO:0016021;GO:0006468	-	NOG28486;NOG05373	T
gene1027	754.155	754.097	754.212	1.00015	0.000218728	0.912757	1	NW_008988040.1	3654280	3659748	+	5468	-	GO:0009506;GO:0005829	K12200	NOG02356	R
gene10270	14.7613	13.1251	16.3976	1.24933	0.321155	0.449305	0.992797	NW_008988104.1	365192	367157	-	1965	-	GO:0006355;GO:0005739;GO:0003690	K15032	NOG13388	K
gene10271	37.1767	40.5711	33.7823	0.83267	-0.264184	0.359562	0.956429	NW_008988104.1	368019	369137	+	1118	-	-	-	NOG10798	R
gene10272	269.606	279.835	259.376	0.926891	-0.109529	0.599999	1	NW_008988104.1	376611	378419	+	1808	-	GO:0006886;GO:0030117;GO:0008565;GO:0016192	K12394	NOG03457	U
gene10273	3009.26	3126.44	2892.09	0.925042	-0.112409	0.385303	0.965581	NW_008988104.1	380089	389439	-	9350	-	GO:0000155;GO:0023014;GO:0005524;GO:0000160;GO:0005622	-	NOG07195	T
gene10275	939.576	897.208	981.944	1.09444	0.130199	0.391289	0.966251	NW_008988104.1	417495	421552	+	4057	-	GO:0045892;GO:0005634;GO:0009861;GO:0032041;GO:0016573;GO:0009294;GO:0070932;GO:0009405;GO:2000026	K06067	NOG09255	B
gene10276	326.436	327.206	325.665	0.995289	-0.00681198	0.999693	1	NW_008988104.1	421993	424393	-	2400	-	GO:0006821;GO:0016021;GO:0005247;GO:1903959	-	NOG02761	P
gene10277	37.0373	31.8476	42.227	1.32591	0.40698	0.147124	0.758662	NW_008988104.1	426849	429075	+	2226	-	-	-	NOG09215	TU
gene10278	314.609	324.742	304.476	0.937593	-0.0929659	0.581453	1	NW_008988104.1	429297	435642	-	6345	-	-	-	NOG17255	T
gene10279	667.115	613.198	721.032	1.17585	0.233709	0.108938	0.684711	NW_008988104.1	455168	457655	-	2487	-	GO:0016021	-	NOG01134	G
gene1028	0.348615	0.697229	0	0	-Inf	0.39953	0.969258	NW_008988040.1	3662358	3664404	-	2046	-	-	K07437	NOG10387	Q
gene10281	3396.77	3535.89	3257.65	0.921309	-0.118242	0.412927	0.976014	NW_008988104.1	466259	469975	-	3716	-	-	-	NOG12882	R
gene10282	116.293	113.527	119.058	1.04872	0.0686285	0.733528	1	NW_008988104.1	472396	473572	+	1176	-	-	-	NOG05684	R
gene10283	0.0979278	0.195856	0	0	-Inf	1	1	NW_008988104.1	475106	475748	-	642	-	-	-	NOG27577;NOG04366	K
gene10284	0.61359	1.01122	0.215964	0.213569	-2.22723	0.48871	1	NW_008988104.1	477921	480466	-	2545	-	GO:0016021;GO:0055114	-	NOG07024	T
gene10285	616.923	628.776	605.07	0.962298	-0.0554448	0.725601	1	NW_008988104.1	481484	485247	-	3763	-	GO:0005783;GO:0003723;GO:0010168;GO:0016075;GO:0033897;GO:0005773;GO:0010507;GO:0090502	K01166	NOG13700	A
gene10286	234.576	234.868	234.285	0.99752	-0.00358253	0.962609	1	NW_008988104.1	487433	491436	+	4003	-	-	-	NOG12285;NOG21295	S
gene10287	47.477	54.0082	40.9458	0.75814	-0.399463	0.140143	0.748762	NW_008988104.1	501159	506572	+	5413	-	GO:0043531;GO:0007165;GO:0006952	-	NOG32911;NOG124671	ST
gene10288	329.576	290.007	369.144	1.27288	0.348093	0.111963	0.692424	NW_008988104.1	526687	530629	+	3942	-	GO:0016021	-	NOG08756	ZT
gene10289	700.864	751.792	649.937	0.864517	-0.210034	0.152634	0.765287	NW_008988104.1	531731	535026	-	3295	-	-	K17361	NOG02527	I
gene1029	163.311	157.909	168.713	1.06842	0.0954813	0.610429	1	NW_008988040.1	3664940	3668802	-	3862	-	-	-	NOG09248	S
gene10290	0.205614	0.411228	0	0	-Inf	0.736197	1	NW_008988104.1	544734	547806	-	3072	-	-	-	NOG23512;NOG30351	TR
gene10292	0.10762	0	0.21524	Inf	Inf	0.98294	1	NW_008988104.1	559486	562298	-	2812	-	-	-	KOG4658;NOG30351	T
gene10293	0.295598	0.591196	0	0	-Inf	0.530008	1	NW_008988104.1	569669	570525	+	856	-	-	-	-	-
gene10294	1486.19	1640.46	1331.92	0.811922	-0.300587	0.0418782	0.471706	NW_008988104.1	581875	585255	-	3380	-	-	-	NOG07197	T
gene10295	2810.5	2741.83	2879.16	1.05009	0.070509	0.628134	1	NW_008988104.1	600527	603280	+	2753	-	-	-	NOG04599	S
gene10296	3.57139	2.92698	4.2158	1.44032	0.526394	0.561809	1	NW_008988104.1	604265	607774	+	3509	-	GO:0051321	-	NOG03013	S
gene10298	40.2865	47.4453	33.1276	0.698227	-0.518233	0.0644177	0.559671	NW_008988104.1	612161	613374	+	1213	-	-	K17888	NOG17927	S
gene10300	279.612	279.931	279.293	0.997721	-0.00329222	0.977315	1	NW_008988104.1	617503	624495	+	6992	-	GO:0009507	-	NOG07930	R
gene10302	6.41387	4.39888	8.42887	1.91614	0.938202	0.126699	0.72216	NW_008988104.1	624327	627853	-	3526	-	-	-	NOG00862	S
gene10303	31.1403	27.3722	34.9084	1.27532	0.350863	0.261112	0.89774	NW_008988104.1	651148	656486	-	5338	-	-	-	NOG08824	R
gene10305	6.58497	7.25732	5.91261	0.81471	-0.295641	0.648309	1	NW_008988104.1	658826	660393	+	1567	-	GO:0009507	-	NOG07930	R
gene10306	12.4532	10.795	14.1114	1.30721	0.386493	0.406746	0.971815	NW_008988104.1	660493	664101	-	3608	-	-	-	NOG00862	S
gene10307	842.995	827.852	858.138	1.03658	0.0518358	0.822549	1	NW_008988104.1	687573	698306	-	10733	-	GO:0005886	-	NOG08824	R
gene10308	12.6015	22.0105	3.19252	0.145045	-2.78542	0.368905	0.959884	NW_008988104.1	723099	726639	+	3540	-	-	K01649	NOG02105	E
gene10309	115.869	117.884	113.854	0.96581	-0.0501892	0.888468	1	NW_008988104.1	727318	730187	-	2869	-	-	K03004	NOG12679	S
gene1031	130.105	165.68	94.5294	0.570555	-0.809562	0.00257441	0.101103	NW_008988040.1	3675334	3675903	+	569	-	-	-	NOG20982	S
gene10310	72.8224	76.8639	68.7809	0.89484	-0.160299	0.495046	1	NW_008988104.1	730354	732308	+	1954	-	-	-	NOG21380;NOG34531	S
gene10311	225.993	289.804	162.182	0.559626	-0.837464	0.000141205	0.0133188	NW_008988104.1	740394	742434	+	2040	-	GO:0016021	-	NOG18148	S
gene10313	23.9387	29.4655	18.412	0.624866	-0.678381	0.124714	0.718125	NW_008988104.1	758325	759342	+	1017	-	GO:0016021	-	NOG18148	S
gene10314	10.6914	13.6863	7.69645	0.562346	-0.830469	0.0817169	0.61301	NW_008988104.1	762335	764553	-	2218	-	-	-	NOG21380	S
gene10315	34.7342	36.4327	33.0356	0.906757	-0.141212	0.721015	1	NW_008988104.1	775012	776862	+	1850	-	-	-	NOG19571	S
gene10316	37.7344	36.1262	39.3427	1.08903	0.123048	0.657471	1	NW_008988104.1	780218	782621	-	2403	-	-	K01148	NOG02054	L
gene10319	95.372	93.2035	97.5404	1.04653	0.0656155	0.77844	1	NW_008988104.1	792689	793413	-	724	-	-	-	NOG18547	C
gene1032	22.9895	21.7288	24.2502	1.11604	0.158389	0.596992	1	NW_008988040.1	3676796	3679865	-	3069	-	GO:0016480;GO:0005634	-	NOG14185	K
gene10320	5.96634	4.53015	7.40253	1.63406	0.70846	0.279683	0.911375	NW_008988104.1	794794	798421	+	3627	-	GO:0016702;GO:0046872;GO:0055114;GO:0031408	K00454	NOG14493	S
gene10321	240.944	234.894	246.993	1.05151	0.0724598	0.654221	1	NW_008988104.1	804526	807736	-	3210	-	GO:0055114;GO:0016491	-	NOG15536	R
gene10322	4.70413	5.57312	3.83514	0.68815	-0.539205	0.474461	1	NW_008988104.1	802488	804215	+	1727	-	-	-	NOG17077	R
gene10323	17.8733	19.3489	16.3976	0.84747	-0.238767	0.547843	1	NW_008988104.1	825280	827322	+	2042	-	-	-	NOG17077	R
gene10324	150.315	137.95	162.679	1.17926	0.237887	0.193254	0.823883	NW_008988104.1	820265	822948	+	2683	-	-	-	NOG17077	R
gene10325	21.6638	20.9895	22.3382	1.06425	0.0898406	0.81828	1	NW_008988104.1	824160	824980	-	820	-	-	K01148	NOG14191	A
gene10326	263.933	235.046	292.82	1.2458	0.317071	0.0563132	0.531948	NW_008988104.1	827347	830185	-	2838	-	-	K01148	NOG14191	A
gene10327	593.289	597.787	588.791	0.98495	-0.021877	0.86631	1	NW_008988104.1	832451	835551	+	3100	-	GO:0003677;GO:0005634	K09522	NOG00431	O
gene10328	84.9033	69.8299	99.9767	1.43172	0.517746	0.104428	0.673959	NW_008988104.1	835629	839339	-	3710	-	-	K10727	NOG10690	L
gene10329	2162.84	2215.33	2110.36	0.952615	-0.0700348	0.655786	1	NW_008988104.1	840899	844481	-	3582	-	GO:0006508;GO:0004185	K16296	NOG11688	O
gene1033	10.8004	10.6198	10.9811	1.03402	0.0482663	0.916454	1	NW_008988040.1	3680580	3682161	+	1581	-	-	-	NOG19388;NOG18861;NOG00227	R
gene10330	81.0055	74.2397	87.7712	1.18227	0.241556	0.257368	0.893941	NW_008988104.1	845879	850310	-	4431	-	GO:0005507;GO:0055114;GO:0016491	-	NOG10299	Q
gene10331	142.784	128.799	156.77	1.21716	0.28352	0.230764	0.86507	NW_008988104.1	854429	855578	+	1149	-	-	-	NOG22387;NOG24590	R
gene10332	1003.42	1102.38	904.466	0.820467	-0.285483	0.0444563	0.484231	NW_008988104.1	862682	865470	+	2788	-	-	K03453	NOG04614	P
gene10334	8.28228	8.48786	8.0767	0.95156	-0.0716342	0.984917	1	NW_008988104.1	868979	869665	-	686	-	-	-	NOG25619	K
gene10335	125.394	161.301	89.4867	0.554782	-0.850008	0.000511977	0.0346594	NW_008988104.1	873577	874653	-	1076	-	-	-	NOG25619	K
gene10336	336.414	307.694	365.134	1.18668	0.24693	0.113001	0.694734	NW_008988104.1	885688	890103	-	4415	-	-	K17275	NOG07203	Z
gene10339	125.805	92.1155	159.495	1.73146	0.791992	0.0317851	0.414545	NW_008988104.1	916074	917310	+	1236	-	-	-	NOG24101	S
gene10340	16.2386	3.07838	29.3989	9.55012	3.25552	0.113736	0.696008	NW_008988104.1	921718	922286	-	568	-	-	-	NOG24842	R
gene10341	41.1735	42.5256	39.8213	0.936407	-0.0947931	0.80189	1	NW_008988104.1	928488	930144	+	1656	-	-	-	euNOG26101;NOG22730	S
gene10342	1.03141	0.622972	1.43984	2.31124	1.20867	0.502485	1	NW_008988104.1	948808	966350	+	17542	-	-	-	-	-
gene10345	0.417851	0.174686	0.661016	3.78402	1.91992	0.733381	1	NW_008988104.1	988289	989841	-	1552	-	-	K14303	NOG08416	YU
gene10349	1.35988	1.46281	1.25696	0.859273	-0.218811	0.953626	1	NW_008988104.1	1018786	1020323	-	1537	-	-	-	NOG14114	S
gene1035	19.3014	15.1186	23.4842	1.55334	0.635371	0.0825897	0.615739	NW_008988040.1	3689323	3690354	+	1031	-	-	-	NOG20294;NOG19508	R
gene10350	55.2453	54.8341	55.6566	1.015	0.0214786	0.919698	1	NW_008988104.1	1020720	1023962	+	3242	-	-	-	NOG08016	S
gene10351	67.7069	77.2094	58.2043	0.75385	-0.407651	0.33735	0.942103	NW_008988104.1	1025700	1027753	+	2053	-	-	-	NOG19433	S
gene10352	181.976	220.787	143.166	0.648435	-0.624965	0.0866958	0.626767	NW_008988104.1	1029851	1031458	-	1607	-	-	K16904	NOG21516	S
gene10353	41.2895	25.7676	56.8114	2.20476	1.14062	0.220277	0.854234	NW_008988104.1	1044227	1045483	-	1256	-	-	-	NOG21738	R
gene10354	71.9283	68.4024	75.4542	1.10309	0.141555	0.579221	1	NW_008988104.1	1053901	1056902	+	3001	-	GO:0005524;GO:0006418;GO:0004812;GO:0005739;GO:0009507	K01893	NOG00869	J
gene10355	31.6002	23.8892	39.3112	1.64557	0.718586	0.186604	0.814152	NW_008988104.1	1056975	1057855	-	880	-	-	-	NOG15734	R
gene10356	313.079	354.567	271.592	0.765981	-0.384619	0.147217	0.758692	NW_008988104.1	1078504	1081690	+	3186	-	-	K07904	NOG02114	U
gene10357	442.691	403.076	482.306	1.19657	0.2589	0.106631	0.677935	NW_008988104.1	1082005	1087776	-	5771	-	-	-	NOG00486	S
gene10358	587.357	517.62	657.095	1.26945	0.344208	0.0346212	0.428136	NW_008988104.1	1095136	1097474	-	2338	-	-	-	NOG02806	T
gene1036	205.211	175.139	235.283	1.34341	0.425897	0.0160357	0.299172	NW_008988040.1	3690787	3694520	-	3733	-	GO:0016021	-	NOG05290	S
gene10361	396.031	443.114	348.948	0.787491	-0.344665	0.118302	0.705036	NW_008988105.1	31473	35718	+	4245	-	GO:0055085;GO:0016021;GO:0005215	K14611	NOG03973	P
gene10362	358.133	393.367	322.9	0.820861	-0.284791	0.170708	0.791696	NW_008988105.1	37646	41022	-	3376	-	-	-	NOG05658	R
gene10363	0.186178	0.372356	0	0	-Inf	0.748804	1	NW_008988105.1	48006	54736	-	6730	-	-	-	NOG05658	R
gene10365	430.345	482.247	378.443	0.784749	-0.349697	0.122631	0.713935	NW_008988105.1	65141	68568	-	3427	-	-	-	NOG05658	R
gene10369	0.948849	1.30461	0.593085	0.454606	-1.13731	0.62803	1	NW_008988105.1	120410	121722	+	1312	-	GO:0005886	-	NOG02387	R
gene1037	811.422	773.179	849.665	1.09892	0.136092	0.339312	0.943684	NW_008988040.1	3700345	3701802	-	1457	-	-	K01807	NOG12320	G
gene10370	53.2431	55.3827	51.1035	0.922733	-0.116015	0.672975	1	NW_008988105.1	121847	123392	+	1545	-	-	-	NOG02387	R
gene10371	773.761	760.246	787.277	1.03556	0.050405	0.73461	1	NW_008988105.1	124823	134840	+	10017	-	-	K12813	NOG08148	A
gene10373	28.1876	31.8586	24.5165	0.769541	-0.377929	0.225186	0.860511	NW_008988105.1	146811	149792	-	2981	-	-	K06268	NOG12843	T
gene10374	145.04	159.705	130.375	0.816349	-0.292742	0.103109	0.671784	NW_008988105.1	169709	173129	+	3420	-	GO:0016787;GO:0016021	K11418	NOG10641	B
gene10375	297.336	259.983	334.689	1.28735	0.364408	0.0264977	0.383576	NW_008988105.1	175494	181703	+	6209	-	GO:1902600;GO:0016021;GO:0015299	-	NOG05003	P
gene10376	40.5893	38.3264	42.8522	1.11809	0.161032	0.593975	1	NW_008988105.1	187735	188610	+	875	-	-	K14496	NOG14156	R
gene10377	25.772	29.4154	22.1286	0.752278	-0.410662	0.192266	0.822197	NW_008988105.1	195976	198911	+	2935	-	GO:0005634;GO:0003677;GO:0006355	-	NOG04115	K
gene10378	563.57	585.357	541.783	0.92556	-0.111602	0.496921	1	NW_008988105.1	200067	203837	-	3770	-	-	-	NOG00409	R
gene10379	735.525	735.402	735.647	1.00033	0.000480799	0.983759	1	NW_008988105.1	212413	218870	+	6457	-	-	K04354	NOG09614	T
gene1038	10.5919	9.60218	11.5815	1.20614	0.270393	0.652357	1	NW_008988040.1	3707490	3709676	-	2186	-	-	-	NOG00436	S
gene10380	335.371	356.824	313.919	0.879757	-0.184823	0.25198	0.888345	NW_008988105.1	220643	222232	+	1589	-	GO:0046872;GO:0051539;GO:0048038;GO:0008137;GO:0055114	K03940	NOG01888	C
gene10381	1258.51	1199.86	1317.16	1.09776	0.134563	0.411647	0.976014	NW_008988105.1	223439	229489	+	6050	-	-	K13210	NOG12582	A
gene10383	119.174	114.394	123.953	1.08356	0.115777	0.511515	1	NW_008988105.1	231413	234752	-	3339	-	GO:0005739;GO:0004325;GO:0009507;GO:0006783	K01772	NOG04665	H
gene10384	204.227	242.711	165.743	0.682884	-0.550288	0.256167	0.893047	NW_008988105.1	238418	239425	-	1007	-	-	-	NOG25582	S
gene10385	118.916	134.711	103.122	0.765506	-0.385515	0.0542478	0.52701	NW_008988105.1	240210	243528	-	3318	-	-	-	NOG08908	O
gene10386	23.4656	24.1643	22.7669	0.942173	-0.0859361	0.900923	1	NW_008988105.1	243766	245952	+	2186	-	-	K12869	NOG02725	A
gene10387	52.0059	58.4754	45.5364	0.778728	-0.360809	0.139715	0.747369	NW_008988105.1	246503	247201	-	698	-	GO:0005770;GO:0009506;GO:0015680;GO:0005375;GO:0009737;GO:0035434;GO:0005774;GO:0005794;GO:0016021	K14686	NOG21499	P
gene10389	63.7344	61.1877	66.281	1.08324	0.115352	0.656689	1	NW_008988105.1	256366	260391	-	4025	-	-	-	KOG4658;COG4886;NOG39184	ST
gene10390	0.197682	0.19767	0.197695	1.00013	0.000181099	1	1	NW_008988105.1	272846	275155	+	2309	-	-	K12869	NOG02725	A
gene10391	0.6962	0.78177	0.61063	0.781086	-0.356446	1	1	NW_008988105.1	276984	279008	-	2024	-	-	-	KOG4658;NOG39184;COG4886;NOG01074	STR
gene10393	846.803	737.62	955.986	1.29604	0.374111	0.0155474	0.295872	NW_008988105.1	301562	312674	+	11112	-	-	K11592	NOG10401	A
gene10394	290.203	327.033	253.373	0.774763	-0.368172	0.0270188	0.386925	NW_008988105.1	313081	316508	-	3427	-	-	-	NOG04610	L
gene10395	396.096	397.569	394.623	0.99259	-0.0107308	0.944352	1	NW_008988105.1	317791	322305	-	4514	-	-	K07748	NOG12332	G
gene10396	5433.85	6129.29	4738.42	0.773077	-0.371315	0.00935564	0.223065	NW_008988105.1	326712	329732	+	3020	-	GO:0005783;GO:0016021;GO:0006633;GO:0016747	K15397	NOG04491	I
gene10399	1054.59	1133.27	975.914	0.861147	-0.215669	0.144273	0.754269	NW_008988105.1	357950	361448	-	3498	-	GO:0009507	-	NOG13626	S
gene104	1801.15	1668.86	1933.44	1.15854	0.212313	0.143203	0.753272	NW_008988039.1	609972	614553	+	4581	-	GO:0046835;GO:0003872;GO:0006002;GO:0005524;GO:0005737;GO:0047334;GO:0061615	K00895	NOG02915	G
gene1040	1.14869	1.67697	0.620408	0.369958	-1.43457	0.425581	0.981318	NW_008988040.1	3716802	3717483	-	681	-	-	-	NOG24669;NOG22666	S
gene10400	66.32	65.0775	67.5625	1.03818	0.0540626	0.851223	1	NW_008988105.1	362352	366410	+	4058	-	-	-	KOG4658;COG4886;NOG39184	ST
gene10401	32.9087	24.888	40.9293	1.64454	0.717681	0.0302622	0.404648	NW_008988105.1	367822	370430	-	2608	-	-	-	NOG01005	R
gene10402	174.326	164.675	183.977	1.11721	0.159906	0.350366	0.949871	NW_008988105.1	372181	377131	-	4950	-	-	K11855	NOG07916	O
gene10403	2.75617	3.41065	2.1017	0.616217	-0.69849	0.500891	1	NW_008988105.1	388406	392887	+	4481	-	GO:0010105;GO:0023014;GO:0018106;GO:0071732;GO:0090333;GO:0048364;GO:0005773;GO:0071219;GO:0000155;GO:0009788;GO:0005886;GO:0070301	-	NOG07652	T
gene10404	328.446	364.862	292.031	0.800386	-0.321233	0.0439258	0.481373	NW_008988105.1	392919	393698	-	779	-	GO:0000166;GO:0003676	K12833	NOG20310	A
gene10405	1001.77	898.57	1104.98	1.22971	0.298318	0.489413	1	NW_008988105.1	398644	402567	-	3923	-	-	K05387	NOG129874;NOG11172	P
gene10409	8.12726	9.99875	6.25577	0.625655	-0.676561	0.262169	0.898115	NW_008988105.1	426480	445407	-	18927	-	GO:0035235;GO:0016021;GO:0004970;GO:0006811	K05387	NOG11172	P
gene1041	1.08397	1.53904	0.628899	0.408631	-1.29113	0.513211	1	NW_008988040.1	3719771	3720229	-	458	-	-	-	NOG24669;NOG22666;NOG35454	S
gene10413	270.039	187.2	352.877	1.88503	0.914585	0.112099	0.692841	NW_008988105.1	478537	482289	-	3752	-	GO:0035235;GO:0016021;GO:0004970;GO:0006811	K05387	NOG129874;NOG11172	P
gene10414	0.209372	0.195856	0.222888	1.13802	0.18653	1	1	NW_008988105.1	490660	494213	-	3553	-	GO:0035235;GO:0016021;GO:0004970;GO:0006811	K05387	NOG129874;NOG11172	P
gene10415	229.916	252.427	207.406	0.821645	-0.283414	0.0949107	0.650759	NW_008988105.1	496556	498618	-	2062	-	GO:0006413;GO:0005634;GO:0003743;GO:0006352	K03134	NOG17268	K
gene10416	755.007	849.689	660.325	0.777137	-0.363759	0.0203692	0.338407	NW_008988105.1	499495	502713	-	3218	-	-	-	NOG02826	R
gene10417	79.3554	104.185	54.5263	0.523363	-0.934117	0.00269044	0.103907	NW_008988105.1	509935	510807	+	872	-	-	-	NOG24558;NOG23670	S
gene10418	326.014	336.524	315.505	0.93754	-0.0930485	0.812598	1	NW_008988105.1	517172	518960	-	1788	-	-	-	NOG20435	T
gene10419	1603.96	1712.22	1495.7	0.873543	-0.19505	0.166945	0.786873	NW_008988105.1	521716	523085	+	1369	-	GO:0005622;GO:0008270	-	NOG00079	K
gene1042	1.50651	0.519513	2.49351	4.79971	2.26295	0.152791	0.765387	NW_008988040.1	3722834	3723349	-	515	-	-	-	NOG22666;NOG35454	S
gene10420	1218.84	1328.34	1109.34	0.835136	-0.259918	0.108266	0.683544	NW_008988105.1	524677	530013	-	5336	-	GO:0046872;GO:0006470;GO:0004722	K17506	NOG03040	T
gene10421	141.97	141.762	142.178	1.00294	0.0042352	0.997792	1	NW_008988105.1	533865	539720	-	5855	-	-	-	NOG02120	R
gene10422	52.5381	51.9909	53.0852	1.02105	0.0300487	0.901109	1	NW_008988105.1	542160	542707	+	547	-	-	-	-	-
gene10423	46.9466	45.2077	48.6856	1.07693	0.106928	0.665846	1	NW_008988105.1	553473	554627	+	1154	-	-	-	NOG10551	S
gene10425	9832.9	8966.15	10699.7	1.19334	0.255004	0.470128	0.998956	NW_008988105.1	560644	563408	-	2764	-	-	-	NOG08899	O
gene10426	15.1505	18.4549	11.8461	0.641895	-0.639592	0.133363	0.73652	NW_008988105.1	566185	567140	-	955	-	-	-	-	-
gene10428	3193.25	2978.47	3408.02	1.14422	0.194362	0.705462	1	NW_008988105.1	578227	580765	-	2538	-	-	-	NOG08899	O
gene10431	162.769	174.73	150.808	0.863094	-0.212411	0.539923	1	NW_008988105.1	613517	616949	-	3432	-	GO:0006508;GO:0004190	-	NOG08899	O
gene10432	25.3973	27.182	23.6126	0.868685	-0.203096	0.534489	1	NW_008988105.1	626806	629329	-	2523	-	-	-	NOG08899	O
gene10436	116.5	117.985	115.014	0.974822	-0.0367899	0.789188	1	NW_008988105.1	653831	656627	+	2796	-	-	-	NOG10522	S
gene10437	25.0115	25.9573	24.0656	0.927123	-0.109167	0.788585	1	NW_008988105.1	656612	664129	-	7517	-	-	K17065	NOG05798;COG0699	RU
gene10438	18.3614	18.6013	18.1214	0.974205	-0.0377026	0.941671	1	NW_008988105.1	664966	667592	-	2626	-	GO:0046872;GO:0003676	-	NOG05131	A
gene10439	15.5027	16.6012	14.4042	0.86766	-0.204799	0.732356	1	NW_008988105.1	668395	669950	+	1555	-	-	-	NOG19556	S
gene1044	107.877	113.173	102.582	0.906414	-0.141757	0.447294	0.991535	NW_008988040.1	3728034	3730699	+	2665	-	-	K15186	NOG07587	K
gene10441	0.374914	0.5599	0.189928	0.339217	-1.55972	0.821824	1	NW_008988105.1	670226	672023	-	1797	-	-	-	NOG21741	S
gene10442	0.201743	0.213558	0.189928	0.889348	-0.169179	1	1	NW_008988105.1	674504	675391	+	887	-	-	-	NOG25361	S
gene10443	34.458	34.2594	34.6565	1.01159	0.016627	0.914223	1	NW_008988105.1	685391	688146	+	2755	-	GO:0009247;GO:0016758	K03715	NOG00648	H
gene10444	13.8722	14.2341	13.5104	0.949153	-0.0752878	0.934825	1	NW_008988105.1	690039	693588	+	3549	-	-	K15289	NOG00204;NOG04859	S
gene10445	14.3364	15.2868	13.3861	0.875667	-0.191546	0.713277	1	NW_008988105.1	694156	696798	+	2642	-	-	-	NOG01258	S
gene10446	1.06872	0.838345	1.29909	1.54959	0.631884	0.815245	1	NW_008988105.1	698925	699465	+	540	-	GO:0005829	K17278	NOG21847	R
gene10447	15.9841	17.3156	14.6526	0.846211	-0.24091	0.560181	1	NW_008988105.1	701887	704777	+	2890	-	-	K11366	NOG02642	O
gene10448	11.9645	11.8987	12.0303	1.01106	0.015865	0.991878	1	NW_008988105.1	707018	710049	+	3031	-	GO:0006810;GO:0016021	-	NOG00091	R
gene10449	3.07039	2.36726	3.77353	1.59405	0.672697	0.473588	1	NW_008988105.1	710683	712985	+	2302	-	GO:0006810;GO:0016021	-	NOG00091	R
gene1045	414.434	397.81	431.057	1.08358	0.115799	0.487212	1	NW_008988040.1	3731803	3735744	+	3941	-	GO:0008375;GO:0016020	-	NOG02154	G
gene10450	12.346	17.338	7.35402	0.424155	-1.23734	0.00536935	0.158295	NW_008988105.1	713187	716297	-	3110	-	-	-	NOG04804;COG0515;euNOG01453	T
gene10456	282.465	277.176	287.754	1.03816	0.0540326	0.760473	1	NW_008988105.1	755170	762536	-	7366	-	-	K12842	NOG02282	A
gene10457	45.2183	55.7264	34.7102	0.622868	-0.683001	0.0110701	0.244165	NW_008988105.1	763500	765675	-	2175	-	GO:0006221;GO:0045747;GO:0016021;GO:0007049	-	NOG21774	R
gene10459	1.68193	1.91698	1.44688	0.754773	-0.405886	0.854715	1	NW_008988105.1	770972	773857	-	2885	-	-	K00432	NOG03757	O
gene10460	20.8627	19.6943	22.031	1.11865	0.161762	0.67991	1	NW_008988105.1	776140	781260	+	5120	-	-	K03260	NOG06429;NOG28454	J
gene10462	25.905	26.0491	25.7609	0.988939	-0.0160467	0.950289	1	NW_008988105.1	789155	793489	+	4334	-	GO:0046872;GO:0006470;GO:0004722	K17499	NOG05960	T
gene10463	6.75217	7.23159	6.27275	0.86741	-0.205214	0.732547	1	NW_008988105.1	794296	796625	+	2329	-	-	-	NOG37603;NOG21350	S
gene10464	66.8295	59.7902	73.8688	1.23547	0.305056	0.177534	0.801258	NW_008988105.1	796842	800932	-	4090	-	-	-	NOG01022	R
gene10465	26.0799	24.4258	27.734	1.13543	0.183245	0.608431	1	NW_008988105.1	802466	805663	+	3197	-	-	K12592	NOG18389	L
gene10466	29.6946	25.1458	34.2434	1.3618	0.44551	0.152228	0.764323	NW_008988105.1	806871	809926	+	3055	-	-	-	NOG16871	S
gene10467	12.3036	6.11745	18.4898	3.02246	1.59572	0.0036987	0.127099	NW_008988105.1	810692	811593	-	901	-	GO:0009055	-	NOG22390;NOG19863	R
gene10468	229.18	210.545	247.814	1.17701	0.235132	0.184275	0.810255	NW_008988105.1	816329	819849	-	3520	-	-	K17086	NOG00483	U
gene10469	3.74619	4.73719	2.75519	0.581608	-0.78188	0.38868	0.965581	NW_008988105.1	826308	829594	-	3286	-	-	K17086	NOG00483	U
gene1047	3.668	3.55978	3.77622	1.0608	0.0851565	0.951463	1	NW_008988040.1	3737772	3738446	-	674	-	-	-	NOG20294;NOG19508	R
gene10472	3.36391	4.1481	2.57971	0.621902	-0.685242	0.424875	0.980906	NW_008988105.1	904259	907418	+	3159	-	-	K17086	NOG00483	U
gene10473	207.171	184.297	230.045	1.24823	0.319887	0.0714757	0.582552	NW_008988105.1	914006	917526	+	3520	-	-	K17086	NOG00483	U
gene10474	8.5932	4.69154	12.4949	2.66327	1.4132	0.0446644	0.485006	NW_008988105.1	922348	923249	+	901	-	GO:0009055	-	NOG22390;NOG19863	R
gene10475	167.048	155.919	178.177	1.14275	0.192509	0.257282	0.893855	NW_008988105.1	924015	927068	-	3053	-	-	-	NOG16871	S
gene10476	41.3655	39.3981	43.3329	1.09987	0.137339	0.57337	1	NW_008988105.1	928278	931476	-	3198	-	-	K12592	NOG18389	L
gene10477	35.7373	29.1576	42.317	1.45132	0.537366	0.0790258	0.605194	NW_008988105.1	933004	937151	+	4147	-	-	-	NOG01022	R
gene10478	9.59975	12.1157	7.08381	0.58468	-0.77428	0.129453	0.728691	NW_008988105.1	937368	939702	-	2334	-	-	-	NOG37603;NOG21350	S
gene10479	173.764	183.304	164.224	0.895908	-0.158578	0.373438	0.963058	NW_008988105.1	940504	944934	-	4430	-	GO:0046872;GO:0006470;GO:0004722	K17499	NOG05960	T
gene1048	1096.38	1279.76	913.009	0.713424	-0.487168	0.0133662	0.273404	NW_008988040.1	3745487	3746758	+	1271	-	GO:0046872;GO:0030001	-	NOG16967	P
gene10481	348.648	320.884	376.413	1.17305	0.230264	0.161203	0.778521	NW_008988105.1	952856	957989	-	5133	-	-	K03260	NOG06429;NOG28454	J
gene10482	102.335	123.268	81.4023	0.660371	-0.598652	0.0208927	0.34094	NW_008988105.1	960267	963174	+	2907	-	-	K00432	NOG03757	O
gene10483	0.19767	0.39534	0	0	-Inf	0.741179	1	NW_008988105.1	964591	967532	+	2941	-	-	-	NOG01340	R
gene10484	84.734	91.2602	78.2079	0.856977	-0.222672	0.4208	0.980028	NW_008988105.1	968348	970560	+	2212	-	GO:0006221;GO:0045747;GO:0016021;GO:0007049	-	NOG21774	R
gene10485	303.037	286.281	319.794	1.11706	0.159709	0.346418	0.947671	NW_008988105.1	971450	978693	+	7243	-	-	K12842	NOG02282	A
gene10488	12.5569	8.91448	16.1993	1.81719	0.861707	0.0562581	0.531948	NW_008988105.1	991998	993767	+	1769	-	GO:0030246;GO:0004674;GO:0005524;GO:0016021;GO:0006468	-	COG0515;euNOG01453	T
gene1049	18.3883	20.9718	15.8049	0.753627	-0.408078	0.290849	0.916696	NW_008988040.1	3754880	3756975	+	2095	-	-	-	NOG14768	P
gene10492	3.54081	4.73172	2.3499	0.496627	-1.00977	0.232851	0.866729	NW_008988105.1	1015456	1018567	+	3111	-	-	-	NOG04804;COG0515;euNOG01453	T
gene10493	11.0112	9.86822	12.1541	1.23164	0.300582	0.533544	1	NW_008988105.1	1018646	1021077	-	2431	-	GO:0006810;GO:0016021	-	NOG00091	R
gene10494	30.4386	31.0135	29.8636	0.962922	-0.0545094	0.939284	1	NW_008988105.1	1021712	1024674	-	2962	-	GO:0006810;GO:0016021	-	NOG00091	R
gene10495	24.3678	23.9985	24.7372	1.03078	0.043741	0.884081	1	NW_008988105.1	1026863	1029748	-	2885	-	-	K11366	NOG02642	O
gene10496	1.73229	2.20679	1.2578	0.569968	-0.811048	0.544521	1	NW_008988105.1	1032175	1032712	-	537	-	GO:0005829	K17278	NOG21847	R
gene10497	142.262	157.36	127.164	0.80811	-0.307377	0.0966857	0.655933	NW_008988105.1	1034840	1037442	-	2602	-	-	-	NOG01258	S
gene10498	32.6137	39.6352	25.5922	0.645695	-0.631075	0.0329681	0.420621	NW_008988105.1	1038023	1041566	-	3543	-	-	K15289	NOG00204;NOG04859	S
gene10499	73.6542	69.6945	77.6139	1.11363	0.15527	0.510502	1	NW_008988105.1	1043465	1046226	-	2761	-	GO:0009247;GO:0016758	K03715	NOG00648	H
gene105	267.074	264.294	269.854	1.02104	0.0300353	0.841713	1	NW_008988039.1	625616	626583	+	967	-	-	-	NOG04595	S
gene1050	58.2237	49.4762	66.9712	1.35361	0.436807	0.173116	0.795296	NW_008988040.1	3760269	3763330	+	3061	-	-	-	NOG01687	Q
gene10500	0.597798	0.566697	0.628899	1.10976	0.150252	1	1	NW_008988105.1	1056219	1057082	-	863	-	-	-	NOG25361	S
gene10503	15.1608	17.182	13.1396	0.76473	-0.386977	0.339178	0.943684	NW_008988105.1	1061741	1063212	-	1471	-	-	-	NOG19556	S
gene10504	58.188	55.2882	61.0878	1.1049	0.143914	0.598886	1	NW_008988105.1	1064014	1066702	+	2688	-	GO:0046872;GO:0003676	-	NOG05131	A
gene10505	17.0234	14.8663	19.1804	1.29019	0.367589	0.355914	0.954912	NW_008988105.1	1067537	1075056	+	7519	-	-	K17065	NOG05798;COG0699	RU
gene10506	146.302	153.839	138.766	0.902019	-0.14877	0.429081	0.981726	NW_008988105.1	1075041	1077837	-	2796	-	-	-	NOG10522	S
gene10508	0.0979278	0.195856	0	0	-Inf	1	1	NW_008988105.1	1080841	1084387	-	3546	-	GO:0051537;GO:0046872;GO:0010277;GO:0016021;GO:0055114	-	NOG10522	S
gene1051	1157.69	1148.16	1167.23	1.01661	0.0237648	0.89066	1	NW_008988040.1	3763734	3767303	+	3569	-	-	-	NOG07318	S
gene10510	1109.98	956.722	1263.23	1.32038	0.400948	0.00826559	0.207537	NW_008988106.1	272	3188	+	2916	-	GO:0016310;GO:0005524;GO:0050521;GO:0005739;GO:0009941;GO:0005983;GO:0009631;GO:0009570	K08244	NOG08675	R
gene10511	71.0901	67.6527	74.5276	1.10162	0.139626	0.524689	1	NW_008988106.1	23159	28027	+	4868	-	-	-	NOG01787	R
gene10512	556.982	575.035	538.929	0.937211	-0.0935547	0.571969	1	NW_008988106.1	30354	32510	-	2156	-	GO:0005739	-	NOG09149	R
gene10513	224.523	240.374	208.673	0.868118	-0.204038	0.225918	0.860966	NW_008988106.1	36997	40380	+	3383	-	GO:0016021	-	NOG00585	S
gene10515	0.935287	1.87057	0	0	-Inf	0.0505179	0.511058	NW_008988106.1	45984	48818	+	2834	-	GO:0016846	K16903	NOG08683;NOG15968	E
gene10516	734.924	723.211	746.637	1.03239	0.0459912	0.740391	1	NW_008988106.1	49074	52501	-	3427	-	GO:0006886;GO:0030131;GO:0016192	K12393	NOG11691	U
gene1052	402.959	430.747	375.171	0.870979	-0.199291	0.231226	0.865693	NW_008988040.1	3780465	3782525	+	2060	-	GO:0003677	K09422	NOG30596;NOG18522	K
gene10521	249.109	247.647	250.571	1.01181	0.016933	0.947193	1	NW_008988106.1	66093	69545	+	3452	-	GO:0008152;GO:0016757	-	NOG08795	S
gene10522	234.261	230.463	238.059	1.03296	0.0467816	0.840289	1	NW_008988106.1	70363	73235	-	2872	-	GO:0009116;GO:0016740	-	NOG06374	FE
gene10523	413.041	414.66	411.423	0.992192	-0.0113092	0.921547	1	NW_008988106.1	73880	78113	+	4233	-	GO:0016021	-	NOG09516	S
gene10524	389.514	338.181	440.847	1.30358	0.382483	0.0181612	0.319697	NW_008988106.1	79697	84157	+	4460	-	-	-	NOG03411	G
gene10525	2.01921	1.38734	2.65108	1.91091	0.934262	0.414301	0.976189	NW_008988106.1	86411	87836	+	1425	-	-	-	NOG21126	R
gene10526	357.463	338.861	376.064	1.10979	0.150284	0.380974	0.963943	NW_008988106.1	96788	100623	+	3835	-	-	-	NOG08722	S
gene10527	135.084	92.7197	177.448	1.91381	0.936449	0.000643739	0.0410818	NW_008988106.1	102477	111664	+	9187	-	GO:0016788	-	NOG09573	R
gene10529	0.516866	0.601802	0.431929	0.717725	-0.478496	1	1	NW_008988106.1	109851	111217	-	1366	-	-	-	NOG35322;NOG22143	O
gene1053	234.605	196.224	272.986	1.3912	0.476327	0.0314433	0.41145	NW_008988040.1	3792208	3795018	+	2810	-	GO:0016567;GO:0004842	-	NOG15937	S
gene10530	52.7971	45.3229	60.2714	1.32982	0.411234	0.0994996	0.662664	NW_008988106.1	113523	116523	+	3000	-	GO:0016298	-	NOG09573	R
gene10531	51.3258	46.7616	55.8901	1.19521	0.257269	0.40806	0.973086	NW_008988106.1	116854	118963	-	2109	-	-	-	NOG08158	S
gene10532	920.207	969.514	870.9	0.898285	-0.154755	0.299187	0.921246	NW_008988106.1	137345	142154	+	4809	-	-	-	NOG04842	S
gene10533	178.203	233.672	122.734	0.525242	-0.928947	0.150444	0.762773	NW_008988106.1	145059	145827	+	768	-	GO:0046872	K16285	NOG24161;strNOG23762	O
gene10534	334.617	328.801	340.433	1.03538	0.0501548	0.765389	1	NW_008988106.1	150546	153449	-	2903	-	GO:0003830;GO:0006487;GO:0016021	K00737	NOG02214	G
gene10537	618.868	643.116	594.62	0.924593	-0.11311	0.510169	1	NW_008988106.1	178151	182737	+	4586	-	-	-	NOG10294	R
gene10539	1050.99	1092.9	1009.08	0.923306	-0.115119	0.435117	0.98472	NW_008988106.1	221830	224397	-	2567	-	GO:0055114;GO:0016491	-	NOG00419	R
gene10540	1.73769	2.23384	1.24154	0.555788	-0.847394	0.543976	1	NW_008988106.1	226605	227306	-	701	-	GO:0046872;GO:0055114;GO:0016491	-	NOG12867;COG3491	QR
gene10541	244.887	284.553	205.22	0.7212	-0.471529	0.0910807	0.638989	NW_008988106.1	234451	235632	-	1181	-	-	-	NOG17584	S
gene10542	297.972	322.157	273.787	0.849856	-0.234709	0.331069	0.938288	NW_008988106.1	262506	268016	+	5510	-	GO:0005315;GO:0016021;GO:0035435;GO:0009941;GO:0009673	K14640	NOG04948	P
gene10543	491.626	514.404	468.848	0.911441	-0.13378	0.337828	0.942599	NW_008988106.1	268255	277639	-	9384	-	-	-	NOG77251;NOG06298;NOG14884	S
gene10545	602.868	671.928	533.807	0.79444	-0.331989	0.0323554	0.418175	NW_008988106.1	278642	280879	+	2237	-	GO:0009535;GO:0016021	-	NOG06795	S
gene10546	1124.91	1174.11	1075.71	0.916199	-0.126267	0.413423	0.976022	NW_008988106.1	281395	282095	+	700	-	GO:0015934;GO:0006412;GO:0003735	K02900	NOG17265	J
gene10547	10.5896	13.4573	7.72176	0.573795	-0.801392	0.0991153	0.6614	NW_008988106.1	282179	286564	-	4385	-	-	K03327	COG0534;NOG10048	SV
gene10549	117.31	152.602	82.0178	0.537461	-0.895768	0.00153254	0.0715424	NW_008988106.1	294555	298758	-	4203	-	GO:0016021;GO:0015238;GO:0015297;GO:0006855	K03327	NOG10048	S
gene1055	247.162	241.166	253.158	1.04972	0.0700091	0.676654	1	NW_008988040.1	3801368	3809525	-	8157	-	GO:0016307;GO:0005524;GO:0046854	K00921	NOG05256	T
gene10550	105.002	111.311	98.6923	0.886632	-0.173592	0.359343	0.956429	NW_008988106.1	306217	308518	+	2301	-	-	-	NOG14379	S
gene10551	21.9701	22.7521	21.1882	0.931266	-0.102736	0.873968	1	NW_008988106.1	321387	322317	-	930	-	-	-	NOG24490	S
gene10553	9022.74	9377.37	8668.11	0.924364	-0.113467	0.404749	0.970244	NW_008988106.1	356555	361853	-	5298	-	GO:0009058;GO:0003824;GO:0030170	K14272	NOG00851	E
gene10554	198.992	215.213	182.771	0.849254	-0.235732	0.199292	0.829159	NW_008988106.1	362548	367031	+	4483	-	-	K13150	NOG07559	S
gene10555	412.672	476.743	348.601	0.731213	-0.451636	0.030115	0.40425	NW_008988106.1	367004	370634	-	3630	-	GO:0003779;GO:0035335;GO:0008138;GO:0004725	-	NOG05016	V
gene10556	33.1466	29.4945	36.7986	1.24764	0.319203	0.337669	0.942448	NW_008988106.1	374683	378677	+	3994	-	-	-	NOG08922	R
gene10557	16.6177	16.4641	16.7712	1.01865	0.0266554	0.942192	1	NW_008988106.1	378740	380094	+	1354	-	-	-	NOG17374	S
gene10558	243.692	252.368	235.016	0.93124	-0.102774	0.592583	1	NW_008988106.1	382440	386086	-	3646	-	-	K08287	NOG06731	T
gene1056	1471.77	1499.52	1444.01	0.962979	-0.0544231	0.717037	1	NW_008988040.1	3817311	3821989	-	4678	-	GO:0004514;GO:0009435;GO:0009507	K00767	NOG02175	F
gene10560	0.484099	0.346342	0.621856	1.7955	0.844384	0.952478	1	NW_008988106.1	405348	407312	+	1964	-	GO:0016705;GO:0020037;GO:0005506;GO:0004497;GO:0055114	-	NOG13088	Q
gene10563	407.471	392.426	422.516	1.07668	0.106586	0.501565	1	NW_008988106.1	417355	421144	-	3789	-	-	-	NOG13467	S
gene10564	2.0746	2.0566	2.0926	1.01751	0.0250359	1	1	NW_008988106.1	423915	427111	+	3196	-	GO:0008270	K16280	NOG02002	O
gene10565	85.2556	72.8512	97.66	1.34054	0.422816	0.238311	0.873691	NW_008988106.1	440772	445251	+	4479	-	GO:0004553;GO:0005975	-	NOG01546	O
gene10567	33.4526	26.1925	40.7127	1.55437	0.636326	0.0632038	0.556064	NW_008988106.1	461825	464959	+	3134	-	-	-	NOG05458	S
gene10568	994.227	874.345	1114.11	1.27422	0.349616	0.143531	0.753458	NW_008988106.1	477765	481754	+	3989	-	-	-	NOG10927	S
gene10569	203.276	173.07	233.482	1.34906	0.431956	0.0452344	0.487917	NW_008988106.1	482858	485868	+	3010	-	-	-	NOG10927	S
gene10571	103.063	98.7598	107.366	1.08714	0.120539	0.88307	1	NW_008988106.1	494503	496248	-	1745	-	GO:0005886	-	NOG127246;NOG04037	R
gene10572	0.0865855	0.173171	0	0	-Inf	1	1	NW_008988106.1	502624	507245	-	4621	-	GO:0055085;GO:0005524;GO:0016021;GO:0042626	K05658	NOG07055	Q
gene10575	239.991	231.893	248.089	1.06984	0.0973967	0.59906	1	NW_008988106.1	536734	541396	+	4662	-	GO:0000055;GO:0030036;GO:0005623;GO:0042273	K14856	NOG03927	ZD
gene10576	704.703	738.519	670.888	0.908423	-0.138564	0.321728	0.931825	NW_008988106.1	541498	546210	-	4712	-	-	K20456	NOG02656	T
gene10577	434.051	418.971	449.13	1.07198	0.100283	0.532412	1	NW_008988106.1	552319	556838	+	4519	-	GO:0009825;GO:0007015;GO:0005829;GO:0010090	K18584	NOG00153	Z
gene10578	729.329	706.261	752.398	1.06533	0.091294	0.577719	1	NW_008988106.1	557872	561271	+	3399	-	GO:0000166;GO:0003676	K14398	NOG11180;KOG0118	A
gene10580	1585.45	1517.24	1653.66	1.08991	0.124212	0.403546	0.970198	NW_008988106.1	565359	568931	+	3572	-	-	K09497	NOG07501	O
gene10581	890.607	917.775	863.44	0.940797	-0.0880445	0.731255	1	NW_008988106.1	570390	572713	-	2323	-	-	K01728	NOG15081	G
gene10582	1229.77	1220.43	1239.11	1.01531	0.0219136	0.926224	1	NW_008988106.1	580233	584094	-	3861	-	-	-	NOG11796	S
gene10583	1090.03	1065.25	1114.8	1.04652	0.065595	0.679922	1	NW_008988106.1	592017	595498	-	3481	-	-	K03217	NOG05740	U
gene10584	2278.71	1986.84	2570.57	1.2938	0.371613	0.013693	0.276592	NW_008988106.1	596202	597177	+	975	-	GO:0009523;GO:0016021;GO:0015979;GO:0030145	K02723	NOG19759	G
gene10586	65.7331	57.6757	73.7906	1.27941	0.355473	0.153493	0.765901	NW_008988106.1	603185	607885	-	4700	-	-	-	NOG23599	S
gene10587	1843.05	1691.32	1994.77	1.17942	0.238078	0.108261	0.683544	NW_008988106.1	608936	611667	-	2731	-	GO:0016021	K10251	NOG06778	Q
gene10588	148.157	134.584	161.73	1.20171	0.265083	0.177542	0.801258	NW_008988106.1	612611	614296	-	1685	-	GO:0016021;GO:0055114;GO:0016491	K10251	NOG01153;NOG06778	Q
gene10589	41.4759	41.9119	41.0399	0.979196	-0.0303302	0.97509	1	NW_008988106.1	615067	618058	+	2991	-	-	-	-	-
gene10590	13.5628	10.866	16.2597	1.49639	0.581483	0.168095	0.788265	NW_008988106.1	631528	635955	-	4427	-	GO:0005783;GO:0016021;GO:0045703;GO:0055114	K10251	NOG09681	Q
gene10591	276.857	268.742	284.971	1.06039	0.0845909	0.636137	1	NW_008988106.1	637960	642187	-	4227	-	GO:0010008;GO:0007186;GO:0005634;GO:0009414;GO:0042127;GO:0043547;GO:0009737;GO:0010182;GO:0004930;GO:0016021;GO:0009749;GO:0005886;GO:0005096	-	NOG02336	T
gene10593	333.512	325.269	341.754	1.05068	0.0713252	0.618084	1	NW_008988106.1	646157	649156	-	2999	-	-	K07052	NOG13519	S
gene10594	510.446	483.389	537.503	1.11195	0.153086	0.381961	0.964517	NW_008988106.1	649650	656659	-	7009	-	-	-	NOG00541	S
gene10595	66.0192	76.4585	55.5799	0.726929	-0.460114	0.0438872	0.481278	NW_008988106.1	658434	660466	-	2032	-	GO:0008270	-	NOG05417	O
gene10596	108.402	101.454	115.351	1.13698	0.185212	0.51962	1	NW_008988106.1	663919	669108	-	5189	-	GO:0004674;GO:0005524;GO:0016021;GO:0006468	-	NOG01855	T
gene10597	101.243	104.019	98.4673	0.946626	-0.0791343	0.709808	1	NW_008988106.1	679047	681101	+	2054	-	GO:0008270	-	NOG07435	O
gene10598	140.087	128.526	151.647	1.17989	0.238656	0.192323	0.822197	NW_008988106.1	688131	690828	+	2697	-	-	K14491	NOG03939	K
gene10599	23.0988	17.488	28.7097	1.64168	0.715174	0.0968153	0.655933	NW_008988106.1	691145	694551	-	3406	-	-	-	NOG15707	S
gene106	493.313	546.653	439.972	0.804846	-0.313215	0.0504189	0.510687	NW_008988039.1	632488	635570	+	3082	-	-	K14012	NOG03930	Y
gene10601	266.583	261.668	271.498	1.03757	0.0532036	0.724544	1	NW_008988106.1	710799	713170	-	2371	-	GO:0009941;GO:0009534	-	NOG00119	O
gene10602	0.192892	0.195856	0.189928	0.969733	-0.0443409	1	1	NW_008988106.1	715521	715952	-	431	-	GO:0016787;GO:0008152	-	NOG10209	V
gene10603	0.0979278	0.195856	0	0	-Inf	1	1	NW_008988106.1	716300	717521	+	1221	-	-	K14859	NOG06451	J
gene10604	2.84912	3.0486	2.64963	0.869131	-0.202354	0.937545	1	NW_008988106.1	717546	719054	+	1508	-	-	K14859	NOG06451	J
gene10607	2.15705	1.84924	2.46485	1.3329	0.414568	0.794906	1	NW_008988106.1	751761	752382	-	621	-	-	-	-	-
gene10608	990.659	958.668	1022.65	1.06674	0.0932093	0.524346	1	NW_008988106.1	761196	762835	+	1639	-	-	K13065	NOG15672	S
gene10609	137.785	134.31	141.259	1.05174	0.0727737	0.689	1	NW_008988106.1	765671	766914	+	1243	-	-	-	NOG15672	S
gene1061	20.954	26.4943	15.4137	0.581773	-0.781472	0.0301915	0.40425	NW_008988040.1	3864371	3866606	+	2235	-	-	-	-	-
gene10610	42.5446	39.2922	45.797	1.16555	0.221009	0.62024	1	NW_008988106.1	771358	778734	-	7376	-	GO:0055085;GO:0005524;GO:0016021;GO:0042626	-	NOG05396	Q
gene10611	17.8031	10.3761	25.23	2.43154	1.28187	0.00184831	0.081947	NW_008988106.1	798512	800285	+	1773	-	GO:0010369;GO:0003677;GO:0005635;GO:0007094;GO:0000776;GO:0005737;GO:0005828	K02537	NOG05767	D
gene10612	144.079	165.052	123.107	0.74587	-0.423004	0.0241985	0.366122	NW_008988106.1	800808	804595	-	3787	-	-	-	NOG03753	K
gene10613	197.362	196.134	198.591	1.01253	0.0179578	0.923663	1	NW_008988106.1	805111	807177	+	2066	-	-	-	NOG01970	S
gene10616	253.265	260.041	246.49	0.947888	-0.0772108	0.602882	1	NW_008988106.1	808847	811978	-	3131	-	-	-	NOG01562	R
gene10617	628.287	591.71	664.864	1.12363	0.168169	0.279511	0.911375	NW_008988106.1	815426	819171	-	3745	-	GO:0006614;GO:0005786;GO:0008312	K03108	NOG03510	U
gene10618	139.779	132.566	146.991	1.10881	0.149013	0.417017	0.977696	NW_008988106.1	830010	833780	+	3770	-	GO:0007165;GO:0008601;GO:0000159;GO:0034047	K11584	NOG02638	T
gene10619	97.6495	85.1563	110.143	1.29342	0.371188	0.0805724	0.609995	NW_008988106.1	820567	826715	+	6148	-	GO:0046872;GO:0006508;GO:0004222;GO:0016021	K01392	NOG02003	O
gene1062	179.266	201.326	157.206	0.780851	-0.356881	0.107796	0.681708	NW_008988040.1	3867670	3869108	-	1438	-	GO:0005774;GO:0005783;GO:0016021;GO:0005886	-	NOG03832	S
gene10620	247.022	278.085	215.959	0.776594	-0.364768	0.0282598	0.393686	NW_008988106.1	836603	839769	+	3166	-	GO:0007165;GO:0008601;GO:0000159;GO:0034047	K11584	NOG02638	T
gene10621	2.86637	1.82564	3.9071	2.14013	1.0977	0.312403	0.927865	NW_008988106.1	839913	841322	-	1409	-	-	K13065	NOG15672;NOG08361	S
gene10622	52.6649	57.1698	48.1599	0.842401	-0.247421	0.385466	0.965581	NW_008988106.1	845329	850598	+	5269	-	-	K13065	NOG08361;NOG29144;NOG33233	S
gene10623	0.896897	0.975811	0.817983	0.83826	-0.25453	1	1	NW_008988106.1	851381	853081	+	1700	-	-	K13065	NOG08361;NOG29144;NOG33233	S
gene10625	5952.63	5823.35	6081.92	1.0444	0.0626771	0.694333	1	NW_008988106.1	869007	871671	+	2664	-	GO:0050661;GO:0016620;GO:0006006;GO:0051287;GO:0055114	K00134	NOG03816	G
gene10626	286.196	214.522	357.87	1.66822	0.738312	0.010968	0.243389	NW_008988106.1	873934	877383	+	3449	-	-	-	KOG0504;NOG08684	R
gene10627	16.3654	14.3564	18.3745	1.27989	0.356017	0.378269	0.96313	NW_008988106.1	878228	881607	+	3379	-	GO:0016021	-	NOG05444;NOG31868;NOG05140	E
gene10628	17.5333	18.9086	16.158	0.854532	-0.226793	0.604327	1	NW_008988106.1	882315	891390	+	9075	-	GO:0005634;GO:0003677;GO:0003887;GO:0071897;GO:0006260;GO:0005739	K02321	NOG09912	L
gene10629	50.441	44.4515	56.4306	1.26949	0.344246	0.208883	0.841302	NW_008988106.1	891667	892761	-	1094	-	GO:0016021	-	NOG16620;NOG04395	S
gene1063	17.5613	24.2829	10.8397	0.446394	-1.16361	0.0132208	0.271553	NW_008988040.1	3870603	3872065	+	1462	-	-	-	NOG18915	O
gene10630	277.963	260.72	295.206	1.13227	0.179218	0.279911	0.911375	NW_008988106.1	895782	898844	-	3062	-	GO:0004316;GO:0051287;GO:0006633;GO:0055114	K00059	NOG02087	Q
gene10631	53.7203	52.4443	54.9964	1.04866	0.0685538	0.757333	1	NW_008988106.1	899616	901793	-	2177	-	GO:0005739	-	NOG07919	S
gene10632	342.255	309.11	375.4	1.21446	0.280309	0.0884296	0.632477	NW_008988106.1	907644	913779	+	6135	-	GO:0005886	-	NOG03641	S
gene10633	16.7352	11.5288	21.9416	1.9032	0.928423	0.0636515	0.55754	NW_008988106.1	914231	920202	+	5971	-	GO:0005524;GO:0006310;GO:0003676;GO:0008026	K10730	NOG03081	L
gene10634	110.79	113.798	107.781	0.947128	-0.0783689	0.726152	1	NW_008988106.1	921005	923047	+	2042	-	GO:0016021	K09775	NOG18964	S
gene10635	16.1305	15.4569	16.8042	1.08717	0.120572	0.845023	1	NW_008988106.1	923417	925912	-	2495	-	GO:0055114;GO:0016491;GO:0071949	-	NOG06636	HC
gene10636	74.1058	46.0524	102.159	2.21832	1.14947	0.0730721	0.586986	NW_008988106.1	929430	931679	+	2249	-	GO:0005634	-	NOG09920	S
gene10637	1348.77	1315.48	1382.05	1.0506	0.0712138	0.651612	1	NW_008988106.1	932601	936858	+	4257	-	GO:0005524;GO:0005829;GO:0004672;GO:0006468	K08818	NOG03111	T
gene10638	5.89308	7.53729	4.24888	0.563714	-0.826964	0.172183	0.793766	NW_008988106.1	939730	942772	-	3042	-	GO:0005634;GO:0016021	-	NOG11202	S
gene10639	75.7466	80.2146	71.2787	0.8886	-0.170394	0.406629	0.971815	NW_008988106.1	946835	956786	+	9951	-	GO:0008152;GO:0003824	-	NOG33454;NOG12962;NOG04570	I
gene1064	251.144	272.452	229.836	0.843583	-0.245397	0.239297	0.875114	NW_008988040.1	3875007	3875441	+	434	-	-	-	NOG40269;NOG26853	SR
gene10641	35.6054	29.5843	41.6264	1.40705	0.492669	0.0894516	0.636125	NW_008988106.1	960012	962830	-	2818	-	GO:0005634;GO:0016021	-	NOG11202	S
gene10642	21.9794	24.5799	19.379	0.788409	-0.342985	0.333185	0.938534	NW_008988106.1	963684	968032	-	4348	-	GO:0016702;GO:0046872;GO:0055114;GO:0031408	K00454	NOG06110	E
gene10643	0.596362	0.524058	0.668665	1.27594	0.351555	1	1	NW_008988106.1	972983	1023426	-	50443	-	GO:0009039;GO:0043419;GO:0016151	K01427	NOG05642	F
gene10647	18.2571	16.0015	20.5127	1.28192	0.358306	0.340557	0.944199	NW_008988106.1	1035710	1037642	+	1932	-	-	-	NOG10274;NOG14331	R
gene10648	7.78264	9.12073	6.44454	0.706581	-0.501073	0.491096	1	NW_008988106.1	1037969	1089047	+	51078	-	-	-	NOG01676	O
gene1065	10.1916	11.3626	9.02066	0.793889	-0.332991	0.543875	1	NW_008988040.1	3881407	3882143	+	736	-	-	-	-	-
gene10651	64.0993	64.4497	63.749	0.989127	-0.0157722	0.94091	1	NW_008988106.1	1048111	1062870	+	14759	-	-	-	NOG10274;NOG14331	R
gene10652	4.04292	3.7915	4.29433	1.13262	0.179665	0.85984	1	NW_008988106.1	1048778	1050514	+	1736	-	-	-	NOG10274;NOG14331	R
gene10653	34.013	28.9907	39.0353	1.34648	0.429189	0.136548	0.742631	NW_008988106.1	1050605	1073392	-	22787	-	GO:0004386	K12818	NOG09640	A
gene10654	0.622052	0.622972	0.621132	0.997047	-0.0042672	1	1	NW_008988107.1	7420	10152	-	2732	-	-	-	NOG14516;NOG02030	R
gene10655	133.497	167.675	99.3191	0.592331	-0.755524	0.00546627	0.159347	NW_008988107.1	14288	18277	-	3989	-	-	-	NOG02030	R
gene10656	56.0855	45.7752	66.3959	1.45048	0.536527	0.0223766	0.35057	NW_008988107.1	19421	24192	-	4771	-	-	-	NOG01977	S
gene10657	178.31	225.109	131.511	0.584208	-0.775446	1.56534e-05	0.00228852	NW_008988107.1	33314	81136	-	47822	-	-	-	NOG12913	T
gene1066	19.0664	24.6896	13.4431	0.544485	-0.877035	0.0166844	0.305428	NW_008988040.1	3883432	3888619	-	5187	-	-	-	NOG14599	S
gene10660	3.24467	2.96284	3.5265	1.19024	0.251253	0.873783	1	NW_008988107.1	72170	104327	+	32157	-	-	-	NOG12913	T
gene10661	0.309725	0.213558	0.405892	1.90062	0.926467	0.965055	1	NW_008988107.1	75205	76702	+	1497	-	GO:0005975;GO:0016798	K01177	NOG01308	G
gene10662	257.549	286.296	228.802	0.799178	-0.323412	0.0535066	0.523509	NW_008988107.1	107460	120282	-	12822	-	-	-	NOG12913	T
gene10663	202.342	205.611	199.073	0.968203	-0.0466185	0.76885	1	NW_008988107.1	129767	140999	-	11232	-	-	-	NOG12913	T
gene10665	84.2473	68.5855	99.909	1.45671	0.54271	0.00910676	0.219902	NW_008988107.1	204307	212626	+	8319	-	-	-	NOG10541	T
gene10666	266.305	271.721	260.888	0.960135	-0.0586914	0.713597	1	NW_008988107.1	216110	221659	-	5549	-	-	-	NOG00412	S
gene10667	100.008	86.0989	113.916	1.32309	0.403907	0.0570488	0.535117	NW_008988107.1	233213	247183	-	13970	-	GO:0006355;GO:0009742;GO:0003700	-	NOG03072	S
gene10668	0.107982	0	0.215964	Inf	Inf	0.98294	1	NW_008988107.1	250350	252024	-	1674	-	-	-	NOG11064	S
gene10671	301.683	307.535	295.831	0.961945	-0.055974	0.725359	1	NW_008988107.1	337722	343891	+	6169	-	GO:0005829;GO:0010388	K12176	NOG10887	OT
gene10674	1.01353	0.213558	1.8135	8.49181	3.08607	0.169088	0.790028	NW_008988107.1	890612	893645	-	3033	-	GO:0007275	-	NOG01160;NOG07280	KR
gene10675	0.898516	0.347857	1.44918	4.16601	2.05867	0.364748	0.958182	NW_008988107.1	962641	965752	+	3111	-	GO:0007275	-	NOG01160;NOG07280	KR
gene10676	664.305	615.069	713.54	1.1601	0.214245	0.170922	0.791696	NW_008988108.1	1209	6048	-	4839	-	-	K17046	NOG01628	B
gene10677	2741.2	2716.55	2765.84	1.01814	0.0259426	0.796194	1	NW_008988108.1	12358	14982	+	2624	-	GO:0000470;GO:0003723;GO:0022625;GO:0006412	K02936	NOG13089	J
gene10678	244.142	236.589	251.695	1.06385	0.0892941	0.576256	1	NW_008988108.1	16103	19173	+	3070	-	-	K11649	NOG07070	B
gene10679	149.47	155.38	143.56	0.923933	-0.11414	0.558094	1	NW_008988108.1	19480	23791	+	4311	-	GO:0007126;GO:0000166;GO:0000724	K10990	NOG02585	S
gene1068	90.7278	102.319	79.1364	0.773426	-0.370665	0.0665276	0.565561	NW_008988040.1	3901582	3905922	-	4340	-	GO:0055085;GO:0016021;GO:0009734	K13947	NOG01386	P
gene10681	121.35	133.97	108.731	0.811606	-0.301149	0.144659	0.755356	NW_008988108.1	31071	44197	-	13126	-	GO:0016021;GO:0055114;GO:0016491	-	NOG01528;NOG06117	Q
gene10683	102.609	97.3988	107.82	1.107	0.146652	0.435299	0.98472	NW_008988108.1	83901	85727	-	1826	-	-	K17279	NOG21721	U
gene10686	7.0924	7.08284	7.10195	1.0027	0.00388829	1	1	NW_008988108.1	112733	114347	-	1614	-	-	-	NOG20292	S
gene10687	38.8047	48.4578	29.1516	0.601588	-0.733153	0.456358	0.995658	NW_008988108.1	158379	160520	-	2141	-	-	-	NOG11330	P
gene10689	0.0979278	0.195856	0	0	-Inf	1	1	NW_008988108.1	195220	196161	+	941	-	-	-	NOG19676	K
gene10690	0.39534	0.79068	0	0	-Inf	0.505288	1	NW_008988108.1	196249	197290	-	1041	-	GO:0016020	-	NOG27151	S
gene10691	794.246	838.416	750.075	0.894634	-0.160631	0.309648	0.927572	NW_008988108.1	198161	201244	-	3083	-	-	K10684	NOG01811	O
gene10692	88.025	79.9955	96.0546	1.20075	0.263936	0.342896	0.945876	NW_008988108.1	220880	224054	+	3174	-	-	-	NOG08353	K
gene10693	0.290819	0.391711	0.189928	0.484866	-1.04434	1	1	NW_008988108.1	225622	226512	+	890	-	-	-	NOG10148	R
gene10694	0.0873431	0.174686	0	0	-Inf	1	1	NW_008988108.1	226643	228258	+	1615	-	-	-	NOG10148	R
gene10695	235.291	230.642	239.94	1.04031	0.057015	0.730804	1	NW_008988108.1	233521	237809	+	4288	-	-	-	NOG10148	R
gene10696	405.001	435.354	374.647	0.860558	-0.216655	0.161442	0.778639	NW_008988108.1	241118	246034	-	4916	-	-	-	NOG03375	R
gene10697	1.16831	1.70845	0.628175	0.367688	-1.44345	0.422495	0.980731	NW_008988108.1	246730	251382	-	4652	-	GO:0005634;GO:0003677;GO:0006355;GO:0003700;GO:0046983	-	NOG24081;NOG11060	K
gene10698	2.29131	1.12283	3.45979	3.08131	1.62354	0.176541	0.799607	NW_008988108.1	255592	256317	-	725	-	-	-	-	-
gene10699	169.663	177.045	162.281	0.91661	-0.125621	0.709472	1	NW_008988108.1	259732	260232	-	500	-	GO:0016021	-	NOG23309;NOG23610;NOG24675	S
gene10700	417.992	427.567	408.418	0.955214	-0.0661034	0.656604	1	NW_008988108.1	265895	270190	+	4295	-	-	-	NOG01543	S
gene10701	54.0098	54.6696	53.35	0.975863	-0.0352493	0.880553	1	NW_008988108.1	270328	271997	-	1669	-	-	K13065	NOG08361;NOG29144;NOG33233	S
gene10702	6.98973	5.3349	8.64456	1.62038	0.696331	0.239375	0.875114	NW_008988108.1	287077	289886	+	2809	-	-	K01114	NOG00558	I
gene10703	323.788	266.823	380.752	1.42698	0.512969	0.00149693	0.070614	NW_008988108.1	305816	308818	+	3002	-	-	-	NOG10053;NOG07428	S
gene10704	126.189	116.677	135.701	1.16305	0.217912	0.296556	0.920584	NW_008988108.1	311758	315100	+	3342	-	-	-	NOG00255;NOG131004;COG0484	O
gene10705	315.289	281.945	348.632	1.23652	0.306291	0.07505	0.593211	NW_008988108.1	322260	324937	+	2677	-	-	-	NOG07891	K
gene10706	27.3876	31.5684	23.2068	0.735127	-0.443934	0.150078	0.762351	NW_008988108.1	326556	327587	+	1031	-	GO:0016021;GO:0045492	-	NOG18437	S
gene10707	113.952	123.456	104.447	0.846033	-0.241215	0.209278	0.841342	NW_008988108.1	328081	331039	-	2958	-	-	-	NOG05837	S
gene10708	8.74487	11.4385	6.05125	0.529025	-0.918592	0.177571	0.801262	NW_008988108.1	335284	336150	-	866	-	-	-	euNOG18431;NOG22523	S
gene10710	37.0633	39.051	35.0756	0.898199	-0.154893	0.653607	1	NW_008988108.1	344051	347131	+	3080	-	GO:0016787;GO:0008270	K01493	NOG03961	F
gene10711	8.68591	10.6737	6.69808	0.627529	-0.672246	0.19631	0.827452	NW_008988108.1	349771	351374	-	1603	-	-	-	NOG02290	R
gene10712	307.145	316.839	297.451	0.938811	-0.0910936	0.579913	1	NW_008988108.1	363027	367016	+	3989	-	-	K12164	NOG07312	O
gene10713	456.328	446.883	465.773	1.04227	0.0597318	0.697544	1	NW_008988108.1	368959	372755	+	3796	-	GO:0004674;GO:0005524;GO:0006468	K07178	NOG11032	T
gene10714	96.1698	87.0212	105.319	1.21026	0.275321	0.164302	0.783289	NW_008988108.1	372991	375349	+	2358	-	-	-	NOG11032;NOG08319	TR
gene10716	3.98037	2.50307	5.45766	2.18038	1.12458	0.169364	0.790137	NW_008988108.1	385975	390041	-	4066	-	-	K11000	-	-
gene10718	140.22	145.083	135.358	0.932972	-0.100094	0.611856	1	NW_008988108.1	407668	410299	-	2631	-	-	K13151	NOG07782	A
gene10719	390.532	400.19	380.873	0.951729	-0.0713772	0.610178	1	NW_008988108.1	423986	426594	+	2608	-	-	K07195	NOG02224	U
gene1072	0.195325	0.174686	0.215964	1.2363	0.306029	1	1	NW_008988040.1	4080016	4083374	+	3358	-	-	K09338	NOG04232	K
gene10720	27.2737	31.0578	23.4897	0.756323	-0.402926	0.452121	0.994638	NW_008988108.1	427805	430427	-	2622	-	-	-	NOG04877	C
gene10721	108.716	104.365	113.066	1.08338	0.115533	0.534378	1	NW_008988108.1	432702	435857	+	3155	-	-	-	NOG21438	R
gene10722	10.101	5.23445	14.9676	2.85944	1.51573	0.0524741	0.5182	NW_008988108.1	447623	451110	+	3487	-	-	K01537	NOG06386	P
gene10723	15.1207	17.33	12.9115	0.745036	-0.424618	0.293324	0.918432	NW_008988108.1	464220	466651	+	2431	-	-	-	NOG05878	Q
gene10724	626.692	577.092	676.293	1.1719	0.228847	0.13093	0.731115	NW_008988108.1	469589	472602	-	3013	-	-	K11650	NOG00319	KB
gene10725	1050.78	1021.25	1080.32	1.05785	0.0811331	0.613855	1	NW_008988108.1	478992	489624	+	10632	-	-	-	NOG09479	O
gene10727	304.42	296.143	312.697	1.0559	0.0784692	0.650334	1	NW_008988108.1	509054	514631	+	5577	-	-	K20289	NOG01046	U
gene10728	1.09113	1.54644	0.635823	0.411154	-1.28225	0.512083	1	NW_008988108.1	516579	517417	-	838	-	-	K13448	NOG35256;NOG21480	T
gene10729	388.554	336.113	440.994	1.31204	0.391813	0.086405	0.625913	NW_008988108.1	519328	526282	-	6954	-	-	-	NOG08357	AK
gene1073	41.6781	43.6017	39.7544	0.911761	-0.133272	0.598832	1	NW_008988040.1	4098129	4102477	+	4348	-	GO:0055085;GO:0016021;GO:0009734	K13947	NOG01386	P
gene10730	376.784	362.242	391.326	1.08029	0.111416	0.485256	1	NW_008988108.1	528309	531201	-	2892	-	GO:0016021	K08246	NOG05869	I
gene10732	119.707	105.992	133.423	1.25881	0.33206	0.0835029	0.61856	NW_008988108.1	542669	546474	+	3805	-	-	K01940	NOG12848	E
gene10733	0.416504	0.427116	0.405892	0.950308	-0.073533	1	1	NW_008988108.1	551751	555101	+	3350	-	-	K01188	NOG09822	G
gene10737	460.218	339.808	580.628	1.7087	0.772896	0.00400042	0.134039	NW_008988108.1	585904	589860	-	3956	-	-	-	NOG03568	T
gene10738	106.788	107.336	106.239	0.989786	-0.0148109	0.92056	1	NW_008988108.1	598336	601391	-	3055	-	-	-	-	-
gene10739	991.683	960.493	1022.87	1.06495	0.0907804	0.520053	1	NW_008988108.1	609823	613297	+	3474	-	-	K14564	NOG05760	AJ
gene10740	494.474	412.706	576.243	1.39626	0.481565	0.00189142	0.0829955	NW_008988108.1	614242	617068	+	2826	-	GO:0005524;GO:0046939;GO:0004017	K00939	NOG10057	F
gene10741	360.471	383.557	337.385	0.87962	-0.185047	0.244945	0.882431	NW_008988108.1	617491	620977	-	3486	-	-	K01267	NOG03709	E
gene10742	0.310566	0	0.621132	Inf	Inf	0.469349	0.998697	NW_008988108.1	624019	626504	+	2485	-	-	-	NOG12783	S
gene10744	350.326	361.217	339.435	0.939699	-0.0897287	0.817303	1	NW_008988108.1	643721	645426	+	1705	-	GO:0006850;GO:0005743	-	NOG20816	S
gene10745	162.397	158.835	165.959	1.04485	0.0632972	0.702941	1	NW_008988108.1	645455	649402	-	3947	-	-	K14841	NOG08533	R
gene10746	21.9657	29.1054	14.826	0.50939	-0.973158	0.280932	0.911578	NW_008988108.1	664105	669380	-	5275	-	GO:0008152;GO:0016874	-	NOG04570	I
gene10747	218.204	233.027	203.381	0.872782	-0.196307	0.214432	0.847937	NW_008988108.1	650252	653609	-	3357	-	GO:0008152;GO:0016874	-	NOG04570	I
gene10749	2.13025	0.930741	3.32976	3.57754	1.83897	0.128342	0.726753	NW_008988108.1	674865	682791	+	7926	-	-	K01188	NOG09822	G
gene1075	8.87074	9.05229	8.68918	0.959888	-0.0590619	0.952016	1	NW_008988040.1	4113524	4118711	+	5187	-	-	-	NOG14599	S
gene10750	48.7698	36.8132	60.7263	1.64958	0.722097	0.00480991	0.149042	NW_008988108.1	683190	685251	-	2061	-	-	-	-	-
gene10751	195.304	180.827	209.781	1.16012	0.214273	0.215068	0.849274	NW_008988108.1	692086	698264	+	6178	-	-	-	NOG32070;NOG11202	S
gene10752	219.955	232.587	207.324	0.891384	-0.165881	0.335733	0.940641	NW_008988108.1	700203	703972	-	3769	-	-	K08818	NOG02830;KOG0663;NOG03111	T
gene10754	5.71205	5.74202	5.68208	0.98956	-0.015141	1	1	NW_008988108.1	721295	722560	-	1265	-	-	-	NOG29808;NOG17405	S
gene10755	445.407	427.526	463.288	1.08365	0.115898	0.463345	0.998086	NW_008988108.1	737139	743145	+	6006	-	-	-	NOG00398	K
gene10756	620.587	584.437	656.737	1.12371	0.168268	0.268922	0.904008	NW_008988108.1	744177	746780	+	2603	-	GO:0004316;GO:0051287;GO:0006633;GO:0055114	K00059	NOG02087	Q
gene10757	1104.52	975.599	1233.45	1.2643	0.338337	0.0449511	0.485873	NW_008988108.1	746738	750881	-	4143	-	GO:0003676	-	NOG04582	S
gene10758	129.876	128.116	131.635	1.02747	0.0390953	0.854006	1	NW_008988108.1	754164	758479	+	4315	-	-	-	NOG11607	S
gene10759	0.792331	0.584399	1.00026	1.71161	0.775353	0.773912	1	NW_008988108.1	759143	762347	+	3204	-	GO:0016021	-	NOG31868;NOG05140	E
gene1076	22.9472	24.2753	21.619	0.890575	-0.167191	0.607044	1	NW_008988040.1	4120133	4120615	-	482	-	-	-	-	-
gene10760	0.0979278	0.195856	0	0	-Inf	1	1	NW_008988108.1	774186	775784	+	1598	-	GO:0006355	-	NOG12228	S
gene10761	634.897	563.292	706.503	1.25424	0.326814	0.0313217	0.410526	NW_008988108.1	778523	780421	+	1898	-	GO:0005634;GO:0005524;GO:0006165;GO:0006241;GO:0009734;GO:0009579;GO:0004550;GO:0042542;GO:0006228;GO:0009585;GO:0009941;GO:0006183;GO:0009570	K00940	NOG03524	F
gene10762	14.149	16.508	11.7899	0.714191	-0.485617	0.264862	0.898633	NW_008988108.1	780406	781917	-	1511	-	-	-	NOG26871	S
gene10764	737.96	730.051	745.87	1.02167	0.0309264	0.835626	1	NW_008988108.1	791812	794846	-	3034	-	-	K03037	NOG03693	O
gene10765	33.4836	33.2319	33.7353	1.01515	0.0216878	0.970695	1	NW_008988108.1	800032	802453	+	2421	-	-	-	NOG17966	R
gene10767	268.437	266.383	270.491	1.01542	0.0220798	0.856767	1	NW_008988108.1	808956	814953	+	5997	-	-	K11137	NOG04038	S
gene10768	314.843	329.475	300.211	0.91118	-0.134192	0.415749	0.977444	NW_008988108.1	816121	819544	+	3423	-	GO:0002098;GO:0035265;GO:0010084;GO:0051536;GO:0008283;GO:0005829;GO:0033588;GO:0010928;GO:0005719;GO:0009294;GO:0008080;GO:2000025	K07739	NOG06439	KB
gene10769	52.4863	52.2146	52.7579	1.0104	0.0149324	0.999826	1	NW_008988108.1	820093	822029	+	1936	-	-	K02495	NOG09984	H
gene1077	66.4854	72.0756	60.8951	0.844878	-0.243185	0.255022	0.89187	NW_008988040.1	4126437	4127225	-	788	-	-	-	-	-
gene10770	64.1872	62.1559	66.2184	1.06536	0.0913426	0.685667	1	NW_008988108.1	822137	824615	-	2478	-	-	-	NOG11262	R
gene10771	129.569	127.571	131.567	1.03132	0.0444983	0.869857	1	NW_008988108.1	827378	833667	-	6289	-	-	-	NOG01691	R
gene10772	8.95719	13.2426	4.67175	0.352781	-1.50315	0.0200455	0.334758	NW_008988108.1	833736	835844	+	2108	-	-	-	-	-
gene10773	9.00849	5.41781	12.5992	2.32551	1.21755	0.0770289	0.598576	NW_008988108.1	845617	847497	+	1880	-	GO:1904823;GO:0005345;GO:0016021	K06901	NOG11611	P
gene10774	35.1755	41.4589	28.8921	0.696885	-0.521007	0.0678549	0.5699	NW_008988108.1	856724	859494	+	2770	-	-	-	NOG05417;NOG29326	O
gene10775	853.645	831.068	876.223	1.05433	0.0763309	0.846798	1	NW_008988108.1	859380	861478	-	2098	-	-	-	NOG08785	I
gene10776	188.098	190.704	185.492	0.972671	-0.0399764	0.903111	1	NW_008988108.1	865738	868441	-	2703	-	GO:0003824	K01598	NOG09227	H
gene10778	1482.38	1478.98	1485.79	1.00461	0.00663563	0.972786	1	NW_008988108.1	874855	898391	+	23536	-	-	K11000	NOG00213	M
gene10779	924.458	969.579	879.337	0.906927	-0.140942	0.444831	0.989937	NW_008988108.1	900461	901164	-	703	-	GO:0015934;GO:0006412;GO:0003735	K02898	NOG13886	J
gene1078	302.807	311.335	294.279	0.945217	-0.0812821	0.653698	1	NW_008988041.1	3985	9555	-	5570	-	-	-	NOG00514	I
gene10780	571.863	597.844	545.881	0.913084	-0.131181	0.379935	0.963499	NW_008988108.1	905949	923498	-	17549	-	-	-	NOG11355	R
gene10781	158.06	157.695	158.424	1.00462	0.00665293	0.980789	1	NW_008988108.1	907704	913281	+	5577	-	GO:0046872;GO:0006281;GO:0006310	K10683	NOG40379;NOG01641	L
gene10782	212.639	202.356	222.923	1.10163	0.139646	0.435475	0.98472	NW_008988108.1	948816	953298	-	4482	-	-	-	NOG11355	R
gene10784	973.891	924.322	1023.46	1.10725	0.146986	0.335896	0.940781	NW_008988108.1	959267	963162	-	3895	-	GO:0046872	-	NOG11355	R
gene10785	507.096	493.38	520.812	1.0556	0.078065	0.647943	1	NW_008988108.1	967260	974431	-	7171	-	-	-	NOG07434	R
gene10786	124.336	118.512	130.16	1.09829	0.13526	0.463343	0.998086	NW_008988108.1	994461	997654	-	3193	-	-	-	NOG03025	R
gene10787	258.398	262.23	254.565	0.970771	-0.0427968	0.855511	1	NW_008988108.1	979825	984194	-	4369	-	-	-	NOG01028	L
gene10788	3161.8	3378.47	2945.14	0.871736	-0.198037	0.182666	0.807707	NW_008988108.1	989489	992306	+	2817	-	GO:0016787;GO:0008152	-	NOG02531	R
gene10789	203.014	193.141	212.888	1.10224	0.140443	0.418337	0.978573	NW_008988108.1	1004723	1010207	+	5484	-	-	-	NOG02173	L
gene1079	51.9283	49.8598	53.9967	1.08297	0.114994	0.662148	1	NW_008988041.1	16268	17694	-	1426	-	GO:0010423;GO:0005829;GO:0046982;GO:0005886	K14499	NOG20364	T
gene10790	173.08	187.452	158.708	0.846661	-0.240144	0.175826	0.79844	NW_008988108.1	1011453	1015998	+	4545	-	-	K01376	NOG07747	S
gene10791	107.374	111.242	103.505	0.93045	-0.103999	0.526948	1	NW_008988108.1	1015994	1017439	-	1445	-	-	K13099	NOG06084	R
gene10792	613.465	630.949	595.981	0.944578	-0.0822576	0.557428	1	NW_008988108.1	1019142	1022897	+	3755	-	-	-	NOG07948	T
gene10793	38.21	37.7571	38.6629	1.02399	0.0342035	0.955624	1	NW_008988108.1	1024619	1025624	+	1005	-	-	-	-	-
gene10794	117.931	122.807	113.055	0.92059	-0.11937	0.590068	1	NW_008988108.1	1028315	1031446	+	3131	-	-	K17890	NOG02164	R
gene10795	356.152	395.613	316.691	0.800508	-0.321012	0.436758	0.985179	NW_008988108.1	1034068	1035641	+	1573	-	GO:0005747	-	NOG26042	S
gene10799	326.951	345.29	308.612	0.893775	-0.162016	0.287611	0.915099	NW_008988108.1	1045978	1049643	-	3665	-	GO:0005634;GO:0004402;GO:0006355;GO:0008270;GO:0003712;GO:0016573	-	NOG00753	K
gene108	262.985	255.458	270.511	1.05893	0.0826008	0.584886	1	NW_008988039.1	654270	658222	+	3952	-	-	K02926	NOG01894	J
gene1080	59.3095	50.6222	67.9969	1.34322	0.425699	0.0811286	0.611736	NW_008988041.1	29022	34156	-	5134	-	GO:0005829;GO:0006470;GO:0004722	-	NOG00790	T
gene10800	2091.27	2281.96	1900.59	0.832874	-0.26383	0.0670484	0.56703	NW_008988108.1	1057800	1060037	-	2237	-	GO:0046872;GO:0045490;GO:0030570	K01728	NOG15081	G
gene10803	1713.19	1753.07	1673.3	0.954499	-0.067185	0.649709	1	NW_008988109.1	440566	444083	+	3517	-	-	-	NOG08822	R
gene10804	1.80079	2.78288	0.818708	0.294195	-1.76516	0.278047	0.910875	NW_008988109.1	474860	476978	+	2118	-	-	-	NOG33462;NOG15314	K
gene10807	128.877	136.432	121.323	0.889254	-0.169333	0.399734	0.969266	NW_008988109.1	605896	608223	-	2327	-	GO:0006357;GO:0016592;GO:0001104	K15151	NOG06740	K
gene10808	1.88165	1.88733	1.87596	0.993972	-0.00872308	1	1	NW_008988109.1	649760	651935	+	2175	-	GO:0016705;GO:0020037;GO:0005506;GO:0016021;GO:0004497;GO:0055114	-	NOG00979	Q
gene10809	335.876	210.253	461.5	2.19498	1.13421	2.19993e-09	1.33507e-06	NW_008988109.1	662646	665854	-	3208	-	-	K01761	NOG11970	E
gene1081	0.617698	0.174686	1.06071	6.07209	2.60219	0.412743	0.976014	NW_008988041.1	36766	38444	-	1678	-	-	-	NOG16032;NOG17596	K
gene10810	183.439	181.887	184.991	1.01707	0.0244144	0.962731	1	NW_008988109.1	694175	698365	-	4190	-	-	-	NOG06295	R
gene10811	249.175	261.58	236.77	0.905154	-0.143765	0.387748	0.965581	NW_008988109.1	698700	699559	-	859	-	-	-	NOG19075	S
gene10812	180.847	194.391	167.304	0.860661	-0.216483	0.358326	0.955809	NW_008988109.1	700679	702840	-	2161	-	-	-	NOG24810;NOG24750	S
gene10813	556.428	555.128	557.727	1.00468	0.00673828	0.961039	1	NW_008988109.1	713051	717409	+	4358	-	-	K20168	NOG02849	T
gene10814	289.777	261.625	317.928	1.21521	0.281202	0.0894999	0.636125	NW_008988109.1	718252	723452	+	5200	-	-	-	NOG06189	S
gene10815	1720.28	1948.77	1491.79	0.765504	-0.385519	0.223542	0.857924	NW_008988109.1	747525	750848	-	3323	-	-	-	NOG15975	P
gene10816	869.369	985.607	753.131	0.764129	-0.388112	0.290657	0.916661	NW_008988109.1	723513	726710	-	3197	-	-	-	NOG15975	P
gene10817	0.098835	0.19767	0	0	-Inf	1	1	NW_008988109.1	808876	809847	+	971	-	-	-	NOG21816	S
gene10818	622.263	629.061	615.465	0.978386	-0.0315249	0.803381	1	NW_008988109.1	812694	820079	+	7385	-	-	-	strNOG04768;NOG02713	T
gene10819	136.152	136.933	135.37	0.988584	-0.0165643	0.911304	1	NW_008988109.1	821106	822959	+	1853	-	-	-	NOG00861;NOG18850	ZS
gene1082	0.672824	0.5599	0.785747	1.40337	0.488896	0.942693	1	NW_008988041.1	39399	42069	-	2670	-	-	-	NOG16032;NOG17596	K
gene10820	417.086	373.047	461.125	1.2361	0.305798	0.0506582	0.511669	NW_008988109.1	823038	824509	-	1471	-	-	-	NOG13822	S
gene10821	230.2	216.647	243.753	1.12512	0.170075	0.28762	0.915099	NW_008988109.1	825852	828759	+	2907	-	GO:0005829;GO:0005739	-	NOG04407	R
gene10822	52.9186	54.7737	51.0635	0.932262	-0.101192	0.696734	1	NW_008988109.1	828831	830311	+	1480	-	-	-	NOG04618	S
gene10823	14.4524	15.1342	13.7706	0.909903	-0.136215	0.71996	1	NW_008988109.1	830484	849702	-	19218	-	-	-	-	-
gene10824	15.6507	14.6046	16.6968	1.14326	0.193153	0.637979	1	NW_008988109.1	833596	834816	+	1220	-	-	-	NOG20372	R
gene10825	2.39745	1.22326	3.57165	2.91978	1.54586	0.142574	0.753272	NW_008988109.1	835837	838121	-	2284	-	-	K05925	NOG00130	A
gene10826	357.755	328.968	386.542	1.17501	0.232677	0.189406	0.817505	NW_008988109.1	839173	843896	-	4723	-	GO:0055085;GO:0016021	-	NOG08949	T
gene10827	40.6792	40.4085	40.95	1.0134	0.0192063	0.945628	1	NW_008988109.1	847712	848285	-	573	-	-	K02739	-	-
gene10829	307.728	305.654	309.803	1.01357	0.0194521	0.900048	1	NW_008988109.1	880000	883435	-	3435	-	GO:0005886	K18726	NOG05342	O
gene1083	5.48364	5.36271	5.60457	1.0451	0.0636406	1	1	NW_008988041.1	44306	45840	-	1534	-	GO:0003824;GO:0050662	K15891	NOG08174	G
gene10832	42.5382	41.3892	43.6871	1.05552	0.0779524	0.714529	1	NW_008988109.1	919648	924726	-	5078	-	GO:0046983	-	NOG01895	S
gene10833	398.817	403.683	393.951	0.975891	-0.0352085	0.894424	1	NW_008988109.1	951537	953877	+	2340	-	-	-	NOG00365;NOG37107	SR
gene10834	209.167	201.185	217.149	1.07935	0.110166	0.510757	1	NW_008988109.1	956511	959117	+	2606	-	GO:0016021;GO:0005789	-	NOG04075	S
gene10835	114.294	120.359	108.229	0.899221	-0.153253	0.509674	1	NW_008988109.1	961863	963659	-	1796	-	GO:0003677;GO:0006355	-	NOG16481	K
gene10836	224.237	228.772	219.701	0.960347	-0.0583725	0.732217	1	NW_008988109.1	1007267	1011567	+	4300	-	-	-	NOG01452	R
gene10837	106.53	107.935	105.124	0.97396	-0.0380658	0.927626	1	NW_008988109.1	1043008	1046850	-	3842	-	-	-	NOG08115	J
gene10838	18.9981	20.6925	17.3036	0.836226	-0.258036	0.491936	1	NW_008988109.1	1052287	1054444	-	2157	-	-	-	NOG12115	Q
gene1084	7.45535	6.27017	8.64052	1.37804	0.462615	0.48334	1	NW_008988041.1	46987	50416	-	3429	-	-	-	NOG08174;NOG03064	SG
gene10840	5352.43	5435.74	5269.13	0.969349	-0.0449125	0.827385	1	NW_008988110.1	14176	15855	+	1679	-	-	K10802	NOG20791;NOG20409	R
gene10841	112.638	113.434	111.842	0.985971	-0.0203834	0.976503	1	NW_008988110.1	16944	18867	+	1923	-	GO:0005524;GO:0016311;GO:0098519	K06928	NOG09139	F
gene10842	46.1139	37.717	54.5109	1.44526	0.531329	0.0465949	0.495671	NW_008988110.1	20220	29064	-	8844	-	-	-	NOG03166	U
gene10843	46.5368	34.244	58.8296	1.71795	0.780692	0.109193	0.685552	NW_008988110.1	30478	35566	-	5088	-	GO:0003682;GO:0003886;GO:0090116	K00558	NOG11278	K
gene10844	1240.97	1223.25	1258.68	1.02896	0.0411923	0.791554	1	NW_008988110.1	41835	47405	+	5570	-	-	-	NOG07564	S
gene10845	94.2742	91.1824	97.366	1.06782	0.0946635	0.661813	1	NW_008988110.1	53154	56349	+	3195	-	-	-	NOG03477	K
gene10846	148.349	150.604	146.094	0.970053	-0.043864	0.883712	1	NW_008988110.1	58282	60221	+	1939	-	GO:0017176;GO:0016021	K03858	NOG22148	OM
gene10847	409.678	431.117	388.239	0.900542	-0.151135	0.343213	0.946133	NW_008988110.1	60851	68555	-	7704	-	-	K08739	NOG12796	L
gene10848	312.466	333.957	290.975	0.871293	-0.19877	0.245426	0.883177	NW_008988110.1	71735	73707	+	1972	-	-	-	NOG11405	S
gene10849	273.25	304.223	242.277	0.79638	-0.328472	0.0378838	0.449629	NW_008988110.1	76511	79567	-	3056	-	GO:0004674;GO:0005524;GO:0006468	K08832	NOG02327	T
gene1085	2.77449	2.72054	2.82845	1.03966	0.0561185	1	1	NW_008988041.1	51270	53824	-	2554	-	GO:0005634;GO:0000808;GO:0006260	K02604	NOG03560	L
gene10850	163.172	180.983	145.361	0.803176	-0.316212	0.0691234	0.57383	NW_008988110.1	82475	84096	-	1621	-	-	K14209	NOG07624	E
gene10851	124.819	128.343	121.295	0.945091	-0.0814746	0.640692	1	NW_008988110.1	87197	87993	-	796	-	GO:0005840;GO:0006412;GO:0003735	K02867	NOG18536	J
gene10852	42.6637	44.4229	40.9045	0.920797	-0.119044	0.653197	1	NW_008988110.1	88308	91362	-	3054	-	-	K14803	NOG04200	T
gene10855	1.92221	1.99427	1.85016	0.927739	-0.108209	0.992535	1	NW_008988110.1	111344	115177	+	3833	-	-	K05387	NOG02857	P
gene10857	23.5843	28.0202	19.1484	0.683378	-0.549243	0.139298	0.747166	NW_008988110.1	151944	158250	+	6306	-	-	K05387	NOG02857;NOG76055	P
gene10858	2116.14	2233.7	1998.58	0.894739	-0.160461	0.286788	0.914915	NW_008988110.1	161024	165868	+	4844	-	GO:0035235;GO:0016021;GO:0004970;GO:0006811	K05387	NOG02857	P
gene10859	528.934	524.05	533.818	1.01864	0.0266422	0.879455	1	NW_008988110.1	167627	176643	+	9016	-	-	K12585	NOG05418	J
gene1086	67.6097	67.7561	67.4633	0.995677	-0.0062496	0.978854	1	NW_008988041.1	58101	62092	+	3991	-	-	-	NOG05277	S
gene10860	341.059	420.894	261.224	0.620641	-0.688169	0.00712863	0.188555	NW_008988110.1	177024	183532	-	6508	-	GO:0055085;GO:0016021	-	NOG08620	S
gene10861	9.72249	10.5701	8.87485	0.839616	-0.252199	0.687256	1	NW_008988110.1	198633	201189	-	2556	-	GO:0016021	-	NOG22103	S
gene10862	74.849	74.2756	75.4225	1.01544	0.0221082	0.997808	1	NW_008988110.1	207130	211089	-	3959	-	-	-	KOG2743;NOG08325	H
gene10863	40.2883	42.1636	38.413	0.911046	-0.134404	0.635259	1	NW_008988110.1	212157	217046	+	4889	-	GO:0006952;GO:0016021;GO:0005516;GO:0009607	K08472	NOG06831	S
gene10864	398.757	409.679	387.835	0.94668	-0.0790508	0.583073	1	NW_008988110.1	230500	231563	+	1063	-	-	-	NOG22177;NOG19230	O
gene10865	407.592	433.88	381.304	0.878822	-0.186357	0.230694	0.86507	NW_008988110.1	238609	241407	-	2798	-	GO:0007264;GO:0005622;GO:0005525	-	NOG09403	S
gene10866	5.10007	4.25609	5.94405	1.3966	0.481918	0.564754	1	NW_008988110.1	244099	247198	-	3099	-	GO:0055085;GO:0016021;GO:0022891	-	COG0477;NOG09031	RG
gene10867	0.878305	0.427116	1.32949	3.11272	1.63818	0.574294	1	NW_008988110.1	248206	251517	-	3311	-	GO:0055085;GO:0016021;GO:0022891	-	COG0477;KOG0254;NOG09031	RG
gene10868	254.302	239.444	269.161	1.12411	0.168781	0.331721	0.938382	NW_008988110.1	264101	266884	-	2783	-	-	-	NOG01979	R
gene10869	4.60402	4.51715	4.69088	1.03846	0.0544461	1	1	NW_008988110.1	274074	279146	+	5072	-	-	K15216	NOG01218	K
gene1087	0.602109	0.388244	0.815973	2.1017	1.07156	0.759853	1	NW_008988041.1	69181	70880	+	1699	-	-	K17867	NOG17784	O
gene10870	348.119	316.683	379.555	1.19853	0.261266	0.118805	0.705721	NW_008988110.1	279736	285168	-	5432	-	-	K20308	NOG00903	S
gene10871	176.995	182.936	171.054	0.935049	-0.0968869	0.531408	1	NW_008988110.1	286687	290431	-	3744	-	-	-	NOG01925	R
gene10872	71.1655	54.152	88.1791	1.62836	0.70342	0.0103081	0.235642	NW_008988110.1	313873	318453	+	4580	-	GO:0008299;GO:0050661;GO:0004420;GO:0016021;GO:0015936;GO:0005789;GO:0055114	K00021	NOG07933	I
gene10874	539.935	588.852	491.018	0.833856	-0.262129	0.0765518	0.598252	NW_008988110.1	321130	324173	-	3043	-	-	K00384	NOG08279	O
gene10875	196.166	186.008	206.325	1.10923	0.149554	0.379559	0.963499	NW_008988110.1	331484	334690	+	3206	-	GO:0004721;GO:0006470	K04460	NOG03634	R
gene10876	529.421	533.595	525.247	0.984355	-0.0227494	0.925396	1	NW_008988110.1	334693	339753	-	5060	-	GO:0003677	-	NOG02564	K
gene10877	109.369	113.073	105.666	0.934488	-0.0977526	0.610887	1	NW_008988110.1	340679	343676	+	2997	-	GO:0006355;GO:0008270	-	NOG05898	S
gene10878	220.277	228.301	212.253	0.929709	-0.10515	0.64463	1	NW_008988110.1	344169	347617	-	3448	-	-	K14457	NOG01713	I
gene10879	0.098835	0.19767	0	0	-Inf	1	1	NW_008988110.1	352175	353135	-	960	-	-	-	NOG27048	S
gene1088	6.42648	6.53819	6.31476	0.965827	-0.0501627	0.935129	1	NW_008988041.1	73470	74639	+	1169	-	-	-	NOG23798;NOG22733	S
gene10880	12.8702	14.8972	10.8433	0.727878	-0.458231	0.314346	0.928484	NW_008988110.1	354735	355972	-	1237	-	GO:0046915;GO:0000041;GO:0016021;GO:0098662;GO:0046916	-	NOG21038;NOG10707	S
gene10881	784.197	849.831	718.563	0.845537	-0.242061	0.259261	0.896477	NW_008988110.1	356381	358720	-	2339	-	-	-	NOG21605	S
gene10882	242.338	217.053	267.623	1.23299	0.302156	0.0746553	0.591972	NW_008988110.1	372937	376968	+	4031	-	GO:0004252;GO:0006508	-	NOG11199	O
gene10883	218.928	248.795	189.061	0.759906	-0.396106	0.0584952	0.541421	NW_008988110.1	377118	380035	-	2917	-	-	-	NOG21684	S
gene10884	16.6053	16.206	17.0045	1.04927	0.0693883	0.946819	1	NW_008988110.1	383101	386859	+	3758	-	-	-	NOG05373	T
gene10885	17.6615	15.1419	20.1812	1.3328	0.414464	0.319971	0.931492	NW_008988110.1	399288	402150	-	2862	-	GO:0046872;GO:0055114;GO:0016491	-	NOG05861	Q
gene10886	228.184	200.541	255.826	1.27568	0.35127	0.219788	0.853754	NW_008988110.1	403106	411422	-	8316	-	-	-	NOG02758	Z
gene10887	181.257	185.797	176.716	0.951127	-0.0722907	0.730363	1	NW_008988110.1	413816	416618	-	2802	-	-	K13511	NOG00281	I
gene10888	520.904	547.856	493.952	0.901609	-0.149426	0.353559	0.952179	NW_008988110.1	417653	419540	+	1887	-	-	-	NOG21186	S
gene10889	862.508	939.198	785.819	0.836691	-0.257233	0.164849	0.784124	NW_008988110.1	420022	422547	-	2525	-	-	K13464	NOG19427	S
gene1089	33.59	36.4193	30.7606	0.844624	-0.24362	0.393471	0.96673	NW_008988041.1	83454	85217	-	1763	-	-	-	NOG01034	S
gene10890	422.135	449.584	394.686	0.877893	-0.187884	0.301851	0.923186	NW_008988110.1	423697	430213	+	6516	-	GO:0046872	-	NOG08947	R
gene10891	50.0222	50.0054	50.039	1.00067	0.000969651	1	1	NW_008988110.1	431736	432576	+	840	-	-	-	NOG24859;NOG23935;KOG0800	O
gene10892	106.735	114.848	98.6227	0.858726	-0.219729	0.273522	0.907738	NW_008988110.1	432711	433745	-	1034	-	-	-	-	-
gene10893	629.221	579.181	679.26	1.17279	0.22995	0.138285	0.746139	NW_008988110.1	440217	452145	+	11928	-	GO:0032012;GO:0005086;GO:0043547	K13462	NOG12200	U
gene10894	33.9235	31.6096	36.2375	1.14641	0.19712	0.509202	1	NW_008988110.1	452637	454595	+	1958	-	GO:0004553;GO:0005975	-	NOG05794	R
gene10895	209.951	206.819	213.084	1.03029	0.0430534	0.786168	1	NW_008988110.1	455256	458273	+	3017	-	-	-	NOG01968	S
gene10896	1659.38	1503.05	1815.72	1.20802	0.272643	0.135703	0.740792	NW_008988110.1	468667	472110	+	3443	-	GO:0045330;GO:0030599;GO:0005618;GO:0045490;GO:0005576;GO:0004857;GO:0043086;GO:0042545	K01051	NOG11797	G
gene10897	829.243	687.151	971.336	1.41357	0.499343	0.000999029	0.0544623	NW_008988110.1	479462	482026	+	2564	-	-	-	NOG02136	R
gene10899	33.5155	26.6669	40.3641	1.51364	0.598024	0.1361	0.741314	NW_008988110.1	488764	491548	+	2784	-	GO:0003697;GO:0000150;GO:0005524;GO:0008094;GO:0000724;GO:1990426;GO:0003690	K04482	NOG09211	L
gene109	234.858	236.056	233.661	0.989853	-0.0147135	0.954004	1	NW_008988039.1	659041	661228	+	2187	-	-	-	NOG03127	K
gene1090	0.293053	0.173171	0.412935	2.38455	1.25372	0.964704	1	NW_008988041.1	92815	94042	+	1227	-	GO:0008152;GO:0052689	-	NOG06143	V
gene10900	658.147	631.92	684.375	1.08301	0.115047	0.470108	0.998956	NW_008988110.1	492425	499711	+	7286	-	-	K20290	NOG01272	U
gene10901	1626.88	1573.82	1679.94	1.06742	0.0941318	0.565074	1	NW_008988110.1	500167	508689	-	8522	-	-	K00921	NOG05256	T
gene10902	0.972106	0.391711	1.5525	3.96338	1.98673	0.357602	0.955809	NW_008988110.1	510012	512312	-	2300	-	GO:0046983	-	NOG13593;NOG10582	KR
gene10903	206.39	245.45	167.331	0.681732	-0.552723	0.00170819	0.0780429	NW_008988110.1	512453	514789	-	2336	-	-	K11975	NOG04008	O
gene10905	0.605683	0.582585	0.62878	1.07929	0.110088	1	1	NW_008988110.1	519617	521166	-	1549	-	-	K11975	NOG04008	O
gene10906	545.146	572.79	517.501	0.903475	-0.146444	0.346202	0.947671	NW_008988110.1	521716	524709	-	2993	-	-	K20523	NOG01913	R
gene10907	464.518	439.321	489.715	1.11471	0.156668	0.326137	0.93505	NW_008988110.1	525572	533748	-	8176	-	-	K13109	NOG01376	T
gene10909	0.193811	0	0.387623	Inf	Inf	0.693573	1	NW_008988110.1	539688	541222	-	1534	-	-	K20102	NOG07736	R
gene1091	102.101	108.697	95.5047	0.878629	-0.186673	0.335133	0.940048	NW_008988041.1	96504	99788	-	3284	-	GO:0000502;GO:0005829	K03030	NOG05591	O
gene10910	1121.49	1071.12	1171.85	1.09404	0.129664	0.394415	0.96673	NW_008988110.1	546174	554351	+	8177	-	-	-	NOG01491;COG5329	TI
gene10911	378.281	348.51	408.053	1.17085	0.227554	0.152208	0.764323	NW_008988110.1	554621	556973	-	2352	-	-	K15028	NOG06050	S
gene10912	23.3594	15.0968	31.6219	2.09461	1.06668	0.10941	0.686246	NW_008988110.1	562091	567090	-	4999	-	-	K11498	NOG04206	Z
gene10913	187.311	243.223	131.398	0.540235	-0.888341	0.0479442	0.500858	NW_008988110.1	574636	579239	+	4603	-	-	K00695	NOG07773	M
gene10914	0.098835	0.19767	0	0	-Inf	1	1	NW_008988110.1	585826	586913	+	1087	-	GO:0045490;GO:0045330;GO:0005618;GO:0043086;GO:0004857;GO:0030599;GO:0042545	K01051	COG4677;NOG02047	G
gene10915	124.397	156.087	92.7061	0.593937	-0.751619	8.91553e-05	0.00928023	NW_008988110.1	587260	594724	-	7464	-	-	K07052	NOG05948	R
gene10916	6.88953	6.10885	7.6702	1.25559	0.328365	0.777418	1	NW_008988110.1	603929	604578	+	649	-	-	-	NOG21837	S
gene10917	24.9778	23.1538	26.8017	1.15755	0.211075	0.589128	1	NW_008988110.1	628916	631130	-	2214	-	-	K14488	NOG19843	S
gene10918	5.14465	5.46546	4.82385	0.882607	-0.180157	0.881092	1	NW_008988110.1	639196	644634	+	5438	-	-	K13447	NOG03386	QP
gene10919	4348	4515.98	4180.02	0.925607	-0.111529	0.464179	0.998375	NW_008988110.1	646794	648430	+	1636	-	-	K03564	NOG03423	O
gene1092	14.0834	12.6952	15.4716	1.2187	0.285343	0.540351	1	NW_008988041.1	155410	158696	+	3286	-	GO:0000502;GO:0005829	K03030	NOG05591	O
gene10920	0.636967	0.605269	0.668665	1.10474	0.143705	1	1	NW_008988110.1	656340	659586	-	3246	-	GO:0050661;GO:0004499;GO:0050660;GO:0055114	K00485	NOG03038	Q
gene10921	38.3159	27.2848	49.3471	1.80859	0.854866	0.010867	0.242559	NW_008988110.1	677559	678688	+	1129	-	-	-	NOG25862;NOG24674	S
gene10923	112.511	119.588	105.435	0.881653	-0.181717	0.343042	0.946008	NW_008988110.1	703784	710949	+	7165	-	-	K11000	NOG22632;KOG0483	KR
gene10924	137.689	239.916	35.4615	0.147808	-2.7582	0.201404	0.83168	NW_008988110.1	714122	715006	+	884	-	GO:0004857;GO:0043086	-	NOG20977	R
gene10925	1123.86	1069.68	1178.03	1.10129	0.13919	0.389458	0.966251	NW_008988110.1	716761	724024	+	7263	-	-	K14794	NOG10996	S
gene10926	1132.12	1074.48	1189.77	1.1073	0.147045	0.350303	0.949871	NW_008988110.1	724579	730009	-	5430	-	GO:0004315;GO:0006633;GO:0009793;GO:0009570;GO:0009631	K09458	NOG02856	QI
gene10927	106.354	112.593	100.114	0.889162	-0.169482	0.405463	0.970768	NW_008988110.1	744535	746376	-	1841	-	-	-	NOG09932	S
gene10928	62.6983	61.1714	64.2252	1.04992	0.0702831	0.763524	1	NW_008988110.1	748989	752676	+	3687	-	-	K14806	NOG10957	A
gene10929	1026.93	1101.1	952.763	0.865285	-0.208753	0.248549	0.885968	NW_008988110.1	771376	778248	+	6872	-	-	K14486	NOG09495	K
gene1093	0.106779	0.213558	0	0	-Inf	1	1	NW_008988041.1	161158	162385	-	1227	-	GO:0008152;GO:0052689	-	NOG06143	V
gene10930	3196.58	2901.33	3491.84	1.20353	0.267272	0.0546238	0.528304	NW_008988110.1	778369	780438	-	2069	-	GO:0006457;GO:0048046;GO:0009535;GO:0005524;GO:1901671;GO:0005507;GO:0005739;GO:0009941;GO:0009570	K04078	NOG08313	O
gene10931	0.20683	0	0.413659	Inf	Inf	0.685933	1	NW_008988110.1	790127	791065	+	938	-	GO:0005634;GO:0003677;GO:0006355;GO:0003700	-	NOG19548	K
gene10932	0.111444	0	0.222888	Inf	Inf	0.982941	1	NW_008988110.1	792350	796423	-	4073	-	GO:0030246;GO:0004565;GO:0005975	-	NOG02558	G
gene10933	467.751	544.509	390.993	0.718065	-0.477813	0.0983046	0.659272	NW_008988110.1	810543	811800	+	1257	-	-	-	NOG20903;NOG19066	S
gene10934	1180.71	1241.08	1120.33	0.902705	-0.147673	0.341798	0.945208	NW_008988110.1	812807	817451	-	4644	-	-	K13201	NOG11194	R
gene10935	127.924	97.5759	158.273	1.62205	0.697818	0.00027566	0.0221658	NW_008988110.1	822572	824588	-	2016	-	-	K13464	NOG22739;NOG10152	SK
gene10936	383.803	386.926	380.68	0.983859	-0.0234764	0.84249	1	NW_008988110.1	826645	832486	-	5841	-	GO:0005576;GO:0005975;GO:0071555;GO:0004650	-	NOG00059	S
gene10937	271.835	291.372	252.297	0.865894	-0.207738	0.250096	0.886379	NW_008988110.1	836402	838847	+	2445	-	GO:0005634;GO:0000339;GO:0000932;GO:0000290	K12620	NOG17511	A
gene10939	23.0848	17.8821	28.2875	1.58189	0.661649	0.137191	0.744103	NW_008988110.1	845889	851060	-	5171	-	GO:0005886	-	NOG03663	R
gene1094	6.78742	5.70891	7.86593	1.37783	0.462401	0.458436	0.99635	NW_008988041.1	169912	171675	+	1763	-	-	-	NOG01034	S
gene10940	231.047	239.773	222.322	0.927218	-0.109019	0.513532	1	NW_008988110.1	853401	857126	-	3725	-	-	-	NOG02377	S
gene10941	307.726	302.779	312.672	1.03267	0.0463835	0.804062	1	NW_008988110.1	860718	873421	+	12703	-	GO:0005634;GO:0009506;GO:0046523;GO:0019284;GO:0019509;GO:0005737	K08963	NOG02904	J
gene10942	31.8857	28.0959	35.6756	1.26978	0.34458	0.280454	0.911578	NW_008988110.1	862929	863333	+	404	-	GO:0005634;GO:0009506;GO:0046523;GO:0019284;GO:0019509;GO:0005737	K08963	NOG02904;COG0182	J
gene10943	15.7437	21.2984	10.1889	0.478389	-1.06375	0.0794064	0.606106	NW_008988110.1	875413	876935	-	1522	-	-	-	NOG03696	R
gene10945	120.449	106.832	134.065	1.25491	0.327581	0.0929114	0.644188	NW_008988110.1	884394	885467	+	1073	-	-	-	NOG22751;NOG20655	S
gene10946	24.8879	27.6122	22.1635	0.802669	-0.317124	0.357956	0.955809	NW_008988110.1	888666	892654	-	3988	-	GO:0006081;GO:0055114;GO:0004029	K14085	NOG07699	C
gene10947	273.865	273.687	274.044	1.0013	0.00187963	0.990676	1	NW_008988110.1	894309	896919	+	2610	-	GO:0055085;GO:0016021	K13754	NOG00922	P
gene10948	1.60503	2.98716	0.222888	0.0746154	-3.74438	0.0232781	0.358925	NW_008988110.1	897592	899103	-	1511	-	-	-	NOG30136;NOG18753	S
gene10949	6.46148	6.47783	6.44513	0.994951	-0.00730191	0.999175	1	NW_008988110.1	906250	909196	+	2946	-	-	-	NOG24027	T
gene1095	3.10206	3.86332	2.3408	0.605905	-0.722837	0.458042	0.996139	NW_008988041.1	180318	181363	-	1045	-	-	-	NOG23798;NOG22733	S
gene10950	197.375	170.629	224.121	1.3135	0.393416	0.0298603	0.40297	NW_008988110.1	909506	912281	-	2775	-	GO:0004252;GO:0009505;GO:0006508;GO:0009506;GO:0005794	-	NOG08612	O
gene10951	6.49533	5.64024	7.35041	1.30321	0.382068	0.612743	1	NW_008988110.1	949473	953423	+	3950	-	-	-	-	-
gene10952	0.285026	0.372356	0.197695	0.53093	-0.913408	1	1	NW_008988110.1	963646	965462	+	1816	-	GO:0016705;GO:0020037;GO:0005506;GO:0004497;GO:0055114	-	NOG02078	Q
gene10955	3.83113	1.69286	5.96939	3.52622	1.81812	0.0507313	0.511822	NW_008988110.1	995976	998495	-	2519	-	GO:0005524;GO:0004672;GO:0006468	-	NOG05787	T
gene10956	9185.64	10562.9	7808.42	0.739233	-0.435899	0.0354301	0.433263	NW_008988110.1	1014885	1017546	+	2661	-	GO:0008234;GO:0006508;GO:0016021	K01366	NOG06975	O
gene10957	177.958	177.542	178.374	1.00469	0.00674683	0.923736	1	NW_008988110.1	1018946	1021382	-	2436	-	-	-	NOG08118	R
gene10958	113.807	115.549	112.065	0.96985	-0.0441659	0.883733	1	NW_008988110.1	1024649	1027946	+	3297	-	-	-	NOG08679	S
gene10959	538.522	511.353	565.69	1.10626	0.145692	0.403413	0.970172	NW_008988110.1	1028061	1033074	-	5013	-	GO:0006464;GO:0009507	K16609	NOG06828	O
gene10960	120.167	126.867	113.466	0.894369	-0.161058	0.431866	0.983534	NW_008988110.1	1035102	1037702	+	2600	-	-	-	NOG22289	K
gene10962	193.668	204.521	182.814	0.893863	-0.161875	0.378504	0.963324	NW_008988110.1	1043315	1045625	+	2310	-	-	-	NOG09147	S
gene10963	55.6886	32.3391	79.0382	2.44405	1.28927	0.0128107	0.265835	NW_008988110.1	1046100	1046964	+	864	-	GO:0016021	-	NOG18940	S
gene10964	207.736	211.314	204.159	0.966141	-0.0496942	0.774867	1	NW_008988110.1	1047407	1051946	+	4539	-	-	-	NOG18940;NOG14105	SR
gene10965	157.077	141.497	172.656	1.22021	0.287128	0.13193	0.73479	NW_008988110.1	1052095	1054894	-	2799	-	-	-	KOG0504;NOG12184	SR
gene10966	1.28198	1.18239	1.38157	1.16845	0.224598	0.92761	1	NW_008988111.1	404	2176	-	1772	-	GO:0008168;GO:0032259	-	NOG07690	E
gene10967	73.5262	78.2684	68.784	0.878822	-0.186357	0.407693	0.972777	NW_008988111.1	3288	4983	+	1695	-	-	K15152	NOG20196	K
gene10968	78.5826	90.6468	66.5185	0.73382	-0.446501	0.198904	0.829159	NW_008988111.1	4984	6952	-	1968	-	GO:0006614;GO:0048500;GO:0008312	K03105	NOG19385	U
gene10969	49.3073	52.5795	46.0351	0.875533	-0.191766	0.474486	1	NW_008988111.1	7605	10825	+	3220	-	-	K01648	NOG04515	C
gene1097	1.99114	1.74199	2.24028	1.28604	0.36294	0.79477	1	NW_008988041.1	192891	196886	-	3995	-	-	-	NOG05277	S
gene10970	123.933	131.59	116.276	0.883619	-0.178504	0.428285	0.98172	NW_008988111.1	48919	50966	-	2047	-	GO:0006914	K08341	NOG21339	Z
gene10971	63.0443	61.9555	64.1332	1.03515	0.0498394	0.836887	1	NW_008988111.1	33213	45914	+	12701	-	-	K10523	NOG06671	D
gene10972	10.2599	10.853	9.66684	0.890709	-0.166973	0.75928	1	NW_008988111.1	46231	47600	+	1369	-	-	K10523	NOG06671	D
gene10973	2536.45	2624.93	2447.97	0.932585	-0.100693	0.496595	1	NW_008988111.1	54343	56822	+	2479	-	GO:0046872;GO:0005524;GO:0006730;GO:0004478;GO:0006556	K00789	NOG02488	H
gene10975	222.379	268.65	176.107	0.655526	-0.609274	0.000391585	0.0288874	NW_008988111.1	78748	86331	+	7583	-	GO:0006810;GO:0005524;GO:0016021;GO:0016887	-	NOG00813	Q
gene10976	3.08527	4.9999	1.17063	0.234131	-2.09461	0.0418025	0.471553	NW_008988111.1	86634	95061	-	8427	-	-	-	NOG00813;KOG0065	Q
gene10977	585.298	527.482	643.114	1.21922	0.285954	0.0658911	0.563876	NW_008988111.1	96576	99274	-	2698	-	-	-	NOG01164	R
gene10978	1114.2	1055.25	1173.14	1.11172	0.152788	0.325207	0.93505	NW_008988111.1	100073	106034	-	5961	-	GO:0003677;GO:0005634;GO:0016021	-	NOG00326	R
gene10979	1116.65	1095.7	1137.59	1.03823	0.0541297	0.762357	1	NW_008988111.1	107511	114409	-	6898	-	-	-	NOG00326	R
gene10980	27.3256	27.9669	26.6842	0.954135	-0.0677353	0.852012	1	NW_008988111.1	144425	147200	+	2775	-	GO:0004674;GO:0005524;GO:0006468	K13436	NOG04214	T
gene10981	14.7034	13.6367	15.7701	1.15645	0.209697	0.573473	1	NW_008988111.1	147833	152120	-	4287	-	GO:0004674;GO:0005524;GO:0016021;GO:0006468	-	NOG04087;NOG16519	T
gene10982	990.469	815.725	1165.21	1.42844	0.51444	0.000551359	0.0368688	NW_008988111.1	162207	167142	+	4935	-	-	-	NOG05773	GE
gene10983	59.4743	59.2436	59.7049	1.00779	0.0111885	0.956321	1	NW_008988111.1	167155	171499	-	4344	-	-	K08494	NOG03459	S
gene10984	530.588	488.258	572.918	1.17339	0.230684	0.145067	0.755863	NW_008988111.1	186581	189887	+	3306	-	-	K00898	NOG05971	T
gene10985	0.296707	0.213558	0.379855	1.7787	0.830821	0.964783	1	NW_008988111.1	189988	192406	-	2418	-	-	-	NOG17870	S
gene10986	36.2238	32.8459	39.6017	1.20568	0.269848	0.343774	0.946279	NW_008988111.1	192873	197570	-	4697	-	-	-	NOG12997	S
gene10987	4.91737	5.97496	3.85978	0.645993	-0.63041	0.405611	0.97082	NW_008988111.1	198796	200868	-	2072	-	GO:0008270	-	NOG06728	R
gene10988	0.0865855	0.173171	0	0	-Inf	1	1	NW_008988111.1	201973	204131	+	2158	-	GO:0045330;GO:0030599;GO:0005618;GO:0045490;GO:0016021;GO:0004857;GO:0043086;GO:0042545	K01051	NOG08493;NOG00634	SR
gene10989	25.507	27.9475	23.0665	0.825351	-0.27692	0.391877	0.966615	NW_008988111.1	205531	206844	-	1313	-	-	-	NOG23222	R
gene1099	0.42385	0.427116	0.420583	0.984704	-0.0222382	1	1	NW_008988041.1	204498	207927	+	3429	-	-	-	NOG08174;NOG03064	SG
gene10990	71.6948	68.4022	74.9875	1.09627	0.132608	0.548681	1	NW_008988111.1	207093	210024	-	2931	-	-	K02906	NOG03967	J
gene10991	165.338	160.868	169.808	1.05557	0.078026	0.723261	1	NW_008988111.1	218777	223639	-	4862	-	GO:0004674;GO:0007165;GO:0005524;GO:0006468	K07198	NOG04106	T
gene10992	290.927	285.105	296.749	1.04084	0.0577497	0.743364	1	NW_008988111.1	234990	237443	-	2453	-	-	-	NOG08597	S
gene10993	222.311	233.123	211.5	0.907245	-0.140435	0.472985	1	NW_008988111.1	246402	248535	+	2133	-	GO:0003723;GO:0001522;GO:0009982;GO:0008033	K06173	NOG02065	J
gene10994	115.996	103.652	128.34	1.23818	0.308221	0.106423	0.677635	NW_008988111.1	248585	251141	-	2556	-	-	-	NOG02240	S
gene10995	658.987	611.978	705.996	1.15363	0.20618	0.16843	0.789221	NW_008988111.1	252053	257229	-	5176	-	-	-	NOG03146	F
gene10996	111.833	117.089	106.577	0.910228	-0.135701	0.440362	0.987837	NW_008988111.1	261249	267929	+	6680	-	GO:0055085;GO:0005524;GO:0016021;GO:0042626	K05658	NOG05516;COG1132	QV
gene10997	129.671	176.449	82.8925	0.469782	-1.08994	0.00142763	0.068331	NW_008988111.1	279751	285457	+	5706	-	-	K05658	NOG05516;COG1132	QV
gene10999	1.7663	2.87086	0.661741	0.230502	-2.11715	0.0954916	0.652377	NW_008988111.1	290905	296602	+	5697	-	GO:0055085;GO:0005524;GO:0016021;GO:0042626	K05658	NOG05516;COG1132	QV
gene1100	0.798778	0.979278	0.618278	0.631361	-0.663463	0.911255	1	NW_008988041.1	209000	210535	+	1535	-	GO:0003824;GO:0050662	K15891	NOG08174	G
gene11000	465.301	489.705	440.897	0.900332	-0.151471	0.335817	0.940708	NW_008988111.1	302641	306596	+	3955	-	-	-	NOG04650	S
gene11001	98.9093	97.2027	100.616	1.03511	0.0497907	0.807453	1	NW_008988111.1	307774	309634	+	1860	-	-	-	NOG22036	S
gene11002	0.498207	0.195856	0.800557	4.08749	2.03121	0.557133	1	NW_008988111.1	310389	311642	+	1253	-	-	K02885	COG2147;NOG00811	J
gene11003	1488.03	1430.47	1545.59	1.08048	0.111666	0.430571	0.982561	NW_008988111.1	312096	317253	+	5157	-	GO:0006433;GO:0005524;GO:0005737;GO:0004827	K01881	NOG06595	J
gene11004	227.677	231.327	224.027	0.968442	-0.0462631	0.78267	1	NW_008988111.1	317402	325230	-	7828	-	-	K14440	NOG00445	B
gene11006	265.342	271.242	259.442	0.956498	-0.0641665	0.659821	1	NW_008988111.1	338249	339480	+	1231	-	-	K08245	NOG30123	O
gene11007	160.727	169.165	152.288	0.900234	-0.151629	0.428418	0.98172	NW_008988111.1	340018	341128	-	1110	-	-	-	NOG12078	R
gene11009	206.894	208.956	204.833	0.98027	-0.0287494	0.932267	1	NW_008988111.1	383521	384921	+	1400	-	-	K01876	NOG04864	J
gene1101	1.79762	0.75757	2.83767	3.74575	1.90525	0.141684	0.751256	NW_008988041.1	212697	215368	+	2671	-	-	-	NOG16032;NOG17596	K
gene11011	2.51009	1.41565	3.60454	2.54621	1.34835	0.163746	0.782487	NW_008988111.1	411443	412774	-	1331	-	GO:0005634;GO:0009630;GO:0006355;GO:0009734;GO:0048367;GO:0048364	K14484	NOG17319	K
gene11012	75.5049	72.3782	78.6315	1.0864	0.119553	0.588425	1	NW_008988111.1	418450	421344	-	2894	-	-	K01476	-	-
gene11013	4.85186	6.11502	3.58871	0.586867	-0.768894	0.264609	0.898624	NW_008988111.1	424524	425868	+	1344	-	GO:0006355;GO:0043565;GO:0003700	-	NOG23546	K
gene11014	331.122	275.169	387.076	1.40668	0.492299	0.00276318	0.104979	NW_008988111.1	425823	429764	-	3941	-	-	K19882	NOG03689;NOG01719	SM
gene11015	0.10762	0	0.21524	Inf	Inf	0.98294	1	NW_008988111.1	431230	434401	-	3171	-	GO:0006810;GO:0016021;GO:0005215	K14638	NOG28026;NOG16953	E
gene11016	193.86	189.558	198.162	1.04539	0.0640388	0.738067	1	NW_008988111.1	435188	442098	-	6910	-	-	K05288	NOG04350	T
gene11017	206.659	202.894	210.423	1.03711	0.0525637	0.750443	1	NW_008988111.1	442256	444855	-	2599	-	-	-	NOG01999;NOG10730	SR
gene11018	50.7376	52.6429	48.8324	0.927615	-0.108402	0.694795	1	NW_008988111.1	445614	447493	+	1879	-	-	K09651	NOG05238	T
gene11019	873.76	751.213	996.306	1.32626	0.407367	0.00694511	0.185842	NW_008988111.1	448200	452846	+	4646	-	GO:0005524;GO:0004386;GO:0009507;GO:0003676	K13179	NOG04945	A
gene1102	0.309363	0.213558	0.405168	1.89722	0.92389	0.965048	1	NW_008988041.1	216323	217993	+	1670	-	-	-	NOG16032;NOG17596	K
gene11020	1495.36	1433.76	1556.95	1.08592	0.118919	0.493937	1	NW_008988111.1	453594	455549	+	1955	-	-	K02881	NOG19655	J
gene11021	1.43411	0.796143	2.07208	2.60265	1.37998	0.348149	0.948618	NW_008988111.1	455569	459719	+	4150	-	GO:1902600;GO:0005770;GO:0016021;GO:0006885;GO:0015299	-	NOG05203	P
gene11022	83.9353	96.7336	71.137	0.735391	-0.443417	0.175757	0.79844	NW_008988111.1	463478	466193	+	2715	-	GO:0005886	-	NOG10862	T
gene11023	74.7329	69.4981	79.9678	1.15065	0.202446	0.392975	0.96673	NW_008988111.1	466257	467902	-	1645	-	-	-	NOG00517	WMG
gene11024	32.4872	37.5629	27.4116	0.729753	-0.454519	0.117178	0.702448	NW_008988111.1	470104	473714	+	3610	-	GO:0009507	-	NOG02037	S
gene11025	1142.72	1175.27	1110.16	0.9446	-0.0822242	0.686159	1	NW_008988111.1	474084	476517	-	2433	-	-	-	NOG19614	S
gene11026	212.865	194.266	231.464	1.19148	0.252758	0.141086	0.750893	NW_008988111.1	480751	484775	+	4024	-	-	K11092	NOG05227	A
gene11027	2283.21	2398.13	2168.28	0.904154	-0.14536	0.311734	0.927617	NW_008988111.1	486955	490347	-	3392	-	GO:0006415;GO:0016149;GO:0005737	K03265	NOG01982	J
gene11029	55.2953	55.6574	54.9332	0.986988	-0.0188956	0.928151	1	NW_008988111.1	502682	508783	+	6101	-	-	-	NOG00113	S
gene1103	43.2585	32.5457	53.9713	1.65832	0.729725	0.0482212	0.502425	NW_008988041.1	220609	225742	+	5133	-	GO:0005829;GO:0006470;GO:0004722	-	NOG00790	T
gene11030	297.144	255.5	338.788	1.32598	0.407057	0.0644115	0.559671	NW_008988111.1	517980	521076	-	3096	-	GO:0048046;GO:0016762;GO:0042546;GO:0004553;GO:0005618;GO:0010411;GO:0016021;GO:0071555	K08235	NOG03761	R
gene11031	7.11909	9.0843	5.15389	0.56734	-0.817715	0.161173	0.778521	NW_008988111.1	509327	511115	-	1788	-	GO:0016021	-	NOG11939	S
gene11032	47.1564	55.2345	39.0783	0.707497	-0.499204	0.0907215	0.638374	NW_008988111.1	540437	545052	+	4615	-	-	K13447	NOG02879	QP
gene11033	154.588	153.211	155.965	1.01798	0.0257066	0.862413	1	NW_008988111.1	547252	549164	-	1912	-	-	-	NOG04053	S
gene11034	3.94859	3.26246	4.63472	1.42062	0.506524	0.571367	1	NW_008988111.1	554694	555879	+	1185	-	GO:0005634	-	NOG22022	S
gene11035	1262.79	1227.27	1298.32	1.05789	0.0811935	0.588542	1	NW_008988111.1	562551	565261	-	2710	-	-	K08054	NOG13792	O
gene11036	126.967	98.1658	155.767	1.58678	0.666101	0.187686	0.815958	NW_008988111.1	567196	572367	-	5171	-	GO:0010082;GO:0003677;GO:0005524;GO:0042127;GO:0006270;GO:0032508;GO:0000347;GO:0005829;GO:0042555;GO:0003678;GO:0009793	K02540	NOG08637	L
gene11037	23.0593	27.4376	18.681	0.680854	-0.554583	0.275679	0.909739	NW_008988111.1	574733	575456	-	723	-	-	-	NOG18013;euNOG18939	S
gene11038	44.1555	56.1356	32.1753	0.573172	-0.80296	0.0707739	0.579784	NW_008988111.1	582906	583860	-	954	-	-	-	NOG22783;NOG35187	R
gene11039	191.225	195.516	186.935	0.956114	-0.0647457	0.752067	1	NW_008988111.1	584595	586505	-	1910	-	GO:0047750;GO:0060964;GO:0000247;GO:0016021;GO:0016125;GO:0005886	K01824	NOG02142	I
gene1104	24.3684	25.5626	23.1742	0.906567	-0.141514	0.664592	1	NW_008988041.1	237059	238496	+	1437	-	GO:0010423;GO:0005829;GO:0046982;GO:0005886	K14499	NOG20364	T
gene11040	3.05172	3.94194	2.1615	0.548333	-0.866875	0.333294	0.938534	NW_008988111.1	586958	588895	-	1937	-	-	-	NOG26052;NOG13145	R
gene11041	99.7128	91.4945	107.931	1.17965	0.238354	0.342475	0.945601	NW_008988111.1	607856	611666	+	3810	-	-	K16675	NOG00229	R
gene11042	0.367293	0.734586	0	0	-Inf	0.389497	0.966251	NW_008988111.1	639799	647122	-	7323	-	-	K03549	NOG05983	P
gene11043	0.0865855	0.173171	0	0	-Inf	1	1	NW_008988111.1	661382	662789	-	1407	-	GO:0016020	-	NOG25602	S
gene11044	0.19767	0.39534	0	0	-Inf	0.741179	1	NW_008988111.1	663952	664785	-	833	-	GO:0005634;GO:0003677;GO:0006355;GO:0003700	K09286	NOG10306	K
gene11046	34.3492	33.8463	34.8521	1.02971	0.0422448	0.977476	1	NW_008988111.1	675240	678908	-	3668	-	-	K07766	NOG19796	L
gene11047	2519.1	2612.54	2425.66	0.928469	-0.107074	0.642123	1	NW_008988111.1	682330	683663	-	1333	-	GO:0005840;GO:0046872;GO:0006412;GO:0003735	K02978	COG2051;NOG21240	J
gene11049	2.84962	0.542198	5.15704	9.51137	3.24965	0.00494063	0.151232	NW_008988111.1	707634	710512	+	2878	-	-	K14487	NOG06670	R
gene1105	355.399	356.479	354.318	0.993938	-0.00877214	0.910628	1	NW_008988041.1	245195	251703	+	6508	-	-	-	NOG00514	I
gene11050	467.912	464.183	471.642	1.01607	0.0229957	0.972665	1	NW_008988111.1	721430	726349	+	4919	-	GO:0016021	-	NOG00632	S
gene11051	276.147	286.744	265.55	0.92609	-0.110776	0.507328	1	NW_008988111.1	729624	731000	+	1376	-	-	-	NOG07577	R
gene11052	98.9727	114.355	83.5903	0.730972	-0.452113	0.0260672	0.380411	NW_008988111.1	732609	734973	+	2364	-	-	-	NOG14072	O
gene11053	1031.24	919.594	1142.89	1.24282	0.313615	0.0321749	0.417119	NW_008988111.1	735209	738085	-	2876	-	-	-	NOG08909	E
gene11054	288.424	283.308	293.54	1.03612	0.0511862	0.727596	1	NW_008988111.1	741135	744643	+	3508	-	-	-	NOG22848	S
gene11055	370.137	284.443	455.832	1.60254	0.680364	2.59779e-05	0.00341042	NW_008988111.1	746599	749773	+	3174	-	GO:0016705;GO:0020037;GO:0005506;GO:0016021;GO:0004497;GO:0055114	K05917	NOG01780	Q
gene11056	596.453	553.676	639.231	1.15452	0.207297	0.164948	0.784124	NW_008988111.1	749820	752166	-	2346	-	GO:0006457;GO:0009535;GO:0003755;GO:0031977;GO:0000413	-	NOG11473	O
gene11057	980.401	921.943	1038.86	1.12682	0.172253	0.270099	0.90419	NW_008988111.1	752725	755668	-	2943	-	GO:0006098;GO:0033587;GO:0004801;GO:0009809;GO:0005975;GO:0005739;GO:0009570	K00616	NOG12759	G
gene11058	31.2545	24.1819	38.327	1.58495	0.664433	0.141217	0.750893	NW_008988111.1	758386	761166	-	2780	-	-	-	NOG06353	WMG
gene11059	546.33	571.849	520.811	0.910748	-0.134876	0.54794	1	NW_008988111.1	770332	773058	+	2726	-	-	-	NOG08435	I
gene1106	437.061	425.425	448.697	1.0547	0.0768358	0.639049	1	NW_008988041.1	292211	295487	+	3276	-	GO:0009941	-	NOG02848	S
gene11060	363.13	384.664	341.596	0.888038	-0.171307	0.293236	0.918432	NW_008988111.1	780131	782486	-	2355	-	-	K00411	NOG00847	C
gene11061	968.553	867.735	1069.37	1.23237	0.301434	0.0478878	0.500736	NW_008988111.1	783026	787548	-	4522	-	GO:0004820;GO:0005524;GO:0006426;GO:0005737	K01880	NOG03205	J
gene11062	12.0195	12.1854	11.8535	0.972763	-0.0398394	1	1	NW_008988111.1	794748	797791	-	3043	-	GO:0016021;GO:0009507	-	NOG03187	S
gene11064	42.6365	40.2354	45.0375	1.11935	0.162663	0.537736	1	NW_008988111.1	801725	804485	-	2760	-	GO:0005634;GO:0003677;GO:0006355;GO:0003700	-	NOG17914;NOG21376	K
gene11065	118.324	122.939	113.708	0.924912	-0.112612	0.55292	1	NW_008988111.1	823474	827953	-	4479	-	-	-	NOG22002;NOG13219;NOG140530	S
gene11066	500.138	503.66	496.617	0.986016	-0.0203164	0.950124	1	NW_008988111.1	835563	839125	+	3562	-	-	K09602	NOG10739	S
gene11067	592.761	555.555	629.967	1.13394	0.181345	0.252617	0.888941	NW_008988111.1	839666	847005	-	7339	-	-	-	NOG02718	D
gene11068	15.4399	8.0125	22.8673	2.85395	1.51296	0.0856065	0.624482	NW_008988111.1	863456	868518	+	5062	-	-	K11420	NOG04990	KB
gene11069	124.692	142.27	107.114	0.752891	-0.409488	0.0306583	0.406148	NW_008988111.1	873532	876409	+	2877	-	-	-	NOG11490	S
gene1107	9.08605	6.87678	11.2953	1.64253	0.715921	0.183609	0.80932	NW_008988041.1	297210	299734	+	2524	-	GO:0005794;GO:0016021;GO:0045492;GO:0015020;GO:0009834	-	NOG06684	G
gene11070	528.831	536.158	521.505	0.97267	-0.0399772	0.777838	1	NW_008988111.1	881997	889995	+	7998	-	-	K12489	NOG08334	T
gene11071	68.162	67.76	68.5641	1.01187	0.0170183	0.928927	1	NW_008988111.1	891765	895445	-	3680	-	-	K15198	NOG18462	K
gene11072	28.1631	26.3925	29.9336	1.13417	0.181637	0.591451	1	NW_008988111.1	901511	904446	+	2935	-	-	-	NOG09820	T
gene11074	833.857	974.764	692.951	0.710891	-0.492299	0.0147946	0.287178	NW_008988111.1	910837	911661	+	824	-	GO:0009507	-	NOG23051	S
gene11077	505.719	508.827	502.612	0.987786	-0.0177302	0.923649	1	NW_008988111.1	923792	928000	-	4208	-	GO:0016310;GO:0008652;GO:0004072;GO:0009570	K00928	NOG09569	E
gene11079	542.403	557.463	527.343	0.945969	-0.080135	0.631063	1	NW_008988111.1	934136	937998	+	3862	-	-	-	NOG07588	S
gene1108	850.531	835.056	866.007	1.03706	0.0525059	0.746623	1	NW_008988041.1	308437	312756	+	4319	-	-	-	NOG07184	S
gene11080	353.389	308.6	398.178	1.29027	0.367675	0.0285165	0.395381	NW_008988111.1	938017	940902	-	2885	-	GO:0006508;GO:0004185	K16297	NOG00958	O
gene11081	112.002	109.301	114.703	1.04942	0.0695954	0.727168	1	NW_008988111.1	951601	957268	-	5667	-	-	-	NOG14782	S
gene11083	138.85	134.991	142.709	1.05718	0.0802202	0.742241	1	NW_008988111.1	963058	969532	-	6474	-	-	K18999	NOG07815	K
gene11085	0.822765	1.23187	0.413659	0.335798	-1.57434	0.561949	1	NW_008988111.1	980331	981409	-	1078	-	-	-	-	-
gene11086	68.9598	69.5284	68.3911	0.983644	-0.0237923	0.855924	1	NW_008988111.1	984423	985701	+	1278	-	-	-	NOG19627	A
gene11087	8.6854	7.75206	9.61874	1.2408	0.311268	0.609392	1	NW_008988111.1	989672	999991	-	10319	-	-	-	NOG21896	S
gene11089	76.6043	76.6739	76.5348	0.998186	-0.00261935	0.92868	1	NW_008988112.1	32439	34541	-	2102	-	-	-	NOG18604	S
gene1109	323.718	318.464	328.972	1.033	0.046836	0.740523	1	NW_008988041.1	313224	315109	-	1885	-	-	-	NOG11283	S
gene11091	1231.28	1083.86	1378.69	1.27202	0.347117	0.0344832	0.427535	NW_008988112.1	55277	63456	-	8179	-	GO:0004252;GO:0016020;GO:0006508;GO:0005618	-	NOG13206	O
gene11092	235.684	231.387	239.981	1.03714	0.0526114	0.812656	1	NW_008988112.1	119177	124199	+	5022	-	-	K18469	NOG04503	U
gene11093	548.26	551.184	545.336	0.989391	-0.0153876	0.927063	1	NW_008988112.1	124560	128511	-	3951	-	GO:0016021;GO:0005886	-	NOG13347	S
gene11094	110.767	120.056	101.479	0.845266	-0.242522	0.219467	0.852939	NW_008988112.1	130994	132490	-	1496	-	-	-	NOG25966;NOG21423	S
gene11095	0.400641	0	0.801282	Inf	Inf	0.324382	0.934142	NW_008988112.1	182452	186656	-	4204	-	GO:0030276;GO:0048268;GO:0030136;GO:0005545	K20044	NOG04908	F
gene11096	137.854	133.379	142.33	1.06711	0.0937129	0.608627	1	NW_008988112.1	207749	213394	+	5645	-	GO:0005634;GO:0043565;GO:0008270;GO:0045893	-	NOG08999	R
gene11097	120.934	116.108	125.76	1.08312	0.1152	0.577925	1	NW_008988112.1	214498	221784	-	7286	-	-	-	NOG16911	R
gene111	2.801	2.26986	3.33213	1.46799	0.553842	0.620916	1	NW_008988039.1	665510	667997	-	2487	-	GO:0016021	-	NOG03388	S
gene1110	1925.02	1981.02	1869.02	0.943464	-0.0839611	0.747512	1	NW_008988041.1	315745	317515	-	1770	-	GO:0009768;GO:0009535;GO:0018298;GO:0046872;GO:0031409;GO:0009782;GO:0016021;GO:0016168	K08911	NOG10607	R
gene11100	289.782	263.753	315.81	1.19737	0.259869	0.227123	0.861866	NW_008988112.1	234446	238333	-	3887	-	-	-	NOG14303	K
gene11101	539.235	525.87	552.599	1.05083	0.0715259	0.656197	1	NW_008988112.1	258981	263812	+	4831	-	-	K13162	NOG04944	A
gene11102	46.607	49.1951	44.0188	0.894781	-0.160394	0.52566	1	NW_008988112.1	263883	266218	+	2335	-	-	K07253	NOG19474	V
gene11103	336.309	326.952	345.667	1.05724	0.0803052	0.644095	1	NW_008988112.1	272477	288856	+	16379	-	-	K10777	NOG07002	L
gene11104	70.402	64.9079	75.8962	1.16929	0.225633	0.348265	0.948724	NW_008988112.1	292765	297246	-	4481	-	-	-	NOG129566;NOG16250	K
gene11105	69.6417	69.3863	69.897	1.00736	0.0105812	0.921189	1	NW_008988112.1	308718	310850	+	2132	-	-	-	NOG07371	S
gene11106	33.4106	26.7944	40.0269	1.49385	0.579039	0.0448116	0.485457	NW_008988112.1	391476	396495	+	5019	-	GO:0019538	-	NOG07291	O
gene11107	93.8777	92.1112	95.6442	1.03836	0.0543006	0.836335	1	NW_008988112.1	438468	453042	-	14574	-	-	K19513	NOG08617	S
gene11109	0.214761	0.213558	0.215964	1.01127	0.0161646	1	1	NW_008988112.1	494910	495457	+	547	-	-	-	NOG25233;NOG23337	S
gene1111	49.8919	22.7785	77.0053	3.38061	1.75728	0.00274697	0.104933	NW_008988041.1	317666	320648	-	2982	-	-	-	NOG01038	U
gene11110	77.3497	87.9673	66.732	0.758601	-0.398587	0.100694	0.66531	NW_008988112.1	533642	535244	-	1602	-	GO:0005840	K02937	NOG11157	J
gene11111	141.117	135.943	146.291	1.07612	0.105839	0.529999	1	NW_008988112.1	538212	543450	+	5238	-	-	-	NOG12201;NOG69672	SY
gene11113	2468.3	2314.46	2622.13	1.13293	0.180063	0.248536	0.885968	NW_008988112.1	565336	590578	+	25242	-	-	K01537	NOG01632	P
gene11114	0.391506	0	0.783012	Inf	Inf	0.328035	0.936724	NW_008988112.1	591432	592770	-	1338	-	GO:0006508;GO:0008234	-	NOG04274	O
gene11115	32.0773	32.3435	31.8112	0.983544	-0.0239388	0.99249	1	NW_008988112.1	604359	604950	+	591	-	-	-	-	-
gene11119	119.284	133.64	104.928	0.785154	-0.348953	0.0639514	0.558494	NW_008988112.1	688948	689663	+	715	-	GO:0016021	-	NOG17351	S
gene1112	24.7471	24.647	24.8473	1.00813	0.0116774	0.967259	1	NW_008988041.1	321039	323306	-	2267	-	-	K01176	NOG16241	R
gene11120	45.4989	47.449	43.5488	0.917802	-0.123745	0.712354	1	NW_008988112.1	711539	716605	+	5066	-	-	K15285	NOG04938	GE
gene11122	88.8938	86.0606	91.727	1.06584	0.0919945	0.850072	1	NW_008988112.1	761441	762967	+	1526	-	GO:0006355;GO:0043565;GO:0003700	-	NOG02752	K
gene11124	0.10762	0	0.21524	Inf	Inf	0.98294	1	NW_008988112.1	814842	816058	-	1216	-	GO:0006508;GO:0008234	-	NOG04274	O
gene11125	64.377	64.0672	64.6868	1.00967	0.0138856	0.925884	1	NW_008988112.1	826453	831303	-	4850	-	GO:0016021	K08507	NOG15514	S
gene11126	657.326	655.383	659.268	1.00593	0.00852684	0.908889	1	NW_008988112.1	832459	835961	-	3502	-	GO:0030529;GO:0019013	K12857	NOG11401	A
gene11128	11.2146	12.1444	10.2847	0.846866	-0.239794	0.648911	1	NW_008988112.1	847938	849465	-	1527	-	GO:0015035;GO:0006662;GO:0055114;GO:0008047;GO:0043085;GO:0009570;GO:0045454	-	NOG21797	O
gene11129	133.614	152.732	114.496	0.74965	-0.415711	0.221885	0.856106	NW_008988112.1	850886	854221	+	3335	-	-	-	NOG19553	S
gene11130	166.718	164.99	168.446	1.02095	0.0299084	0.924583	1	NW_008988112.1	906424	907985	+	1561	-	-	-	NOG02619	K
gene11131	3.38647	3.19844	3.5745	1.11757	0.160371	0.95597	1	NW_008988112.1	908504	910978	-	2474	-	-	K18422	NOG28667;NOG01765	A
gene11132	71.5781	74.5538	68.6024	0.920174	-0.120022	0.54406	1	NW_008988112.1	918608	921714	-	3106	-	-	K18422	NOG28667;NOG01765	A
gene11133	64.0499	77.2107	50.889	0.659093	-0.601446	0.0096932	0.228175	NW_008988112.1	1001348	1002195	+	847	-	GO:0016021	-	NOG21666	S
gene11135	255.769	234.629	276.909	1.1802	0.239028	0.149247	0.760866	NW_008988112.1	1015016	1017176	-	2160	-	-	K14849	NOG11659;NOG09884	SA
gene11136	35.3293	39.5357	31.123	0.787211	-0.345178	0.271158	0.904817	NW_008988112.1	1020924	1024036	-	3112	-	-	-	NOG11762	Q
gene11137	148.219	150.503	145.935	0.969644	-0.044473	0.7997	1	NW_008988112.1	1025414	1030239	-	4825	-	-	K12850	NOG01119	S
gene11138	11.2205	10.5866	11.8543	1.11975	0.163174	0.772756	1	NW_008988112.1	1038513	1039910	+	1397	-	-	K19041	NOG11033	O
gene11139	109.62	103.916	115.324	1.10978	0.150275	0.472203	0.999761	NW_008988113.1	27165	35954	+	8789	-	GO:0046872	-	NOG00668	F
gene1114	127.655	140.439	114.871	0.817943	-0.289928	0.128819	0.727697	NW_008988041.1	326448	327743	-	1295	-	GO:0009845;GO:0009735;GO:0046487;GO:0005777	-	NOG19930	I
gene11140	396.106	400.367	391.845	0.978716	-0.0310376	0.845221	1	NW_008988113.1	46242	49573	+	3331	-	-	-	NOG13461	R
gene11141	92.9936	90.3481	95.639	1.05856	0.0821055	0.714661	1	NW_008988113.1	54466	60025	-	5559	-	-	-	NOG11415	R
gene11142	641.819	629.141	654.497	1.0403	0.0570039	0.672715	1	NW_008988113.1	122702	125776	+	3074	-	GO:0016021	-	NOG16688	S
gene11143	224.369	233.69	215.049	0.920231	-0.119933	0.498999	1	NW_008988113.1	189933	195679	+	5746	-	-	-	NOG03571	S
gene11144	0.201743	0.213558	0.189928	0.889348	-0.169179	1	1	NW_008988113.1	207230	207769	+	539	-	-	-	NOG40122;NOG27083;NOG33807	R
gene11145	64.6924	66.0979	63.287	0.957474	-0.062695	0.808153	1	NW_008988113.1	208780	215255	-	6475	-	GO:0016021	K17908	NOG06331	R
gene11146	47.0237	39.5966	54.4508	1.37514	0.459577	0.0665733	0.565561	NW_008988113.1	231607	235731	-	4124	-	-	-	NOG07499	T
gene11147	11.6662	13.6741	9.65824	0.706317	-0.501612	0.294918	0.919605	NW_008988113.1	307116	308415	+	1299	-	-	-	NOG02715	F
gene11148	59.9925	43.492	76.4929	1.75878	0.814576	0.134017	0.736934	NW_008988113.1	314687	322566	-	7879	-	GO:0005634;GO:0000785;GO:0034968;GO:0018024	K11423	NOG07053	K
gene1115	171.093	171.02	171.165	1.00085	0.00122142	0.984216	1	NW_008988041.1	329916	331595	+	1679	-	-	-	NOG18355	O
gene11152	4841.7	4326.12	5357.29	1.23836	0.308431	0.0591241	0.54328	NW_008988113.1	506826	532314	-	25488	-	-	K03255	NOG05664;strNOG05663	R
gene11154	331.069	306.485	355.653	1.16043	0.214655	0.204376	0.835206	NW_008988113.1	654764	664955	+	10191	-	GO:0016021	-	NOG06829	S
gene11155	3.49177	2.8721	4.11144	1.43151	0.517538	0.562899	1	NW_008988113.1	690674	691995	-	1321	-	GO:0005840;GO:0006412;GO:0003735	K02916	NOG23899	J
gene11158	24.9676	21.7312	28.204	1.29786	0.37613	0.264652	0.898633	NW_008988113.1	765069	776528	-	11459	-	-	-	NOG03675	L
gene11159	89.7778	92.6732	86.8824	0.937514	-0.0930876	0.590246	1	NW_008988113.1	779406	783805	-	4399	-	GO:0016279;GO:0005634;GO:0005829;GO:0018022	-	NOG09838	R
gene1116	61.8164	46.3795	77.2533	1.66568	0.73611	0.0177454	0.315688	NW_008988041.1	342093	345702	-	3609	-	GO:0016705;GO:0020037;GO:0005506;GO:0004497;GO:0055114	K09843	NOG08095	Q
gene11163	129.945	139.441	120.45	0.863806	-0.21122	0.23052	0.86507	NW_008988114.1	5114	8632	+	3518	-	GO:0046872;GO:0003676	-	NOG08501	R
gene11164	11.0483	4.06978	18.0269	4.42946	2.14713	0.0780553	0.602624	NW_008988114.1	15297	16165	+	868	-	-	-	NOG22706	R
gene11165	151.2	148.073	154.328	1.04224	0.0596924	0.812467	1	NW_008988114.1	28055	39348	+	11293	-	-	-	NOG22277	S
gene11166	355.476	406.578	304.373	0.74862	-0.417694	0.202401	0.833098	NW_008988114.1	29697	31441	-	1744	-	GO:0005509	K02183	NOG00835	T
gene11167	363.177	370.472	355.881	0.960613	-0.0579721	0.705579	1	NW_008988114.1	40216	45502	-	5286	-	-	K00863	NOG05632	G
gene11168	62.6178	65.103	60.1327	0.923655	-0.114574	0.705006	1	NW_008988114.1	45838	48931	+	3093	-	-	-	NOG00791	R
gene11169	0.215964	0	0.431929	Inf	Inf	0.680897	1	NW_008988114.1	49145	51146	-	2001	-	-	-	NOG07140	U
gene1117	257.92	267.067	248.772	0.931495	-0.10238	0.57955	1	NW_008988041.1	361827	364415	-	2588	-	-	K18588	NOG04993	I
gene11170	170.273	155.973	184.572	1.18335	0.242882	0.184558	0.811056	NW_008988114.1	55500	60592	-	5092	-	GO:0016021	K01054	NOG07264	I
gene11171	33.4454	45.3072	21.5835	0.47638	-1.06981	0.21532	0.849761	NW_008988114.1	64201	70025	-	5824	-	-	-	NOG05279	K
gene11172	1.12873	2.25746	0	0	-Inf	0.0811072	0.611736	NW_008988114.1	79700	82379	-	2679	-	GO:0003899;GO:0000166;GO:0006351	K03012	NOG18452	K
gene11173	2254.2	1529.92	2978.48	1.94682	0.961121	0.00136188	0.0659859	NW_008988114.1	83716	85931	+	2215	-	GO:0003993;GO:0016311	K14379	NOG01778	O
gene11174	1364.79	1371.08	1358.51	0.990832	-0.0132873	0.964208	1	NW_008988114.1	88251	90460	-	2209	-	-	-	NOG00462	S
gene11175	344.965	358.543	331.386	0.924256	-0.113635	0.424686	0.980906	NW_008988114.1	91625	94013	+	2388	-	GO:0006397;GO:0005634;GO:0004721;GO:0006470;GO:0009507	K15544	NOG00744	K
gene11176	276.719	287.994	265.443	0.921694	-0.117639	0.456512	0.995658	NW_008988114.1	94201	99817	+	5616	-	-	-	NOG08801	TD
gene11177	8.89071	4.08081	13.7006	3.35733	1.74731	0.0937125	0.64645	NW_008988114.1	101049	102737	+	1688	-	-	-	NOG08973	R
gene11178	807.606	908.501	706.711	0.777886	-0.362369	0.232161	0.866067	NW_008988114.1	109726	111907	-	2181	-	GO:0006886;GO:0005783;GO:0016021	-	NOG21130;NOG33977	S
gene11179	0.293811	0.174686	0.412935	2.36387	1.24115	0.96472	1	NW_008988114.1	120202	121234	+	1032	-	-	K14768	NOG12667	A
gene1118	956.029	988.846	923.212	0.933625	-0.0990845	0.561076	1	NW_008988041.1	365437	367853	-	2416	-	-	-	NOG23762	S
gene11180	1721.12	1717.88	1724.35	1.00377	0.00542446	0.961625	1	NW_008988114.1	125853	132316	-	6463	-	GO:0005249;GO:0016021;GO:0071805	-	NOG06457;NOG19495	P
gene11181	13.1892	10.1509	16.2274	1.59862	0.676828	0.137203	0.744103	NW_008988114.1	144954	146357	+	1403	-	GO:0004674;GO:0005524;GO:0006468	K20604	NOG01169	T
gene11183	571.292	569.851	572.733	1.00506	0.00727807	1	1	NW_008988114.1	156848	160918	+	4070	-	GO:0006212;GO:0017113;GO:0055114;GO:0009570	K00207	NOG05341	F
gene11186	520.778	535.265	506.291	0.94587	-0.0802855	0.572594	1	NW_008988114.1	173934	177696	-	3762	-	GO:0005634;GO:0006355;GO:0042742;GO:0003676;GO:0010188;GO:0010310;GO:0000166;GO:0008270;GO:0009651;GO:0009697;GO:0009642;GO:0003700	K12236	NOG08802	K
gene11187	1.21524	0.372356	2.05812	5.52728	2.46657	0.161843	0.779511	NW_008988114.1	185146	187945	+	2799	-	GO:0005524;GO:0004356;GO:0006542	K01915	NOG00254	E
gene11188	1057.79	997.546	1118.03	1.12078	0.1645	0.22243	0.856691	NW_008988114.1	203507	205433	+	1926	-	GO:0016787	K07766	NOG29968;NOG17547	TL
gene11189	211.199	197.205	225.192	1.14192	0.191459	0.295856	0.920529	NW_008988114.1	207790	211821	+	4031	-	-	K03686	NOG04914;NOG14648	O
gene1119	524.485	493.823	555.147	1.12418	0.168876	0.277276	0.910452	NW_008988041.1	371921	376689	-	4768	-	GO:0004674;GO:0005524;GO:0005829;GO:0006468	K08790	NOG08444	T
gene11190	709.343	672.975	745.711	1.10808	0.148065	0.389994	0.966251	NW_008988114.1	212101	213853	+	1752	-	GO:0005840;GO:0006412;GO:0003735	K02929	NOG19170;COG1631	J
gene11191	870.528	767.517	973.539	1.26843	0.343041	0.0223412	0.35057	NW_008988114.1	220900	223897	+	2997	-	-	-	NOG07828	T
gene11192	1180.53	1217.99	1143.07	0.938493	-0.0915814	0.504675	1	NW_008988114.1	225549	234160	-	8611	-	GO:0004674;GO:0005524;GO:0006468	-	NOG07290	T
gene11193	399.348	373.812	424.885	1.13663	0.184758	0.26295	0.89814	NW_008988114.1	236642	240820	+	4178	-	-	K13464	NOG21114	K
gene11194	166.065	167.795	164.336	0.979388	-0.0300474	0.885023	1	NW_008988114.1	241745	244654	+	2909	-	-	-	NOG08154	O
gene11195	12.4098	15.9072	8.91247	0.560281	-0.835779	0.0603644	0.547374	NW_008988114.1	244706	248184	-	3478	-	-	-	NOG05031	Q
gene11197	7.3152	6.26034	8.37005	1.337	0.418995	0.54962	1	NW_008988114.1	254008	255310	+	1302	-	-	K14998	NOG04878	C
gene11198	349.599	353.914	345.283	0.975613	-0.0356197	0.820366	1	NW_008988114.1	256967	261933	-	4966	-	-	-	NOG03529	R
gene11199	535.21	560.692	509.728	0.909105	-0.137482	0.450823	0.994141	NW_008988114.1	275673	278464	-	2791	-	-	-	NOG22323	S
gene112	1.25852	2.10422	0.412816	0.196184	-2.34972	0.179947	0.804463	NW_008988039.1	668553	669163	-	610	-	-	-	-	-
gene1120	0.296505	0.59301	0	0	-Inf	0.574436	1	NW_008988041.1	377521	378057	+	536	-	-	K11968	NOG09905;NOG01243	OR
gene11201	9.18023	7.74028	10.6202	1.37207	0.45635	0.37637	0.963086	NW_008988114.1	284535	285024	-	489	-	-	-	NOG22174	S
gene11202	88.9255	96.4424	81.4086	0.844116	-0.244487	0.257911	0.894598	NW_008988114.1	289577	293391	-	3814	-	-	-	NOG04174	L
gene11203	1267.79	1387.98	1147.61	0.826822	-0.274352	0.099465	0.662664	NW_008988114.1	298186	310159	+	11973	-	GO:0004616;GO:0016832;GO:0008270;GO:0005975;GO:0051287;GO:0055114	-	NOG13903	G
gene11204	1.24691	2.06188	0.431929	0.209483	-2.2551	0.181358	0.805837	NW_008988114.1	310704	312799	+	2095	-	-	K01785	NOG05357	G
gene11205	638.264	660.508	616.021	0.932647	-0.100597	0.4836	1	NW_008988114.1	313009	316198	+	3189	-	-	K14026	NOG05616	OTM
gene11206	92.9895	85.5895	100.39	1.17292	0.230103	0.358606	0.956083	NW_008988114.1	316341	319698	-	3357	-	GO:0008270	-	NOG12811	R
gene11207	204.365	204.599	204.131	0.997715	-0.00330061	1	1	NW_008988114.1	321022	324307	+	3285	-	-	K05309	NOG07382	R
gene11208	791.637	703.361	879.913	1.25101	0.323096	0.0323863	0.418175	NW_008988114.1	325027	330498	+	5471	-	GO:0031359;GO:0016884	-	NOG03945	J
gene11209	482.008	520.695	443.322	0.851405	-0.232083	0.333043	0.938534	NW_008988114.1	331968	333552	+	1584	-	-	-	NOG10308	R
gene1121	5.2693	4.39537	6.14322	1.39766	0.483011	0.533429	1	NW_008988041.1	379010	383347	-	4337	-	GO:0035235;GO:0016021;GO:0004970;GO:0006811	-	KOG1052;NOG13134	TPE
gene11210	200.329	184.604	216.054	1.17036	0.226956	0.196944	0.828239	NW_008988114.1	343331	347039	+	3708	-	GO:0010051;GO:0003755;GO:0010229;GO:0005737;GO:0009926;GO:0016021;GO:0000413;GO:0010358;GO:0055085;GO:0009506;GO:0010338;GO:0009734;GO:0048364;GO:0009925;GO:0009908;GO:0009505;GO:0009630;GO:0045177;GO:0048826	K13947	NOG01386	P
gene11211	25.4768	28.3046	22.6491	0.800193	-0.321581	0.63495	1	NW_008988114.1	391020	394820	+	3800	-	GO:0000234;GO:0032259;GO:0006656	K05929	NOG08053	I
gene11212	2.77841	3.75623	1.80058	0.479359	-1.06082	0.31585	0.929753	NW_008988114.1	395437	398559	-	3122	-	GO:0005874;GO:0007017;GO:0005525;GO:0005200;GO:0005737;GO:0003924	K07375	NOG01709;COG5023	Z
gene11213	0.968595	0.522543	1.41465	2.70723	1.43682	0.509199	1	NW_008988114.1	403234	406479	+	3245	-	-	-	NOG15132	K
gene11214	155.718	100.236	211.2	2.10703	1.07521	0.183763	0.809334	NW_008988114.1	415343	416843	+	1500	-	-	-	NOG09294	R
gene11215	47.1537	33.659	60.6484	1.80185	0.849478	0.0071238	0.188555	NW_008988114.1	420415	442163	-	21748	-	-	-	NOG03158	O
gene11216	36.3198	30.5758	42.0638	1.37572	0.460185	0.325523	0.93505	NW_008988114.1	424374	424897	+	523	-	-	K13448	NOG20786	T
gene11217	39.4078	37.9576	40.858	1.07641	0.106231	0.816299	1	NW_008988114.1	426869	427834	+	965	-	-	K13448	NOG20786	T
gene11218	4.33062	5.81931	2.84193	0.488362	-1.03398	0.194804	0.825846	NW_008988114.1	430357	432574	+	2217	-	-	-	NOG16551	U
gene11219	245.354	241.536	249.173	1.03162	0.0449121	0.743764	1	NW_008988114.1	433052	437452	+	4400	-	-	-	NOG10036	S
gene1122	577.591	621.519	533.663	0.858643	-0.219869	0.159409	0.775444	NW_008988041.1	386843	388795	+	1952	-	GO:0009507	-	NOG07358	S
gene11220	871.657	969.932	773.382	0.797356	-0.326704	0.050316	0.510687	NW_008988114.1	437369	439936	-	2567	-	-	-	NOG03618	I
gene11221	210.3	177.828	242.773	1.36521	0.449127	0.0133102	0.272855	NW_008988114.1	441940	448880	-	6940	-	GO:0005524;GO:0004672;GO:0006468	-	NOG01707	T
gene11223	1020.28	996.25	1044.3	1.04823	0.0679599	0.732367	1	NW_008988114.1	461572	465196	-	3624	-	GO:0005694	-	NOG22329;NOG25512	R
gene11224	421.967	415.026	428.909	1.03345	0.0474693	0.820728	1	NW_008988114.1	470319	474973	+	4654	-	GO:0000165;GO:0005524;GO:0005622;GO:0004707	-	NOG05347	T
gene11225	3.26142	4.03268	2.49017	0.617497	-0.695497	0.48111	1	NW_008988114.1	479975	482468	+	2493	-	-	K05909	NOG13874	Q
gene11226	112.549	60.7586	164.34	2.70481	1.43553	0.0361081	0.436773	NW_008988114.1	484866	486646	+	1780	-	-	-	NOG15633	R
gene11228	166.37	189.216	143.523	0.758516	-0.398749	0.0336666	0.423154	NW_008988114.1	505106	506962	-	1856	-	GO:0003677	K09422	COG5147;NOG18522	K
gene11229	0.500664	0.77844	0.222888	0.286327	-1.80427	0.636562	1	NW_008988114.1	513402	516854	-	3452	-	-	K09422	COG5147;NOG30596;NOG18522	K
gene1123	6.20545	8.9556	3.4553	0.385825	-1.37398	0.0392737	0.459345	NW_008988041.1	392105	394067	+	1962	-	-	-	NOG12233	S
gene11230	91.2567	91.9906	90.5228	0.984044	-0.0232051	0.853809	1	NW_008988114.1	518889	522305	+	3416	-	-	-	NOG07305	Z
gene11231	11.2487	4.44547	18.0519	4.06074	2.02174	0.0319776	0.415231	NW_008988114.1	531119	536165	-	5046	-	GO:0005634;GO:0003677;GO:0006281;GO:0090305;GO:0004518	K10746	NOG00077	L
gene11233	118.894	113.126	124.661	1.10197	0.140084	0.495684	1	NW_008988114.1	544753	550837	+	6084	-	-	K09422	NOG11426	K
gene11234	2765.55	2582.4	2948.7	1.14184	0.191366	0.190155	0.818168	NW_008988114.1	551940	554208	-	2268	-	-	K14753	NOG06042	T
gene11235	312.718	282.018	343.419	1.21772	0.284182	0.0814606	0.612029	NW_008988114.1	563078	566955	+	3877	-	-	K13336	NOG11035	U
gene11236	93.5389	92.7604	94.3173	1.01679	0.0240147	0.891354	1	NW_008988114.1	568204	570491	+	2287	-	-	K12861	NOG04139	S
gene11237	1867.2	1805.63	1928.77	1.0682	0.0951789	0.526085	1	NW_008988114.1	575879	582559	+	6680	-	-	K03267	NOG07753	J
gene11239	0.532311	0.213558	0.851063	3.98516	1.99464	0.549282	1	NW_008988114.1	590825	592333	+	1508	-	-	-	NOG02606;NOG32604	S
gene1124	446.372	492.243	400.501	0.813626	-0.297563	0.0559948	0.531445	NW_008988041.1	400428	403737	+	3309	-	GO:0006355;GO:0043565;GO:0003700	K14432	NOG05085	K
gene11240	15.9094	11.4336	20.3853	1.78294	0.834257	0.105573	0.676105	NW_008988114.1	593506	594888	+	1382	-	-	-	NOG02606;NOG32604	S
gene11242	449.686	460.207	439.165	0.954276	-0.0675213	0.871568	1	NW_008988114.1	609282	610930	+	1648	-	GO:0008168;GO:0032259	-	NOG02606;NOG32604	S
gene11244	449.668	508.915	390.421	0.767164	-0.382393	0.0127017	0.264596	NW_008988114.1	616175	617685	+	1510	-	GO:0009507	-	NOG08190	S
gene11246	3.38618	3.39113	3.38123	0.997081	-0.00421794	1	1	NW_008988114.1	619109	620329	-	1220	-	-	K00799	NOG07100	O
gene11247	175.182	179.374	170.99	0.953259	-0.0690602	0.731169	1	NW_008988114.1	621079	625100	+	4021	-	GO:0004674;GO:0005524;GO:0006468	K02202	NOG00151	D
gene11248	5.5897	5.61544	5.56396	0.990832	-0.0132872	1	1	NW_008988114.1	626757	629378	-	2621	-	GO:0043531;GO:0006952	-	NOG06338;NOG128871	TR
gene1125	1182.02	1162.01	1202.03	1.03444	0.0488541	0.777005	1	NW_008988041.1	404362	408231	-	3869	-	-	K13174	NOG02287	S
gene11251	0.509763	0.372356	0.647169	1.73804	0.797459	0.953049	1	NW_008988114.1	635828	637000	-	1172	-	-	-	NOG20340;NOG74928	SR
gene11252	493.739	484.504	502.975	1.03812	0.0539794	0.818964	1	NW_008988114.1	640414	648482	-	8068	-	GO:0005524;GO:0004386;GO:0003676	K14442	NOG03537	A
gene11253	470.191	460.407	479.975	1.0425	0.0600511	0.744702	1	NW_008988114.1	649499	651544	+	2045	-	GO:0006457;GO:0005524;GO:0051082;GO:0005737	K09496	NOG03620	O
gene11254	242.735	220.896	264.574	1.19773	0.260301	0.116021	0.701068	NW_008988114.1	652933	656642	+	3709	-	GO:0016705;GO:0005506;GO:0055114;GO:0031418	-	NOG05338	O
gene11255	540.489	491.297	589.682	1.20025	0.263339	0.0914721	0.640425	NW_008988114.1	657454	663112	+	5658	-	GO:0045824;GO:0031123;GO:0005634;GO:0004652;GO:0003723;GO:0048451;GO:0043631;GO:0008285;GO:0048366	K14376	NOG03581	A
gene11257	5.11308	5.4427	4.78345	0.878874	-0.186271	0.881902	1	NW_008988114.1	712106	713347	+	1241	-	-	-	NOG10663	R
gene11258	7.46803	6.66251	8.27355	1.24181	0.312442	0.718518	1	NW_008988114.1	724405	725429	-	1024	-	GO:0003824	K05956	NOG02146	O
gene11259	10.6629	8.84267	12.483	1.41168	0.497414	0.408095	0.973086	NW_008988114.1	726565	727428	-	863	-	-	-	-	-
gene1126	158.302	157.934	158.669	1.00465	0.00669178	0.936276	1	NW_008988041.1	408459	413027	+	4568	-	-	K14292	NOG01686	R
gene11261	2.53001	2.11286	2.94717	1.39487	0.480134	0.799107	1	NW_008988114.1	735112	737890	+	2778	-	-	-	NOG08729	S
gene11262	59.0079	50.8386	67.1772	1.32138	0.402047	0.0964848	0.655317	NW_008988114.1	742963	745731	+	2768	-	-	K02563	NOG11154	R
gene11263	790.141	764.477	815.805	1.06714	0.0937506	0.517626	1	NW_008988114.1	746373	749457	-	3084	-	GO:0008270	-	NOG12603	O
gene11264	349.67	351.515	347.826	0.989505	-0.0152212	0.961222	1	NW_008988114.1	756026	758355	+	2329	-	-	K17413	NOG11748	J
gene11266	80.0188	87.2201	72.8176	0.834872	-0.260373	0.245939	0.88383	NW_008988114.1	761871	763175	-	1304	-	GO:0016021;GO:0005789	-	NOG18060	U
gene11267	40.6242	35.1429	46.1054	1.31194	0.391703	0.150714	0.762773	NW_008988114.1	766047	769622	+	3575	-	-	-	NOG08291	S
gene11268	348.186	429.466	266.906	0.621482	-0.686215	0.0177209	0.315661	NW_008988114.1	776359	776969	+	610	-	-	K18857	NOG23498;NOG25465	R
gene11269	74.2163	32.6388	115.794	3.54773	1.8269	0.0181696	0.319697	NW_008988114.1	777198	781488	-	4290	-	GO:0007018;GO:0009555;GO:0005524;GO:0005874;GO:0008017;GO:0000911;GO:0003777;GO:0009558	K11498	NOG07668	Z
gene1127	54.907	34.754	75.06	2.15975	1.11087	0.0159612	0.298404	NW_008988041.1	417003	420212	+	3209	-	-	-	NOG07351	S
gene11270	1.2234	0.959923	1.48689	1.54896	0.631304	0.786784	1	NW_008988114.1	784453	785284	-	831	-	-	-	-	-
gene11271	0.725143	0.409414	1.04087	2.54235	1.34616	0.596946	1	NW_008988114.1	786123	787006	+	883	-	-	-	-	-
gene11272	33.1863	16.9638	49.4088	2.9126	1.54231	0.000507386	0.0346094	NW_008988114.1	787158	789587	-	2429	-	-	K01179	NOG12397;NOG03248	SR
gene11273	15.1242	15.8629	14.3854	0.906855	-0.141056	0.726332	1	NW_008988114.1	798254	803715	+	5461	-	-	-	NOG04329	T
gene11274	3.76846	6.28833	1.24858	0.198556	-2.33239	0.00921807	0.221261	NW_008988114.1	804691	808702	-	4011	-	-	-	NOG05721	S
gene11275	0.215964	0	0.431929	Inf	Inf	0.680897	1	NW_008988114.1	811637	815430	-	3793	-	-	-	NOG08841;NOG13050	S
gene11277	16.9294	18.1351	15.7236	0.867025	-0.205854	0.651902	1	NW_008988114.1	822982	826251	-	3269	-	-	K12396	NOG04636	U
gene11278	363.765	209.139	518.391	2.47869	1.30958	0.0880495	0.631266	NW_008988114.1	832000	839530	+	7530	-	-	K16276	NOG00429	O
gene11279	31.7418	38.7712	24.7124	0.637391	-0.649749	0.026667	0.384455	NW_008988114.1	841495	842259	-	764	-	-	-	NOG24462	S
gene1128	121.925	90.2345	153.616	1.70241	0.767579	0.00270971	0.104128	NW_008988041.1	420802	423894	-	3092	-	-	-	NOG02436	I
gene11280	212.735	223.656	201.814	0.90234	-0.148257	0.38407	0.965398	NW_008988114.1	851721	857067	-	5346	-	-	K11866	NOG01920	O
gene11281	155.156	171.45	138.861	0.809919	-0.304151	0.10546	0.676076	NW_008988114.1	863963	866767	+	2804	-	GO:0005524;GO:0004672;GO:0016021;GO:0006468	-	NOG12142	T
gene11282	8.85457	8.24967	9.45946	1.14665	0.197423	0.79885	1	NW_008988114.1	867274	869627	+	2353	-	GO:0016021	-	NOG11075	S
gene11283	2773.04	2655.1	2890.97	1.08883	0.122783	0.33736	0.942103	NW_008988114.1	869569	871373	-	1804	-	GO:0005840;GO:0006412;GO:0003735	K02993	NOG05041	J
gene11284	1.33427	0.939053	1.72949	1.84174	0.881071	0.660605	1	NW_008988114.1	874162	875723	-	1561	-	GO:0003677;GO:0008152;GO:0003824	K09422	NOG10834	K
gene11285	4.1453	4.65389	3.63671	0.781435	-0.355802	0.675055	1	NW_008988114.1	881665	883241	+	1576	-	-	-	NOG136572;NOG18645	K
gene11286	259.483	266.898	252.068	0.944435	-0.0824773	0.603439	1	NW_008988114.1	887530	892618	+	5088	-	GO:0016021	-	NOG11469	S
gene11288	578.318	588.28	568.357	0.966133	-0.049706	0.781833	1	NW_008988114.1	898641	904020	+	5379	-	GO:0005783	-	NOG00908	R
gene11289	639.294	576.865	701.723	1.21644	0.282668	0.072138	0.584111	NW_008988114.1	905043	910221	+	5178	-	-	-	NOG01759	L
gene11290	150.748	153.32	148.177	0.966457	-0.0492232	0.735855	1	NW_008988114.1	910123	912675	-	2552	-	GO:0035194;GO:0009749;GO:0031124	-	NOG11323	S
gene11292	19.3326	18.2455	20.4198	1.11917	0.162426	0.656645	1	NW_008988114.1	921418	927903	+	6485	-	-	-	NOG02786;NOG131999	S
gene11293	1727.15	1835.44	1618.86	0.882	-0.181149	0.455392	0.995035	NW_008988114.1	930394	932325	+	1931	-	-	-	NOG19669;NOG26542	S
gene11294	5.62826	6.51684	4.73969	0.727298	-0.459381	0.441478	0.988157	NW_008988114.1	938299	944153	-	5854	-	-	K10406	NOG04227;NOG14189	Z
gene11295	378.904	415.015	342.792	0.825973	-0.275833	0.0942015	0.648005	NW_008988114.1	949439	951301	+	1862	-	-	K03966	NOG21288	C
gene11296	2.08452	1.95585	2.21319	1.13158	0.178334	0.89945	1	NW_008988114.1	954684	957055	-	2371	-	-	-	NOG00529	O
gene11297	788.336	847.807	728.866	0.859707	-0.218083	0.153347	0.765901	NW_008988114.1	961582	963690	-	2108	-	-	-	NOG07936;NOG30209	K
gene11298	213.306	195.634	230.979	1.18067	0.239603	0.13926	0.747149	NW_008988114.1	967662	969850	-	2188	-	GO:0005634;GO:0003677;GO:0006355;GO:0003700	-	NOG22458;NOG21180;NOG24147	K
gene11299	51.5881	55.3251	47.851	0.864905	-0.209386	0.3993	0.969258	NW_008988114.1	1001500	1002240	+	740	-	-	-	NOG24457	A
gene113	814.874	778.204	851.543	1.09424	0.129932	0.484092	1	NW_008988039.1	669646	674915	-	5269	-	GO:0005524;GO:0004672;GO:0016021;GO:0006468;GO:0005886	-	NOG10460	T
gene1130	1.66821	2.32839	1.00803	0.432931	-1.20779	0.427977	0.98172	NW_008988041.1	439658	442726	-	3068	-	GO:0016787;GO:0006629	-	NOG02436	I
gene11300	1106.83	1247.27	966.389	0.774804	-0.368097	0.0253468	0.374313	NW_008988114.1	1014342	1015901	+	1559	-	-	-	NOG22830	S
gene11301	0.611105	0.601802	0.620408	1.03092	0.0439265	1	1	NW_008988114.1	1016104	1017080	-	976	-	-	-	NOG23484	R
gene11302	4.878	4.84713	4.90886	1.01274	0.0182585	1	1	NW_008988114.1	1023182	1024041	+	859	-	-	-	NOG06557	R
gene11303	0.744089	0.213558	1.27462	5.96849	2.57737	0.300957	0.922167	NW_008988114.1	1025457	1026448	+	991	-	-	-	NOG13014;NOG24319	SR
gene11304	68.7124	79.6684	57.7565	0.724962	-0.464023	0.04563	0.489868	NW_008988114.1	1027590	1029744	+	2154	-	-	-	NOG06557	R
gene11305	60.3475	72.9326	47.7624	0.654884	-0.610689	0.0108853	0.242631	NW_008988115.1	7784	8930	-	1146	-	-	-	-	-
gene11306	11.7909	11.2325	12.3492	1.09942	0.136743	0.923501	1	NW_008988115.1	81087	82781	+	1694	-	-	-	NOG33462;NOG15314	K
gene11307	0.832344	0.622972	1.04172	1.67217	0.741722	0.77196	1	NW_008988115.1	128600	130585	+	1985	-	-	-	NOG33462;NOG15314	K
gene11308	773.618	668.038	879.198	1.31609	0.396257	0.00903271	0.218442	NW_008988115.1	142362	146602	-	4240	-	-	-	NOG08822	R
gene1131	5.03969	4.74237	5.337	1.12539	0.170421	0.844458	1	NW_008988041.1	452158	453432	-	1274	-	GO:0046983	-	NOG07212	K
gene11312	361.305	98.6408	623.969	6.32567	2.66122	0.0595803	0.544765	NW_008988115.1	198952	201749	+	2797	-	GO:0030245;GO:0008810	-	NOG09108	R
gene11313	1005.42	1071.58	939.263	0.876522	-0.190138	0.182092	0.806455	NW_008988115.1	202357	204080	+	1723	-	GO:0005768;GO:0016021;GO:0005802	-	NOG05175	T
gene11314	66.273	71.0523	61.4937	0.865472	-0.208441	0.583607	1	NW_008988115.1	208210	209796	+	1586	-	-	-	NOG20247	S
gene11315	26.428	16.9034	35.9527	2.12695	1.08879	0.0295534	0.401878	NW_008988115.1	216374	219248	+	2874	-	-	-	NOG22599;NOG11081	K
gene11317	3.88156	3.1171	4.64602	1.49049	0.575791	0.51098	1	NW_008988115.1	227122	228300	-	1178	-	GO:0015035;GO:0009055;GO:0005623;GO:0055114;GO:0045454	K17479	NOG15611	O
gene11318	1.99274	2.08578	1.8997	0.910786	-0.134817	0.988864	1	NW_008988115.1	246750	248688	-	1938	-	GO:0005634;GO:0010047;GO:0043565;GO:0009834;GO:0045893	-	NOG08212;NOG01563	K
gene11319	14.1283	14.8533	13.4034	0.902381	-0.148191	0.820034	1	NW_008988115.1	272528	273401	-	873	-	-	-	NOG22476	S
gene1132	100.154	93.053	107.254	1.15261	0.204908	0.313591	0.928484	NW_008988041.1	459097	462485	-	3388	-	GO:1902184	K14829	NOG05712	R
gene11320	844.784	982.778	706.791	0.719176	-0.475582	0.116257	0.70145	NW_008988115.1	282871	286954	+	4083	-	GO:0008270;GO:0055114;GO:0016491	K00001	NOG02257	Q
gene11321	379.262	428.645	329.878	0.769583	-0.377851	0.0158959	0.298404	NW_008988115.1	288953	293704	-	4751	-	-	-	NOG05173	R
gene11322	1037.36	1044.01	1030.71	0.987266	-0.0184893	0.871952	1	NW_008988115.1	300034	305624	+	5590	-	-	-	NOG11746	R
gene11323	689.386	669.093	709.678	1.06066	0.0849573	0.641049	1	NW_008988115.1	306105	313306	+	7201	-	-	K11835	NOG00697	O
gene11324	3258.84	3023.27	3494.41	1.15584	0.208939	0.175148	0.797942	NW_008988115.1	314083	316737	-	2654	-	-	-	NOG14497	R
gene11325	549.817	813.384	286.251	0.351926	-1.50666	0.00295575	0.109526	NW_008988115.1	320444	324689	-	4245	-	GO:0019252;GO:0004373;GO:0009501;GO:0009507	K13679	NOG00368	M
gene11326	227.786	247.491	208.081	0.840762	-0.250231	0.192315	0.822197	NW_008988115.1	335830	336636	-	806	-	-	-	NOG27155;NOG26957	SR
gene11327	2102.66	2207.36	1997.95	0.905133	-0.143798	0.341667	0.945187	NW_008988115.1	362192	365668	-	3476	-	-	-	NOG05379	I
gene11328	73.8255	61.6533	85.9978	1.39486	0.480122	0.189858	0.818141	NW_008988115.1	371061	375072	-	4011	-	-	-	NOG14269	G
gene11329	136.468	59.8388	213.097	3.56118	1.83236	0.0746934	0.592025	NW_008988115.1	384685	385296	+	611	-	GO:0003677;GO:0009506;GO:0046982;GO:0006334;GO:0009579;GO:0005774;GO:0005730;GO:0005829;GO:0005886;GO:0009507;GO:0000786	K11254	COG2036	B
gene11330	251.599	265.628	237.571	0.894375	-0.161048	0.585285	1	NW_008988115.1	386775	387356	-	581	-	GO:0046872	-	NOG21505	O
gene11331	1357.85	1237.16	1478.53	1.1951	0.257131	0.0858742	0.624482	NW_008988115.1	410817	412775	+	1958	-	GO:0005840;GO:0006412;GO:0003735	K02867	NOG05052	J
gene11332	181.759	171.699	191.819	1.11718	0.159867	0.379117	0.963499	NW_008988115.1	415546	418475	+	2929	-	-	K14689	NOG00359	P
gene11333	7.61442	11.0302	4.19861	0.380645	-1.39348	0.0491823	0.506868	NW_008988115.1	420352	422678	-	2326	-	GO:0005506;GO:0055114;GO:0016491	-	NOG03656	Q
gene11334	274.412	335.321	213.504	0.636715	-0.651279	0.264868	0.898633	NW_008988115.1	429102	431210	-	2108	-	GO:0005507;GO:0005758;GO:0015031	K17781	KOG1733;NOG24809	U
gene11335	205.471	175.596	235.347	1.34028	0.422533	0.0346774	0.428327	NW_008988115.1	449645	451951	+	2306	-	GO:0006351	-	NOG17812	K
gene11336	298.321	330.3	266.341	0.80636	-0.310504	0.0501531	0.510687	NW_008988115.1	465428	469954	-	4526	-	-	-	NOG39825;NOG20010	S
gene11337	7.88496	9.21457	6.55535	0.711412	-0.491243	0.390063	0.966251	NW_008988115.1	475069	477074	-	2005	-	GO:0046914;GO:0030001;GO:0005737;GO:0046916	-	NOG05578	P
gene11338	34.9641	36.9291	32.9991	0.89358	-0.162331	0.602098	1	NW_008988115.1	480708	483407	-	2699	-	-	K18667	KOG4501;NOG04674	K
gene11339	27.2212	29.8941	24.5483	0.821176	-0.284237	0.490748	1	NW_008988115.1	486737	487439	-	702	-	-	-	NOG26571	S
gene1134	200.389	172.888	227.891	1.31815	0.398511	0.0252206	0.373307	NW_008988041.1	465712	467413	+	1701	-	GO:0016021	-	NOG03717	S
gene11340	862.165	908.105	816.224	0.898822	-0.153893	0.285112	0.914218	NW_008988115.1	497106	501209	-	4103	-	GO:0005634;GO:0003677;GO:0006355;GO:0016021	-	NOG07258	S
gene11341	144.995	160.169	129.821	0.810527	-0.303067	0.125286	0.718947	NW_008988115.1	503532	505841	-	2309	-	-	-	NOG12621	A
gene11342	403.732	429.409	378.055	0.880407	-0.183758	0.237426	0.872489	NW_008988115.1	507584	510732	-	3148	-	-	K00721	NOG08066	R
gene11343	0.20683	0	0.413659	Inf	Inf	0.685933	1	NW_008988115.1	524297	526257	-	1960	-	-	-	NOG11767	S
gene11344	0.288775	0	0.57755	Inf	Inf	0.480778	1	NW_008988115.1	531183	533469	+	2286	-	-	K14297	NOG02671	YU
gene11345	0.189928	0	0.379855	Inf	Inf	0.695966	1	NW_008988115.1	533435	536771	+	3336	-	-	K14297	KOG0845;NOG02671	YU
gene11346	6.53598	6.9913	6.08065	0.869745	-0.201336	0.76181	1	NW_008988115.1	541325	542631	-	1306	-	-	-	NOG20515	S
gene11347	9.03736	11.8789	6.19583	0.521584	-0.939028	0.0846063	0.622149	NW_008988115.1	545955	548222	+	2267	-	-	-	COG2801;NOG35302;COG4886;euNOG39681	SRL
gene11349	927.401	916.363	938.439	1.02409	0.034344	0.886954	1	NW_008988115.1	553666	572829	+	19163	-	-	K14297	NOG02671	YU
gene1135	197.068	215.542	178.594	0.828584	-0.27128	0.144865	0.755434	NW_008988041.1	468478	471563	+	3085	-	GO:0005634;GO:0008270;GO:0016567;GO:0031347;GO:0004842	K19042	NOG13239	O
gene11350	9.93358	8.76447	11.1027	1.26678	0.34117	0.529609	1	NW_008988115.1	556063	557155	-	1092	-	-	-	-	-
gene11351	3.2976	3.60274	2.99246	0.830607	-0.267762	0.879188	1	NW_008988115.1	577146	580649	-	3503	-	GO:0009987	-	KOG0987;NOG02250	D
gene11352	53.8583	57.8001	49.9164	0.863603	-0.21156	0.49023	1	NW_008988115.1	580714	583729	-	3015	-	-	-	NOG02250	D
gene11353	147.631	150.593	144.668	0.960658	-0.0579056	0.896174	1	NW_008988115.1	588270	590655	+	2385	-	-	-	NOG20346	S
gene11354	0.10762	0	0.21524	Inf	Inf	0.98294	1	NW_008988115.1	592357	594901	-	2544	-	-	-	NOG16827	S
gene11355	10.5669	11.8863	9.24746	0.777995	-0.362167	0.512802	1	NW_008988115.1	595751	597922	-	2171	-	-	-	NOG16827	S
gene11357	1.43096	1.80266	1.05926	0.587611	-0.767068	0.601721	1	NW_008988115.1	614712	616859	-	2147	-	-	-	NOG16827	S
gene11359	802.683	843.736	761.631	0.902689	-0.147699	0.335113	0.940048	NW_008988115.1	624444	627518	+	3074	-	GO:0005524	K10355	COG5277;NOG01114	Z
gene1136	110.001	57.2091	162.792	2.84556	1.50872	4.93175e-06	0.000891151	NW_008988041.1	485512	487300	+	1788	-	GO:0005634;GO:0008356;GO:0006355;GO:0043565;GO:0003700	K09419	NOG08082	K
gene11360	2.93131	1.82353	4.03909	2.21499	1.1473	0.242736	0.880121	NW_008988115.1	628186	629151	-	965	-	GO:0016020;GO:0046872	K19040	NOG23576	O
gene11361	496.506	481.369	511.644	1.06289	0.0879963	0.6268	1	NW_008988115.1	637817	647183	+	9366	-	-	-	NOG02337	R
gene11362	110.561	96.237	124.885	1.29768	0.375933	0.151602	0.763557	NW_008988115.1	656082	659390	+	3308	-	-	-	NOG05116;NOG12483	SR
gene11363	446.375	458.179	434.572	0.948475	-0.076318	0.655187	1	NW_008988115.1	664033	668402	+	4369	-	-	-	NOG06963	S
gene11365	1781.3	1581.63	1980.97	1.25248	0.324791	0.0271031	0.387052	NW_008988115.1	675265	679561	-	4296	-	-	-	NOG04216	K
gene11366	519.459	522.296	516.623	0.989138	-0.0157561	0.907976	1	NW_008988115.1	689868	692742	-	2874	-	-	-	NOG05276	G
gene11367	0.206408	0	0.412816	Inf	Inf	0.686172	1	NW_008988115.1	707348	709476	+	2128	-	GO:0004674;GO:0005524;GO:0016021;GO:0006468	-	NOG07632	T
gene11368	9.71608	9.19868	10.2335	1.11249	0.153796	0.78789	1	NW_008988115.1	711246	713776	+	2530	-	GO:0016021	-	NOG40717;NOG22513	ST
gene11369	1.88474	2.08441	1.68507	0.808416	-0.30683	0.872012	1	NW_008988115.1	713795	714036	-	241	-	-	-	-	-
gene1137	33.1954	43.6012	22.7896	0.522684	-0.935989	0.00393348	0.132201	NW_008988041.1	513526	516255	-	2729	-	GO:0004252;GO:0006508	-	NOG10580	O
gene11370	6.51504	6.58009	6.45	0.980229	-0.0288095	0.998216	1	NW_008988115.1	724481	728517	+	4036	-	GO:0006810;GO:0016021;GO:0005215	K09874	NOG08598	G
gene11371	6.93053	7.55074	6.31032	0.835722	-0.258906	0.684301	1	NW_008988115.1	739654	744436	+	4782	-	GO:0005634;GO:0006281;GO:0008081;GO:0008270;GO:0016818;GO:0003676	-	NOG10924	R
gene11372	26.5658	25.96	27.1716	1.04667	0.0658101	0.841001	1	NW_008988115.1	748255	754013	+	5758	-	GO:0005524;GO:0019538;GO:0009941;GO:0042803;GO:0034214;GO:0009570;GO:0016887	-	NOG00802	O
gene11373	0.991683	0.891869	1.0915	1.22383	0.291404	1	1	NW_008988115.1	759990	767055	+	7065	-	GO:0050664;GO:0005509;GO:0098869;GO:0004601;GO:0016021;GO:0055114	K13447	NOG02879	QP
gene11374	0.586074	0.173171	0.998977	5.76873	2.52825	0.420053	0.979362	NW_008988115.1	767067	771867	-	4800	-	-	-	NOG12329	S
gene11375	72.1316	61.9076	82.3555	1.3303	0.41175	0.0592551	0.543606	NW_008988115.1	773625	775795	-	2170	-	-	K00915	NOG02893	TKI
gene11376	16.3551	18.4082	14.3021	0.776941	-0.364124	0.344502	0.946415	NW_008988115.1	779883	783807	+	3924	-	GO:0016884	-	NOG08429	J
gene11378	53.7312	55.0659	52.3966	0.951525	-0.0716866	0.783018	1	NW_008988115.1	794645	800930	+	6285	-	GO:0035194;GO:1903506;GO:0003712;GO:0016442	K15979	NOG06803	K
gene11379	388.433	390.35	386.517	0.990181	-0.014236	0.887137	1	NW_008988115.1	804947	808171	-	3224	-	-	K08054	NOG13792	O
gene11380	1.78192	1.70101	1.86283	1.09514	0.131111	1	1	NW_008988115.1	809727	811690	+	1963	-	-	-	NOG07249	R
gene11381	3.74513	2.45086	5.0394	2.05617	1.03996	0.322253	0.932627	NW_008988115.1	812118	812994	-	876	-	-	-	NOG19258	S
gene11382	1.06544	1.50198	0.628899	0.418713	-1.25597	0.516177	1	NW_008988115.1	813836	815510	-	1674	-	-	-	NOG02428	R
gene11384	37.5073	36.3671	38.6475	1.06271	0.0877429	0.869038	1	NW_008988115.1	822364	824347	-	1983	-	-	K14684	NOG02886	C
gene11385	230.189	243.641	216.738	0.889578	-0.168806	0.317213	0.930614	NW_008988115.1	825814	828714	-	2900	-	-	-	NOG07172	R
gene11386	18.5888	25.9614	11.2162	0.432035	-1.21078	0.00139651	0.0673425	NW_008988115.1	831811	834540	-	2729	-	-	-	NOG07172	R
gene11387	8.21925	9.0113	7.42719	0.824209	-0.278918	0.664973	1	NW_008988115.1	888962	891599	+	2637	-	-	-	NOG07172	R
gene11388	154.768	168.591	140.945	0.836021	-0.258388	0.146224	0.757071	NW_008988115.1	894710	897608	+	2898	-	-	-	NOG07172	R
gene11389	18.7248	18.0446	19.405	1.0754	0.104867	0.815759	1	NW_008988115.1	899075	901058	+	1983	-	-	K14684	NOG02886	C
gene1139	0.405604	0.372356	0.438853	1.17858	0.237053	1	1	NW_008988041.1	527762	530195	+	2433	-	GO:0004252;GO:0006508;GO:0005618	-	NOG02320;NOG31965	O
gene11391	0.945781	1.48639	0.405168	0.272584	-1.87523	0.371001	0.962009	NW_008988115.1	907912	909586	+	1674	-	-	-	NOG02428	R
gene11392	1.26721	0.917883	1.61653	1.76115	0.816518	0.663618	1	NW_008988115.1	910428	911304	+	876	-	-	-	NOG19258	S
gene11393	2.60067	1.84984	3.3515	1.81178	0.857405	0.455722	0.995059	NW_008988115.1	911727	913695	-	1968	-	-	-	NOG07249	R
gene11394	160.692	156.504	164.88	1.05352	0.0752201	0.705601	1	NW_008988115.1	915247	918475	+	3228	-	-	K08054	NOG13792	O
gene11395	118.206	115.033	121.38	1.05518	0.0774888	0.730502	1	NW_008988115.1	922492	928776	-	6284	-	GO:0035194;GO:1903506;GO:0003712;GO:0016442	K15979	NOG06803	K
gene11397	23.8253	26.0622	21.5883	0.828336	-0.271712	0.531211	1	NW_008988115.1	939615	943539	-	3924	-	GO:0016884	-	NOG08429	J
gene11398	34.7473	31.0731	38.4215	1.23649	0.306246	0.298301	0.921151	NW_008988115.1	947613	949785	+	2172	-	-	K00915	NOG02893	TKI
gene11399	0.436715	0.873431	0	0	-Inf	0.452559	0.994638	NW_008988115.1	951543	956343	+	4800	-	-	-	NOG12329	S
gene114	474.568	468.199	480.937	1.02721	0.0387254	0.787692	1	NW_008988039.1	682907	686763	+	3856	-	-	K01578	NOG01011	G
gene11400	1.2343	0.543713	1.9249	3.54028	1.82386	0.316475	0.930594	NW_008988115.1	956355	963423	-	7068	-	GO:0050664;GO:0005509;GO:0098869;GO:0004601;GO:0016021;GO:0055114	K13447	NOG02879	QP
gene11401	36.0921	33.7187	38.4655	1.14077	0.190013	0.525275	1	NW_008988115.1	969398	975168	-	5770	-	GO:0005524;GO:0019538;GO:0009941;GO:0042803;GO:0034214;GO:0009570;GO:0016887	-	NOG00802	O
gene11402	6.01936	6.3771	5.66163	0.887806	-0.171683	0.799284	1	NW_008988115.1	978975	983811	-	4836	-	GO:0005634;GO:0006281;GO:0008081;GO:0008270;GO:0016818;GO:0003676	-	NOG10924	R
gene11403	0.833109	1.04509	0.621132	0.594336	-0.75065	0.756252	1	NW_008988115.1	994965	999713	-	4748	-	-	K09874	NOG08598	G
gene11404	0.995935	1.3447	0.647169	0.481274	-1.05507	0.620656	1	NW_008988115.1	1009828	1010069	+	241	-	-	-	-	-
gene11405	21.6364	19.4161	23.8566	1.2287	0.297134	0.443234	0.989175	NW_008988115.1	1010088	1012751	-	2663	-	GO:0016021	-	NOG40717;NOG22513	ST
gene11406	1.31826	2.06673	0.569783	0.275693	-1.85886	0.284741	0.914218	NW_008988115.1	1014522	1016650	-	2128	-	GO:0004674;GO:0005524;GO:0016021;GO:0006468	-	NOG07632	T
gene11407	414.725	435.89	393.561	0.90289	-0.147377	0.358545	0.956079	NW_008988116.1	290	2518	+	2228	-	-	-	NOG23261	S
gene11409	543.078	606.998	479.159	0.78939	-0.341189	0.0269042	0.386142	NW_008988116.1	6042	9842	+	3800	-	-	-	NOG07875	O
gene1141	0.403243	0.195856	0.61063	3.11775	1.64051	0.735998	1	NW_008988041.1	538199	539632	-	1433	-	-	-	NOG19830	K
gene11410	9579.32	12226.4	6932.21	0.566986	-0.818616	1.28175e-07	4.17115e-05	NW_008988116.1	25152	27104	+	1952	-	GO:0016020;GO:0009664;GO:0005618;GO:0005576	-	NOG07797	R
gene11411	95.048	101.465	88.6308	0.873509	-0.195106	0.358862	0.956292	NW_008988116.1	29524	33752	-	4228	-	-	K09260	NOG12923	K
gene11412	7.82308	10.9347	4.71145	0.430871	-1.21467	0.381896	0.964517	NW_008988116.1	47031	49367	+	2336	-	GO:0003677	K09422	NOG10492	K
gene11413	2.83072	2.81387	2.84756	1.01197	0.0171705	1	1	NW_008988116.1	52469	52792	-	323	-	GO:0005509	K02183	NOG24019;NOG24310	T
gene11414	205.378	216.943	193.813	0.89338	-0.162655	0.338165	0.942739	NW_008988116.1	56814	60139	-	3325	-	-	-	NOG07685;NOG09727	R
gene11415	0.951626	1.68801	0.21524	0.127511	-2.97131	0.172092	0.793571	NW_008988116.1	66531	68964	+	2433	-	-	-	-	-
gene11416	451.51	425.402	477.619	1.12275	0.167033	0.259294	0.896477	NW_008988116.1	69971	72234	+	2263	-	GO:0006351	-	NOG14787	K
gene11419	53.4809	55.942	51.0198	0.912012	-0.132875	0.576948	1	NW_008988116.1	76603	77494	-	891	-	-	-	NOG20402	O
gene1142	21.6476	12.6591	30.636	2.42007	1.27505	0.00529432	0.156946	NW_008988041.1	541773	544451	-	2678	-	-	-	NOG21716;NOG19954	K
gene11420	9.07905	8.86703	9.29106	1.04782	0.0673911	0.949841	1	NW_008988116.1	77932	78950	+	1018	-	GO:0005840;GO:0006412;GO:0003735	-	NOG20458	O
gene11421	575.828	661.158	490.498	0.741877	-0.430749	0.00386524	0.131141	NW_008988116.1	78916	84082	-	5166	-	GO:0006486;GO:0030246;GO:0005794;GO:0016021;GO:0010493;GO:0010488	K14413	NOG04893	W
gene11424	27.5607	17.1081	38.0134	2.22195	1.15182	0.00674659	0.182045	NW_008988116.1	94512	96805	-	2293	-	GO:0003723;GO:0090502;GO:0033897	K01166	NOG07186	A
gene11425	13.0693	16.7031	9.43542	0.564889	-0.823961	0.0691013	0.57383	NW_008988116.1	100083	102078	-	1995	-	GO:0003723;GO:0005618;GO:0005576;GO:0090502;GO:0033897;GO:0005886;GO:0009718	K01166	NOG07186	A
gene11426	72.1117	62.9735	81.25	1.29023	0.367623	0.296395	0.920584	NW_008988116.1	104241	106448	-	2207	-	GO:0008270;GO:0031425;GO:0009507	-	NOG10103	R
gene11428	1.3901	2.13448	0.64572	0.302518	-1.72491	0.275336	0.909739	NW_008988116.1	117949	119710	-	1761	-	-	K15015	NOG00890	E
gene11429	501.553	522.065	481.041	0.921419	-0.118071	0.455417	0.995035	NW_008988116.1	123405	127435	+	4030	-	GO:0016787;GO:0016021	K01510	NOG04874	F
gene1143	737.718	702.087	773.348	1.1015	0.139468	0.372295	0.962629	NW_008988041.1	546506	551537	-	5031	-	-	K10635	NOG14835	O
gene11430	241.166	257.255	225.078	0.874923	-0.192771	0.269281	0.904008	NW_008988116.1	130198	133334	+	3136	-	-	-	NOG00655	A
gene11431	59.4505	49.7539	69.1472	1.38978	0.474859	0.301092	0.922302	NW_008988116.1	164603	166221	+	1618	-	-	-	NOG08831;NOG02739;NOG17450	SRK
gene11432	570.561	527.752	613.371	1.16223	0.216899	0.1679	0.788265	NW_008988116.1	180648	183583	-	2935	-	GO:0016021	K07052	NOG11515	S
gene11433	1259.99	1259.52	1260.46	1.00074	0.00107367	0.903891	1	NW_008988116.1	171006	172443	+	1437	-	GO:0005840;GO:0006412;GO:0003735	K02915	NOG19285	J
gene11435	1340.74	1273.05	1408.43	1.10634	0.14579	0.319786	0.931492	NW_008988116.1	189081	193968	+	4887	-	GO:0008168;GO:0016021;GO:0032259	-	NOG04772	R
gene11436	467.403	460.43	474.376	1.03029	0.0430467	0.762938	1	NW_008988116.1	195696	197713	+	2017	-	-	-	NOG19674	T
gene11437	484.963	542.22	427.706	0.788806	-0.342257	0.0332145	0.420841	NW_008988116.1	204008	206593	-	2585	-	GO:0005783;GO:0046520;GO:0005506;GO:0009640;GO:0055114;GO:0005794;GO:0016021;GO:0006633;GO:0016491	K04713	NOG03912	I
gene11438	17.6895	11.7587	23.6202	2.00873	1.00629	0.150784	0.762908	NW_008988116.1	207426	210069	-	2643	-	GO:0003677;GO:0005664;GO:0006260	K02608	NOG02308	L
gene11439	39.8172	41.6695	37.9649	0.911096	-0.134325	0.653871	1	NW_008988116.1	213634	215319	+	1685	-	-	-	NOG09733	R
gene1144	58.9131	65.9244	51.9018	0.787293	-0.345028	0.149736	0.762218	NW_008988041.1	557122	560071	-	2949	-	GO:0005634;GO:0003677;GO:0006355	-	NOG20100	R
gene11440	143.101	143.513	142.689	0.994257	-0.008309	0.964845	1	NW_008988116.1	215457	218967	-	3510	-	GO:0006511;GO:0031625	K03869	NOG02508	O
gene11441	97.6054	107.859	87.3518	0.80987	-0.304237	0.17318	0.795296	NW_008988116.1	219252	221334	+	2082	-	-	-	NOG03697	T
gene11442	102.549	109.624	95.4743	0.870926	-0.199377	0.35462	0.953185	NW_008988116.1	230943	232755	+	1812	-	-	-	NOG12284	K
gene11443	3.95839	4.60549	3.31129	0.718987	-0.475962	0.589061	1	NW_008988116.1	238916	240896	+	1980	-	GO:0009506;GO:0016021	K17279	NOG18716	U
gene11444	79.8427	72.948	86.7374	1.18903	0.249785	0.262741	0.89814	NW_008988116.1	242132	247607	+	5475	-	GO:0046872	-	NOG10198;NOG28812	R
gene11445	32.7691	33.4394	32.0988	0.959909	-0.0590298	0.850366	1	NW_008988116.1	247819	249610	-	1791	-	-	-	NOG07466	R
gene11446	211.421	239.222	183.621	0.767578	-0.381615	0.032602	0.419286	NW_008988116.1	250740	252897	-	2157	-	-	-	NOG12734	S
gene11447	734.295	796.118	672.471	0.844688	-0.243509	0.280947	0.911578	NW_008988116.1	258929	259921	-	992	-	-	-	NOG34147;NOG26208	S
gene11448	344.68	340.98	348.381	1.02171	0.0309814	0.931359	1	NW_008988116.1	275954	278698	-	2744	-	-	-	NOG01814	R
gene11449	216.717	231.161	202.273	0.875034	-0.192589	0.276252	0.909739	NW_008988116.1	292802	295327	+	2525	-	-	-	NOG01609	O
gene1145	0.210292	0	0.420583	Inf	Inf	0.683994	1	NW_008988041.1	562392	563967	-	1575	-	GO:0016747	-	NOG08162	S
gene11450	95.7283	95.1477	96.3089	1.0122	0.0175007	0.893398	1	NW_008988116.1	300489	301488	+	999	-	GO:0009416;GO:0046983	-	NOG23656;NOG23031	K
gene11451	619.793	701.4	538.185	0.767302	-0.382133	0.0135801	0.275899	NW_008988116.1	304116	306449	+	2333	-	GO:0000166;GO:0003676	-	NOG13145	R
gene11452	251.457	264.108	238.806	0.904201	-0.145284	0.361595	0.957563	NW_008988116.1	313489	319092	+	5603	-	-	K15378	NOG11724	G
gene11453	102.574	129.017	76.1307	0.59008	-0.761016	0.29582	0.920529	NW_008988116.1	329114	331117	+	2003	-	GO:0005634;GO:0006355;GO:0043565;GO:0003700	K09338	NOG13651	K
gene11454	990.853	1031.67	950.038	0.920876	-0.118922	0.382201	0.96461	NW_008988116.1	335075	335911	+	836	-	GO:0016021	-	NOG20844	S
gene11455	221.531	206.63	236.432	1.14423	0.194373	0.249948	0.886379	NW_008988116.1	348696	352594	+	3898	-	GO:0003677;GO:0006355;GO:0007049;GO:0003700	K09422	NOG04970	K
gene11456	403.466	446.15	360.781	0.808655	-0.306403	0.0770434	0.598576	NW_008988116.1	360979	363484	-	2505	-	GO:0055085;GO:0016021	K15275	NOG00167	G
gene11457	558.698	587.32	530.077	0.902535	-0.147945	0.314276	0.928484	NW_008988116.1	368439	372601	+	4162	-	GO:0004674;GO:0005524;GO:0006468	K04733	NOG03236	T
gene11458	0.349372	0.698745	0	0	-Inf	0.497995	1	NW_008988116.1	372571	375459	-	2888	-	GO:0004674;GO:0005524;GO:0006468	-	NOG03236;COG0515	T
gene11459	0.0979278	0.195856	0	0	-Inf	1	1	NW_008988116.1	393333	393937	-	604	-	-	-	-	-
gene1146	3.30712	4.47266	2.14158	0.478817	-1.06245	0.216303	0.850767	NW_008988041.1	564205	566071	-	1866	-	GO:0016747	-	NOG08162	S
gene11460	1.42104	1.17001	1.67206	1.4291	0.515103	0.790421	1	NW_008988116.1	396141	398834	+	2693	-	-	-	NOG06854	R
gene11461	385.597	383.142	388.052	1.01281	0.0183694	0.918433	1	NW_008988116.1	398684	403102	-	4418	-	-	-	NOG09039;NOG34230	S
gene11462	553.984	459.929	648.039	1.409	0.494668	0.0020244	0.0866	NW_008988116.1	408659	412015	+	3356	-	GO:0005524;GO:0004672;GO:0016021;GO:0006468	-	NOG12601	T
gene11463	1277.72	1340.1	1215.34	0.906902	-0.140981	0.376503	0.963086	NW_008988116.1	412195	415878	-	3683	-	GO:0061630;GO:0005524;GO:0006281;GO:0031625;GO:0005737;GO:0016574;GO:0043161;GO:0000209	K10573	NOG11526;COG5078	O
gene11465	0.0949638	0	0.189928	Inf	Inf	0.982938	1	NW_008988116.1	430756	433235	-	2479	-	-	-	NOG00306	C
gene11467	1.57166	2.27696	0.86636	0.38049	-1.39407	0.320728	0.931526	NW_008988116.1	436490	440606	-	4116	-	-	-	NOG06081	K
gene11468	121.293	122.884	119.701	0.974092	-0.0378704	0.908417	1	NW_008988116.1	446821	449691	-	2870	-	GO:0003677;GO:0006355	-	NOG04220	K
gene11469	242.616	259.211	226.02	0.871954	-0.197676	0.244119	0.881543	NW_008988116.1	450239	452877	+	2638	-	-	-	NOG06109	R
gene1147	4142.49	3916.78	4368.2	1.11525	0.157369	0.276038	0.909739	NW_008988041.1	567610	571131	-	3521	-	GO:0003723;GO:0000166;GO:0005737	K13126	NOG00187	A
gene11470	700.07	770.824	629.316	0.816419	-0.292618	0.0604431	0.547631	NW_008988116.1	453971	458349	+	4378	-	GO:0016021	-	NOG13924	S
gene11473	1703.03	1506.76	1899.29	1.26051	0.334011	0.0260177	0.38034	NW_008988116.1	468375	475026	-	6651	-	GO:0004556;GO:0005509;GO:0005975	-	NOG00848	G
gene11474	1816.7	1886.24	1747.16	0.926267	-0.110501	0.443512	0.989175	NW_008988116.1	476373	479502	-	3129	-	GO:0008308;GO:0005741;GO:1903959	K15040	NOG02836	P
gene11475	1703.88	1944.81	1462.95	0.752236	-0.410743	0.0724468	0.584738	NW_008988116.1	481550	485192	-	3642	-	GO:0005774;GO:0009506;GO:0043424;GO:0005886;GO:0009507	-	NOG01329	O
gene11477	377.1	394.01	360.19	0.914165	-0.129473	0.423986	0.980731	NW_008988116.1	491713	495884	-	4171	-	GO:0004674;GO:0005524;GO:0006468	-	NOG07743	T
gene11478	376.521	379.242	373.801	0.985652	-0.0208503	0.920544	1	NW_008988116.1	498963	505297	-	6334	-	-	-	NOG03197	S
gene11479	1093.89	1093.77	1094.02	1.00024	0.000340386	0.973988	1	NW_008988116.1	508049	511537	+	3488	-	-	-	NOG07965	T
gene1148	14.766	16.0713	13.4607	0.837564	-0.255729	0.518582	1	NW_008988041.1	574886	576532	-	1646	-	GO:0005634;GO:0001944;GO:0003677;GO:0010067;GO:0051301	-	NOG18885	K
gene11480	0.0949638	0	0.189928	Inf	Inf	0.982938	1	NW_008988116.1	513509	515249	+	1740	-	-	-	NOG09459	S
gene11481	27.1908	25.2287	29.1528	1.15554	0.208571	0.514618	1	NW_008988116.1	515776	520779	-	5003	-	GO:0006810;GO:0016021;GO:0005215	-	NOG15353	P
gene11482	30.9838	26.06	35.9076	1.37788	0.462451	0.117914	0.703902	NW_008988116.1	532951	534976	-	2025	-	GO:0008270	-	NOG04438	R
gene11483	245.282	286.129	204.435	0.714488	-0.485019	0.0151279	0.290937	NW_008988116.1	539378	541612	+	2234	-	GO:0005634;GO:0006355;GO:0043565;GO:0003700	K09338	NOG17055;NOG14844;KOG0483	K
gene11485	283.238	286.601	279.875	0.97653	-0.0342635	0.780138	1	NW_008988116.1	551517	552638	+	1121	-	GO:0000166;GO:0003676	-	NOG22632	R
gene11486	152.583	144.569	160.597	1.11086	0.151682	0.436084	0.985057	NW_008988116.1	552733	554938	+	2205	-	-	-	NOG07927	S
gene11487	409.283	376.037	442.528	1.17682	0.234891	0.135447	0.740424	NW_008988116.1	554810	558328	-	3518	-	-	-	NOG01044	G
gene11488	3914.66	3869.88	3959.44	1.02314	0.033006	0.93905	1	NW_008988116.1	561968	567923	+	5955	-	GO:0006810;GO:0016021;GO:0005215	-	NOG06773	P
gene11489	247.672	235.686	259.658	1.10171	0.139745	0.423918	0.980731	NW_008988116.1	578390	584674	+	6284	-	GO:0032264;GO:0003876;GO:0016021	K01490	NOG16792;NOG00949	F
gene1149	315.069	415.558	214.581	0.516368	-0.95353	8.6035e-06	0.00141909	NW_008988041.1	592403	593571	-	1168	-	GO:0005634;GO:0003677;GO:0006355;GO:0003700	K09286	NOG20552	K
gene11490	450.315	416.43	484.2	1.16274	0.217528	0.180131	0.804463	NW_008988116.1	590141	594195	+	4054	-	-	-	NOG05678	S
gene11491	1101.26	1092.51	1110.01	1.01602	0.0229307	0.844017	1	NW_008988116.1	599787	601523	+	1736	-	-	K03671	NOG22871;NOG21190	O
gene11492	0.518367	0.813845	0.222888	0.27387	-1.86843	0.63152	1	NW_008988116.1	605638	607014	+	1376	-	GO:0006662;GO:0015035;GO:0005623;GO:0055114;GO:0045454	K03671	NOG22871;NOG21190	O
gene11494	311.319	312.837	309.801	0.990296	-0.0140676	0.941601	1	NW_008988116.1	613548	615498	-	1950	-	GO:0006457;GO:0051082	K09510	NOG14415;KOG0714	O
gene11495	195.027	191.876	198.179	1.03285	0.0466307	0.821965	1	NW_008988116.1	617527	619693	+	2166	-	GO:0008270;GO:0090305;GO:0016556;GO:0004519;GO:0009507	-	NOG07819	R
gene11496	298.883	295.065	302.701	1.02588	0.0368626	0.789709	1	NW_008988116.1	620710	629133	-	8423	-	-	-	NOG05698	S
gene11497	65.6292	53.0809	78.1775	1.4728	0.558561	0.0416718	0.471146	NW_008988116.1	633702	636159	+	2457	-	GO:0005524;GO:0004672;GO:0016021;GO:0006468	-	NOG00712	T
gene11498	1.74914	1.78419	1.71408	0.960701	-0.0578404	1	1	NW_008988116.1	636406	639494	-	3088	-	-	-	NOG04246	S
gene11499	508.945	475.939	541.952	1.1387	0.187389	0.380861	0.963933	NW_008988116.1	639775	648969	-	9194	-	-	-	NOG02468	R
gene115	6.26726	4.87924	7.65527	1.56895	0.649797	0.283633	0.913489	NW_008988039.1	687229	689195	-	1966	-	-	-	NOG19047	S
gene1150	38.7185	37.1445	40.2925	1.08475	0.117363	0.693601	1	NW_008988041.1	598389	600209	-	1820	-	GO:0046872	-	NOG03021	R
gene11500	2.27794	2.68697	1.86891	0.695548	-0.523779	0.702771	1	NW_008988116.1	641746	644102	-	2356	-	-	K00799	NOG13766	O
gene11502	21.9159	19.0219	24.8099	1.30428	0.383253	0.318844	0.93086	NW_008988116.1	651227	652570	+	1343	-	GO:0030247	-	NOG15225	R
gene11503	136.987	109.772	164.202	1.49585	0.580969	0.00580576	0.165561	NW_008988116.1	652608	656745	-	4137	-	GO:0006486;GO:0030246;GO:0005794;GO:0016021;GO:0008378	-	NOG00918	G
gene11505	16.7046	13.7199	19.6893	1.43508	0.521135	0.215266	0.849756	NW_008988116.1	664149	667757	+	3608	-	-	K19986	NOG01800	U
gene11507	10.8434	10.6268	11.06	1.04076	0.0576407	0.916937	1	NW_008988116.1	674416	676177	+	1761	-	-	-	NOG06713	R
gene11508	171.379	172.818	169.94	0.983349	-0.0242245	0.883086	1	NW_008988116.1	676249	680286	-	4037	-	-	-	NOG06049	S
gene11509	6.73654	5.12109	8.35199	1.6309	0.705668	0.297437	0.920904	NW_008988116.1	685595	688119	-	2524	-	-	-	NOG15272	S
gene1151	21.0866	23.7328	18.4404	0.777002	-0.36401	0.294827	0.919429	NW_008988041.1	606206	609134	+	2928	-	GO:0016021	-	NOG10339	S
gene11510	128.476	131.054	125.898	0.960653	-0.0579121	0.772017	1	NW_008988116.1	691931	704975	+	13044	-	GO:0016021	-	KOG2743;NOG08325	H
gene11511	128.036	95.7433	160.329	1.67457	0.743794	0.00244715	0.0979199	NW_008988116.1	696641	699635	+	2994	-	GO:0048446;GO:0046983	-	NOG14130;NOG12015	K
gene11512	375.405	358.072	392.737	1.09681	0.133312	0.448754	0.9923	NW_008988116.1	705327	716843	+	11516	-	-	K14802	NOG02917	P
gene11513	1439.67	1492.47	1386.86	0.929233	-0.105888	0.485189	1	NW_008988116.1	729589	732608	+	3019	-	GO:0004721;GO:0006470	K04382	NOG00325	T
gene11514	76.4266	68.5154	84.3377	1.23093	0.29975	0.171052	0.791786	NW_008988116.1	732960	735253	-	2293	-	GO:0005524;GO:0004672;GO:0016021;GO:0006468	-	NOG14004	T
gene11515	57.1537	59.2143	55.0931	0.930402	-0.104074	0.702049	1	NW_008988116.1	742878	745056	-	2178	-	GO:0005634;GO:0003677;GO:0006355;GO:0008270	-	NOG15212	K
gene11516	7.16672	7.41902	6.91441	0.931985	-0.101621	0.847826	1	NW_008988116.1	749812	752257	+	2445	-	GO:0009507;GO:0010190	-	NOG06137	S
gene11517	164.565	169.737	159.393	0.939058	-0.0907144	0.557735	1	NW_008988116.1	752246	756785	-	4539	-	-	-	NOG15739	S
gene11518	145.939	138.959	152.918	1.10045	0.1381	0.438998	0.986785	NW_008988116.1	761684	765993	-	4309	-	-	-	NOG06818	S
gene11519	1100.5	1063.81	1137.19	1.06898	0.096229	0.548171	1	NW_008988116.1	780661	790018	+	9357	-	GO:0006355	K11644	NOG09641	B
gene11520	353.555	352.002	355.109	1.00883	0.0126807	0.959024	1	NW_008988116.1	791420	795036	+	3616	-	GO:0043231;GO:0004739;GO:0055114;GO:0006086	K00161	NOG07876	C
gene11521	35.0528	31.555	38.5505	1.22169	0.288882	0.298951	0.921151	NW_008988116.1	807151	808824	+	1673	-	GO:0016757	-	NOG04571;NOG10963	G
gene11522	1044.45	962.417	1126.49	1.17048	0.227098	0.127512	0.724611	NW_008988116.1	813351	816817	+	3466	-	-	-	NOG18468	S
gene11523	2.05413	1.57821	2.53005	1.60311	0.680875	0.59063	1	NW_008988116.1	816959	819501	-	2542	-	GO:0016021	-	NOG127170;KOG1922;NOG06138	ZST
gene11524	232.292	241.873	222.711	0.920776	-0.119078	0.559501	1	NW_008988116.1	824406	826290	-	1884	-	GO:0000160;GO:0005622	K14492	NOG18314	K
gene11525	17.4572	17.8478	17.0665	0.956225	-0.0645781	0.923046	1	NW_008988116.1	830821	842825	+	12004	-	GO:0046872	-	NOG11816	R
gene11526	795.456	825.138	765.774	0.928056	-0.107716	0.452827	0.994638	NW_008988116.1	843372	846913	+	3541	-	-	-	NOG07696	R
gene11527	7.60402	6.97755	8.23049	1.17957	0.238258	0.759699	1	NW_008988116.1	848869	849321	-	452	-	-	-	NOG26573;NOG26753	SL
gene11528	6.21027	6.07129	6.34925	1.04578	0.0645838	1	1	NW_008988116.1	853429	854819	+	1390	-	GO:0031012;GO:0006508;GO:0004222;GO:0008270	-	NOG08784	OW
gene11529	0.0949638	0	0.189928	Inf	Inf	0.982938	1	NW_008988116.1	858488	860048	+	1560	-	-	-	NOG08465	R
gene1153	4520.88	4588.83	4452.93	0.970385	-0.0433707	0.744538	1	NW_008988041.1	615129	618253	+	3124	-	-	-	NOG09238	O
gene11530	360.978	356.707	365.25	1.02395	0.0341456	0.84907	1	NW_008988116.1	867868	872008	+	4140	-	-	-	NOG16489	A
gene11532	361.362	348.504	374.22	1.07379	0.102711	0.501803	1	NW_008988116.1	882858	887028	+	4170	-	-	-	NOG00937	O
gene11533	3.14046	3.01003	3.27089	1.08666	0.119905	0.961356	1	NW_008988116.1	887206	888443	-	1237	-	GO:0020037;GO:0055114;GO:0006979;GO:0046872;GO:0098869;GO:0004601;GO:0005576;GO:0042744	K00430	NOG02997;NOG06365	G
gene11534	62.2951	74.2936	50.2967	0.677	-0.562773	0.0153092	0.292054	NW_008988116.1	891681	893935	+	2254	-	GO:0016787;GO:0008152	K14664	NOG03368	E
gene11535	696.967	616.984	776.95	1.25927	0.332589	0.0296483	0.401878	NW_008988116.1	895905	901373	+	5468	-	-	-	NOG08460;NOG17244	S
gene11538	872.472	830.642	914.301	1.10072	0.138442	0.361207	0.957217	NW_008988116.1	905748	908458	-	2710	-	GO:0005524;GO:0004386;GO:0009507;GO:0003676	-	NOG00380	A
gene11539	201.104	179.08	223.128	1.24596	0.317262	0.147974	0.759404	NW_008988116.1	909281	910657	+	1376	-	GO:0042646;GO:0010468;GO:0009642	-	NOG20033	S
gene1154	124.723	130.685	118.76	0.908749	-0.138046	0.697635	1	NW_008988041.1	624257	626464	+	2207	-	-	-	NOG06810;NOG16795	K
gene11540	62.8366	67.9585	57.7147	0.849264	-0.235715	0.346553	0.947671	NW_008988116.1	911380	914254	-	2874	-	-	-	NOG04803	R
gene11542	0.686806	0.744712	0.628899	0.844486	-0.243854	1	1	NW_008988116.1	928507	931996	+	3489	-	GO:0005634	K18810	NOG13754	D
gene11545	1.1236	0	2.2472	Inf	Inf	0.0213876	0.344096	NW_008988116.1	950023	954079	-	4056	-	GO:0055085;GO:0016021;GO:0005215	-	NOG00173	P
gene11547	0.210292	0	0.420583	Inf	Inf	0.683994	1	NW_008988116.1	958790	960440	-	1650	-	-	-	NOG18749	S
gene11548	14.1411	11.8915	16.3906	1.37835	0.462938	0.291753	0.917317	NW_008988116.1	965114	967265	+	2151	-	-	-	NOG11329	S
gene11549	138.576	141.385	135.767	0.960264	-0.058497	0.760041	1	NW_008988116.1	968328	970126	+	1798	-	-	-	NOG12580	R
gene1155	30.3056	29.7841	30.827	1.03502	0.0496532	0.97714	1	NW_008988041.1	630699	632241	+	1542	-	-	-	NOG04219	R
gene11550	0.568733	0.716884	0.420583	0.586682	-0.769348	0.865278	1	NW_008988116.1	970201	972898	-	2697	-	GO:0004674;GO:0005524;GO:0006468	-	NOG09061	T
gene11551	0.098835	0.19767	0	0	-Inf	1	1	NW_008988116.1	974281	975158	+	877	-	GO:0016020;GO:0006952;GO:0009607	-	NOG17277	S
gene11552	0.489109	0.762253	0.215964	0.283324	-1.81948	0.639978	1	NW_008988116.1	981838	983685	-	1847	-	GO:0055085;GO:0016021;GO:0022857	-	euNOG12912;NOG13113	S
gene11553	0.106779	0.213558	0	0	-Inf	1	1	NW_008988116.1	983404	986755	-	3351	-	GO:0055085;GO:0016021;GO:0022857	-	NOG14242	S
gene11554	0.395562	0.370542	0.420583	1.13505	0.182755	1	1	NW_008988116.1	988259	991200	-	2941	-	-	-	NOG30015;NOG14242	S
gene11556	1.4199	1.37678	1.46302	1.06264	0.0876584	1	1	NW_008988116.1	1009864	1012258	+	2394	-	-	-	NOG10806	S
gene11557	68.3731	64.6359	72.1103	1.11564	0.157871	0.502658	1	NW_008988116.1	1012466	1020423	-	7957	-	GO:0005524;GO:0004829;GO:0005737;GO:0006435	K01868	NOG02641	J
gene11558	927.965	1035.36	820.567	0.792541	-0.335443	0.207238	0.839382	NW_008988117.1	8	2600	-	2592	-	-	-	NOG14889	T
gene11559	24.1742	26.0367	22.3116	0.856931	-0.22275	0.445504	0.990465	NW_008988117.1	6293	8775	+	2482	-	-	-	NOG18886	S
gene1156	31.337	31.3905	31.2835	0.996593	-0.00492425	1	1	NW_008988041.1	635942	638738	+	2796	-	GO:0005524;GO:0004672;GO:0016021;GO:0006468	-	NOG10998	T
gene11560	137.774	134.865	140.682	1.04313	0.0609217	0.795053	1	NW_008988117.1	9939	17077	-	7138	-	-	-	NOG06693	T
gene11561	526.29	517.34	535.24	1.0346	0.049071	0.813616	1	NW_008988117.1	15445	19943	-	4498	-	-	-	NOG06693	T
gene11563	70.1714	72.9368	67.4059	0.924169	-0.113771	0.611171	1	NW_008988117.1	25147	26110	+	963	-	-	-	NOG22991	S
gene11564	0.0949638	0	0.189928	Inf	Inf	0.982938	1	NW_008988117.1	26631	27365	+	734	-	-	-	NOG25560;KOG0017	SR
gene11565	23.7545	16.6489	30.8601	1.85358	0.890317	0.0303755	0.404945	NW_008988117.1	28293	29757	-	1464	-	-	-	NOG25998	S
gene11566	466.606	482.823	450.389	0.932826	-0.100321	0.488943	1	NW_008988117.1	33886	37430	+	3544	-	-	K07195	NOG10229	U
gene11567	716.354	838.139	594.568	0.709391	-0.495348	0.00102845	0.0555952	NW_008988117.1	40008	44027	+	4019	-	GO:0003824	-	NOG02544	R
gene11568	6.18112	8.14427	4.21797	0.517907	-0.949236	0.1476	0.759071	NW_008988117.1	49587	58275	+	8688	-	GO:0003824	-	NOG02544	R
gene11569	219.481	205.188	233.773	1.13931	0.188157	0.264084	0.898171	NW_008988117.1	69475	74520	+	5045	-	GO:0005654;GO:0009506;GO:0005730;GO:0000466;GO:0030687;GO:0000463;GO:0043021	K14863	NOG06304	Z
gene1157	200.539	224.246	176.832	0.78856	-0.342707	0.0617839	0.553081	NW_008988041.1	639681	641324	+	1643	-	-	-	NOG19192	S
gene11570	0.809297	0.346342	1.27225	3.6734	1.87711	0.468383	0.998697	NW_008988117.1	81033	86757	+	5724	-	-	-	NOG00848	G
gene11572	766.814	741.201	792.427	1.06911	0.0964128	0.572761	1	NW_008988117.1	89108	96741	+	7633	-	-	-	NOG01739	S
gene11573	57.7647	63.1231	52.4064	0.830226	-0.268425	0.325609	0.93505	NW_008988117.1	100326	101937	+	1611	-	GO:0008152;GO:0016758	-	NOG127618;NOG05850	SCG
gene11574	28.2982	29.6183	26.9781	0.910859	-0.1347	0.741956	1	NW_008988117.1	117058	118708	+	1650	-	GO:0008152;GO:0016758	-	NOG127618;NOG05850	SCG
gene11575	1600.93	1338.37	1863.48	1.39235	0.47752	0.00118393	0.0603484	NW_008988117.1	121317	123196	-	1879	-	-	K02996	NOG09329	J
gene11576	23.6576	22.3612	24.9539	1.11595	0.15827	0.614868	1	NW_008988117.1	127274	127929	-	655	-	-	-	NOG26604;NOG24848	S
gene11579	438.868	428.252	449.484	1.04958	0.0698093	0.688107	1	NW_008988117.1	146991	158967	+	11976	-	-	K06672	NOG03208	DLB
gene1158	823.22	661.155	985.284	1.49025	0.575551	0.000132899	0.0128389	NW_008988041.1	641584	649679	-	8095	-	-	K10395	NOG11432	Z
gene11580	405.651	319.593	491.71	1.53855	0.621574	0.00130799	0.0643277	NW_008988117.1	159311	161807	-	2496	-	GO:0003989;GO:0009317;GO:0009941;GO:0006633;GO:0009570	K02160	NOG17850	C
gene11581	1667.17	1657.72	1676.62	1.0114	0.0163506	0.944317	1	NW_008988117.1	163148	166965	-	3817	-	-	K17732	NOG12778	O
gene11582	1920.35	1805.45	2035.25	1.12728	0.172847	0.198559	0.829159	NW_008988117.1	167158	169024	+	1866	-	GO:0005840;GO:0006412;GO:0003735	K02966	NOG17313	J
gene11583	0.848077	1.26423	0.431929	0.341655	-1.54939	0.464321	0.998375	NW_008988117.1	183749	187932	+	4183	-	-	-	NOG09427	O
gene11584	20.9544	13.1365	28.7724	2.19027	1.13111	0.0516289	0.515072	NW_008988117.1	188348	190240	-	1892	-	-	-	NOG09474	S
gene11585	4.68638	2.62828	6.74449	2.56612	1.35959	0.0699803	0.576777	NW_008988117.1	190303	190944	-	641	-	-	-	NOG09474	S
gene11586	1.08495	1.30128	0.868608	0.667501	-0.583157	0.783435	1	NW_008988117.1	197838	198698	+	860	-	-	-	NOG12129	T
gene11587	126.407	135.982	116.832	0.859174	-0.218978	0.201091	0.831409	NW_008988117.1	199454	204501	+	5047	-	-	-	KOG4658;NOG04327;NOG23177;COG4886	ST
gene11588	386.716	401.172	372.26	0.92793	-0.107912	0.523612	1	NW_008988117.1	208304	210893	+	2589	-	-	-	NOG19275;NOG11017	K
gene11589	4.2405	1.60423	6.87678	4.28666	2.09986	0.00829437	0.208068	NW_008988117.1	213872	215491	+	1619	-	-	-	KOG1721;NOG19118;NOG168275	KR
gene1159	880.937	859.359	902.515	1.05022	0.0706898	0.618271	1	NW_008988041.1	655756	660940	+	5184	-	GO:0009058;GO:0016021;GO:0003824;GO:0030170	K00654	NOG04971	O
gene11590	434.94	429.286	440.593	1.02634	0.0375063	0.849198	1	NW_008988117.1	219123	225047	-	5924	-	GO:0005980;GO:0030170;GO:0008184;GO:0005737	K00688	NOG01311	G
gene11591	91.0295	91.3356	90.7235	0.993298	-0.00970112	0.939767	1	NW_008988117.1	227816	229826	+	2010	-	-	-	NOG19350	S
gene11592	103.416	91.572	115.26	1.25868	0.331908	0.101103	0.666503	NW_008988117.1	229991	232950	-	2959	-	GO:0006355;GO:0008270	-	NOG05898	S
gene11593	379.024	368.977	389.07	1.05446	0.0765002	0.615282	1	NW_008988117.1	242426	246495	+	4069	-	-	K13648	NOG11123	G
gene11594	192.732	218.204	167.26	0.766531	-0.383584	0.054655	0.528381	NW_008988117.1	248984	252090	+	3106	-	-	-	NOG20642	S
gene11595	430.514	453.799	407.23	0.897379	-0.156211	0.321065	0.931526	NW_008988117.1	254395	259455	+	5060	-	GO:0005524;GO:0016485;GO:0009408;GO:0005737	K03695	NOG02371	O
gene11597	295.639	316.617	274.661	0.867485	-0.205089	0.234543	0.867938	NW_008988117.1	271014	272941	-	1927	-	-	-	NOG12773	R
gene11598	37.5957	39.4959	35.6956	0.903778	-0.14596	0.542282	1	NW_008988117.1	274838	278401	-	3563	-	-	-	NOG20811	S
gene11599	971.852	960.143	983.561	1.02439	0.0347665	0.811145	1	NW_008988117.1	282346	287334	-	4988	-	-	-	NOG04574	S
gene116	31.2335	13.7317	48.7353	3.5491	1.82745	0.00175779	0.0791046	NW_008988039.1	690193	694683	+	4490	-	GO:0005524;GO:0004672;GO:0016021;GO:0006468	K13429	NOG11544	T
gene1160	150.823	111.765	189.88	1.69892	0.76462	0.00097707	0.0539974	NW_008988041.1	663078	665006	-	1928	-	-	-	NOG10806;NOG14064	S
gene11600	159.127	163.313	154.942	0.948737	-0.0759196	0.63704	1	NW_008988117.1	285639	287354	-	1715	-	GO:0008270;GO:0016567;GO:0016021;GO:0004842	-	NOG09417	O
gene11601	418.427	418.721	418.133	0.998596	-0.00202753	0.883918	1	NW_008988117.1	301295	304929	+	3634	-	-	K05391	NOG01681	P
gene11602	1.30532	0.958408	1.65223	1.72393	0.785699	0.661886	1	NW_008988117.1	307081	310312	+	3231	-	GO:0009555;GO:0035335;GO:0008138;GO:0004725	K01110	NOG04533	V
gene11603	653.241	664.578	641.904	0.965883	-0.0500803	0.701253	1	NW_008988117.1	311366	317375	+	6009	-	GO:0034450;GO:0006511;GO:0000151;GO:0005829;GO:0016567	K10597	NOG08159	O
gene11604	13.5908	12.1873	14.9942	1.23032	0.299028	0.715294	1	NW_008988117.1	318400	320018	-	1618	-	-	-	NOG31177;NOG11665	S
gene11608	260.753	264.956	256.55	0.968274	-0.0465123	0.794104	1	NW_008988117.1	353349	356046	-	2697	-	GO:0006396;GO:0003723;GO:0001510;GO:0008173	-	NOG02906	A
gene11609	0.486418	0.5599	0.412935	0.737515	-0.439255	1	1	NW_008988117.1	358879	360158	+	1279	-	GO:0008152;GO:0016758	-	NOG08013;NOG02375	CG
gene1161	258.346	231.271	285.421	1.23414	0.303508	0.0735278	0.588881	NW_008988041.1	668867	672130	+	3263	-	GO:0016021	K09660	NOG12253	S
gene11612	2.20964	1.62494	2.79435	1.71966	0.782125	0.601043	1	NW_008988117.1	371056	372819	+	1763	-	GO:0008152;GO:0016758	-	NOG08013;NOG02375	CG
gene11616	271.111	351.929	190.294	0.540717	-0.887054	1.30656e-07	4.17115e-05	NW_008988117.1	593368	597954	-	4586	-	-	-	NOG14938	S
gene11618	283.353	295.788	270.918	0.91592	-0.126706	0.397609	0.968161	NW_008988117.1	620878	622123	-	1245	-	GO:0009507	K07735	NOG02266	S
gene11619	179.37	191.982	166.758	0.868616	-0.20321	0.229273	0.864111	NW_008988117.1	623225	625726	-	2501	-	-	-	NOG09272	R
gene1162	375.678	359.895	391.461	1.08771	0.121291	0.46966	0.998697	NW_008988041.1	672979	674928	-	1949	-	-	-	NOG04086	R
gene11620	715.501	705.835	725.167	1.02739	0.0389831	0.786944	1	NW_008988117.1	628066	631420	+	3354	-	GO:0046417;GO:0004106;GO:0009073	K01850	NOG06162	E
gene11621	171.151	142.474	199.828	1.40256	0.488061	0.197896	0.828837	NW_008988117.1	633293	635056	+	1763	-	GO:0009055;GO:0046658	-	NOG19304	R
gene11622	4.70586	2.97644	6.43528	2.16207	1.11242	0.18581	0.81372	NW_008988117.1	637336	638373	+	1037	-	GO:0009055;GO:0016021	-	NOG21557	S
gene11623	257.938	236.21	279.667	1.18398	0.24364	0.137616	0.744688	NW_008988117.1	640102	642555	+	2453	-	-	-	NOG05047	S
gene11624	249.677	250.456	248.898	0.993779	-0.00900307	0.934856	1	NW_008988117.1	649268	652733	+	3465	-	GO:0006355;GO:0043565;GO:0003700	-	NOG08921	K
gene11625	43.6289	47.7803	39.4775	0.826231	-0.275383	0.353411	0.952179	NW_008988117.1	655679	660017	+	4338	-	GO:0004674;GO:0005524;GO:0006468	K08819	KOG0600;NOG10802	T
gene11626	17.8124	22.5582	13.0666	0.579241	-0.787764	0.0462864	0.493819	NW_008988117.1	661481	664864	-	3383	-	-	-	NOG00407	S
gene11627	149.143	164.556	133.729	0.812666	-0.299265	0.180375	0.804992	NW_008988117.1	671731	673750	+	2019	-	GO:0016021	-	NOG23682	S
gene11628	969.279	1010.21	928.342	0.918956	-0.121933	0.434014	0.984188	NW_008988117.1	674836	679614	+	4778	-	-	K07198	NOG08076	T
gene1163	246.352	259.73	232.974	0.896985	-0.156844	0.350418	0.949871	NW_008988041.1	675818	678941	+	3123	-	-	-	NOG19239	S
gene11630	518.109	444.959	591.258	1.32879	0.410115	0.00987008	0.230713	NW_008988117.1	687897	693798	-	5901	-	GO:0016021	-	NOG15317	S
gene11631	159.183	162.12	156.247	0.963768	-0.0532418	0.860722	1	NW_008988117.1	699659	702656	+	2997	-	GO:0006886;GO:0005484;GO:0061025;GO:0005794;GO:0016021;GO:0016192	K08493	NOG08915	U
gene11632	25.7102	19.8775	31.5428	1.58686	0.666173	0.0421101	0.473202	NW_008988117.1	703345	705462	+	2117	-	GO:0008270	-	NOG05552	S
gene11634	187.406	181.046	193.765	1.07025	0.0979502	0.544517	1	NW_008988117.1	709627	712649	-	3022	-	GO:0045490;GO:0045330;GO:0005618;GO:0030599;GO:0042545	K01051	NOG03416	G
gene11636	510.643	513.213	508.074	0.989986	-0.0145197	0.859421	1	NW_008988117.1	715791	718116	+	2325	-	-	-	NOG18412	S
gene11638	2.41993	0.820642	4.01922	4.89766	2.29209	0.126487	0.721462	NW_008988117.1	726034	726501	+	467	-	-	-	NOG34422;NOG25858;NOG25466	R
gene1164	47.4578	43.792	51.1236	1.16742	0.223322	0.47657	1	NW_008988041.1	687589	689727	+	2138	-	GO:0005634	K14505	NOG07742;NOG29550	D
gene11644	86.317	87.2844	85.3497	0.977835	-0.0323377	0.987982	1	NW_008988117.1	796395	798949	+	2554	-	GO:0006810;GO:0016021	K20352	NOG01946	U
gene11645	136.426	89.3484	183.504	2.05381	1.0383	0.00688535	0.184858	NW_008988117.1	800938	804758	+	3820	-	GO:0016021	-	NOG05436	P
gene11646	0.802734	0.822457	0.783012	0.952041	-0.0709044	1	1	NW_008988117.1	806153	813449	-	7296	-	-	-	NOG10885	P
gene11648	39.4007	41.8144	36.987	0.884553	-0.17698	0.735946	1	NW_008988117.1	817078	819357	-	2279	-	-	-	NOG10885	P
gene11649	3997.94	3986.5	4009.38	1.00574	0.00825618	0.966913	1	NW_008988117.1	820391	824194	-	3803	-	GO:0001887;GO:0030170;GO:0009570;GO:0009086;GO:0003962	K01739	NOG06019	E
gene1165	1660.73	1187.93	2133.52	1.79601	0.844794	0.0726743	0.585738	NW_008988041.1	706171	708600	+	2429	-	GO:0016787	K13051	NOG06201	E
gene11650	15.348	17.898	12.7981	0.71506	-0.483864	0.254185	0.890394	NW_008988117.1	830248	831874	+	1626	-	-	-	-	-
gene11651	189.565	154.422	224.707	1.45515	0.541167	0.00318344	0.115047	NW_008988117.1	836875	839460	-	2585	-	-	K09422	NOG02653	K
gene11652	8.2334	9.79271	6.67409	0.681536	-0.553137	0.337986	0.942599	NW_008988117.1	866193	867953	-	1760	-	GO:0005634;GO:0003677;GO:0006355	-	NOG08088;NOG07136	S
gene11655	1085.19	1049.65	1120.73	1.06772	0.0945331	0.565122	1	NW_008988117.1	896100	900588	-	4488	-	-	K13162	NOG06471;KOG2190	A
gene11656	648.141	615.912	680.371	1.10466	0.143596	0.39545	0.967773	NW_008988117.1	902109	905731	+	3622	-	-	K14948	NOG02628	A
gene11657	1599.05	1880.37	1317.74	0.700789	-0.512947	0.0281784	0.393686	NW_008988117.1	912317	914276	+	1959	-	GO:0016020;GO:0009664;GO:0005618;GO:0005576	-	NOG12949	S
gene11658	26.0338	30.2009	21.8668	0.724046	-0.465847	0.368803	0.959884	NW_008988117.1	918377	919449	-	1072	-	-	K02183	NOG24310	T
gene11659	174.916	169.17	180.663	1.06794	0.0948331	0.630522	1	NW_008988117.1	931188	934516	-	3328	-	-	-	NOG07685	R
gene1166	43.4257	40.1112	46.7403	1.16527	0.220662	0.637484	1	NW_008988041.1	710167	711618	-	1451	-	-	-	-	-
gene11660	245.555	265.563	225.546	0.849312	-0.235633	0.316092	0.929908	NW_008988117.1	939609	940964	+	1355	-	GO:0005840;GO:0006412;GO:0016021;GO:0003735	-	NOG18249	S
gene11661	92.5713	93.7464	91.3962	0.974931	-0.0366285	0.905998	1	NW_008988117.1	944374	947066	+	2692	-	-	-	NOG04807	R
gene11662	2.27869	1.9049	2.65249	1.39246	0.477632	0.698089	1	NW_008988117.1	965145	965693	-	548	-	GO:0008270	-	NOG102330;NOG20402;KOG0800	OR
gene11663	288.317	321.611	255.022	0.792952	-0.334695	0.121968	0.712633	NW_008988117.1	967727	971061	+	3334	-	-	K17822	NOG05226	S
gene11664	1687.68	1533.7	1841.66	1.2008	0.263993	0.0806779	0.610439	NW_008988117.1	971242	975792	-	4550	-	GO:0019252;GO:0004373;GO:0009501;GO:0009507	K00703	NOG04124	M
gene11667	2.25597	2.81612	1.69581	0.602178	-0.731738	0.521299	1	NW_008988117.1	990047	992239	-	2192	-	-	K15015	NOG00890;COG0814	E
gene11669	5.85202	5.44197	6.26207	1.1507	0.202511	0.790903	1	NW_008988117.1	999509	1001121	+	1612	-	-	K03798	NOG00598	R
gene1167	1.22669	0.75757	1.69581	2.23848	1.16252	0.530091	1	NW_008988041.1	712952	714507	-	1555	-	-	-	NOG16819;NOG09790	SR
gene11670	6.28461	4.3384	8.23081	1.8972	0.923872	0.121057	0.710945	NW_008988117.1	1001484	1003585	-	2101	-	-	K15015	NOG00890	E
gene11672	47.1484	44.4827	49.8141	1.11985	0.163311	0.54346	1	NW_008988118.1	14969	16419	+	1450	-	-	K18167	NOG23304	S
gene11673	2098.32	1874.71	2321.93	1.23855	0.308653	0.03494	0.429976	NW_008988118.1	21926	27666	-	5740	-	GO:0008168;GO:0016021;GO:0032259	-	NOG01430	R
gene11675	0.400219	0	0.800438	Inf	Inf	0.324548	0.934369	NW_008988118.1	33813	37298	-	3485	-	-	-	NOG10093;NOG96741	TR
gene11676	21.9371	18.3166	25.5576	1.39533	0.480603	0.203145	0.833751	NW_008988118.1	45426	50217	-	4791	-	-	-	NOG10093	T
gene11677	434.339	448.324	420.353	0.937609	-0.092942	0.522355	1	NW_008988118.1	53739	60728	-	6989	-	GO:0006886;GO:0005622	-	NOG06404	U
gene11678	626.758	592.291	661.225	1.11638	0.158835	0.303336	0.924469	NW_008988118.1	62492	65072	-	2580	-	-	-	NOG06092	A
gene11679	235.045	236.416	233.674	0.988406	-0.016825	0.94728	1	NW_008988118.1	69995	72618	-	2623	-	-	-	NOG22285	S
gene1168	8.68048	9.07118	8.28978	0.913859	-0.129956	0.844919	1	NW_008988041.1	716059	718727	-	2668	-	-	-	NOG09790	S
gene11680	7.4157	8.30335	6.52804	0.786194	-0.347043	0.568782	1	NW_008988118.1	83578	85204	+	1626	-	-	-	NOG08772	R
gene11681	7.89501	8.81556	6.97447	0.791154	-0.337969	0.615236	1	NW_008988118.1	86898	89222	+	2324	-	-	-	NOG13362	R
gene11682	1.21864	1.13279	1.30449	1.15157	0.203597	1	1	NW_008988118.1	92055	98720	+	6665	-	-	K04730	NOG09866	T
gene11683	91.821	94.9615	88.6804	0.933856	-0.0987274	0.667918	1	NW_008988118.1	113249	116789	+	3540	-	GO:0016597;GO:0008152	-	NOG10222	R
gene11684	48.8865	49.5136	48.2594	0.974669	-0.0370156	0.845647	1	NW_008988118.1	123831	127553	+	3722	-	-	K03875	NOG06413	O
gene11685	400.796	396.448	405.144	1.02193	0.0313022	0.840094	1	NW_008988118.1	127859	131646	-	3787	-	GO:0004372;GO:0006544;GO:0035999;GO:0030170;GO:0006563	K00600	NOG12832	E
gene11686	7.22605	7.27222	7.17989	0.987304	-0.0184341	0.988415	1	NW_008988118.1	133719	137545	-	3826	-	-	-	NOG04180	O
gene11687	71.4612	67.7911	75.1313	1.10828	0.148319	0.54981	1	NW_008988118.1	139120	141950	+	2830	-	-	-	NOG19519	S
gene11688	90.0435	92.4232	87.6638	0.948504	-0.076274	0.806399	1	NW_008988118.1	142012	144477	-	2465	-	-	K07910	NOG02125	U
gene1169	176.685	166.13	187.239	1.12706	0.17257	0.557955	1	NW_008988041.1	729291	730836	+	1545	-	GO:0003677	K09422	COG5147;NOG09221	K
gene11690	366.02	354.96	377.081	1.06232	0.0872178	0.567288	1	NW_008988118.1	150665	155251	+	4586	-	-	K00765	NOG09156	E
gene11691	464.064	425.137	502.991	1.18313	0.242604	0.132241	0.735376	NW_008988118.1	156484	180771	+	24287	-	-	K14303	NOG08416	YU
gene11692	1.83569	1.56202	2.10935	1.35039	0.43338	0.793972	1	NW_008988118.1	182861	186016	-	3155	-	-	-	NOG10114;braNOG14822;NOG04559	SR
gene11696	6.39257	8.76261	4.02253	0.459056	-1.12326	0.0721813	0.584111	NW_008988118.1	217881	218897	-	1016	-	GO:0016021	-	NOG06063	S
gene11697	0.395724	0.173171	0.618278	3.57033	1.83606	0.737389	1	NW_008988118.1	222014	225612	-	3598	-	GO:0016021	-	NOG06063	S
gene117	1746.07	1825.57	1666.58	0.912909	-0.131457	0.376253	0.963086	NW_008988039.1	698548	703508	+	4960	-	-	-	NOG05194	S
gene1170	2.71287	0.372356	5.05339	13.5714	3.7625	0.00285494	0.107399	NW_008988041.1	732021	734429	-	2408	-	GO:0004674;GO:0005524;GO:0006468;GO:0048544	-	NOG03326;COG0515	T
gene11701	201.578	224.543	178.613	0.795451	-0.330155	0.069266	0.574423	NW_008988118.1	313129	316823	+	3694	-	GO:0006355	-	NOG04052	K
gene11702	36.2255	34.7784	37.6727	1.08322	0.115326	0.703634	1	NW_008988118.1	316948	324794	-	7846	-	-	K14570	NOG06320	L
gene11703	170.78	167.877	173.683	1.03459	0.0490585	0.808695	1	NW_008988118.1	325091	331881	+	6790	-	-	-	NOG40093;euNOG40821;NOG34087;NOG22658;NOG36363	SRL
gene11705	5.80566	6.79395	4.81737	0.709068	-0.496003	0.454955	0.995035	NW_008988118.1	348636	352430	+	3794	-	GO:0006662;GO:0015035;GO:0005623;GO:0055114;GO:0045454	K03671	NOG21235	O
gene11706	76.0625	77.2405	74.8846	0.969499	-0.0446883	0.782458	1	NW_008988118.1	353774	362142	-	8368	-	-	-	NOG07502	S
gene11708	16.67	8.95971	24.3804	2.72111	1.4442	0.000317973	0.0245781	NW_008988118.1	397905	400448	-	2543	-	-	K15382	NOG06794	P
gene11709	147.245	176.977	117.514	0.664008	-0.590727	0.00186272	0.0824105	NW_008988118.1	414357	415642	-	1285	-	GO:0031977;GO:0005509;GO:0019898;GO:0009534;GO:0015979;GO:0009570;GO:0009654	-	NOG10818	R
gene1171	153.274	166.306	140.243	0.843281	-0.245915	0.193503	0.823946	NW_008988041.1	736506	739045	-	2539	-	GO:0004674;GO:0005524;GO:0016021;GO:0006468;GO:0048544	-	NOG03326;COG0515	T
gene11710	194.231	183.815	204.648	1.11334	0.154896	0.370033	0.961211	NW_008988118.1	416170	420399	-	4229	-	-	-	NOG07348	WMG
gene11711	711.78	696.473	727.087	1.04396	0.0620611	0.702452	1	NW_008988118.1	424934	433327	+	8393	-	-	K15172	NOG00525	K
gene11712	957.525	948.105	966.945	1.01987	0.0283863	0.920799	1	NW_008988118.1	434598	436798	-	2200	-	GO:0000287;GO:0009099;GO:0050660;GO:0009097;GO:0030976;GO:0003984	K01652	NOG04049	E
gene11713	3228.31	3545.19	2911.43	0.821235	-0.284133	0.0715059	0.582552	NW_008988118.1	442551	445830	-	3279	-	GO:0008270;GO:0055114;GO:0016491	K18857	NOG12359	Q
gene11714	68.5708	70.2759	66.8657	0.951474	-0.0717633	0.789081	1	NW_008988118.1	456887	460088	-	3201	-	GO:0008270;GO:0055114;GO:0016491	K18857	NOG12359	Q
gene11715	8.7368	9.70474	7.76887	0.800523	-0.320985	0.571505	1	NW_008988118.1	485530	492630	+	7100	-	GO:0010105;GO:0055085;GO:0009734;GO:1901332;GO:0048767;GO:0010540;GO:0016021;GO:0005886	K13947	NOG07159	P
gene11716	43.1372	44.2083	42.0661	0.951543	-0.0716593	0.741938	1	NW_008988118.1	500176	503457	+	3281	-	-	K18857	NOG12359	Q
gene11718	0.111444	0	0.222888	Inf	Inf	0.982941	1	NW_008988118.1	518378	519928	+	1550	-	-	K03921	NOG03414	I
gene1172	71.8081	47.9799	95.6363	1.99326	0.995129	0.00709139	0.188346	NW_008988041.1	739718	742243	-	2525	-	GO:0004674;GO:0005524;GO:0016021;GO:0006468;GO:0048544	-	NOG03326;COG0515	T
gene11720	0.404078	0.39534	0.412816	1.0442	0.0624037	1	1	NW_008988118.1	580218	583576	+	3358	-	-	-	COG0515	T
gene11722	64.4784	65.3708	63.586	0.972697	-0.0399373	0.928354	1	NW_008988118.1	639401	640810	-	1409	-	-	-	-	-
gene11723	9.78924	10.9021	8.67635	0.795841	-0.329449	0.562332	1	NW_008988118.1	642476	643789	+	1313	-	-	-	-	-
gene11724	109.794	119.681	99.9073	0.834776	-0.260539	0.179205	0.80345	NW_008988118.1	644813	672364	+	27551	-	-	-	NOG10093	T
gene11725	14.0949	16.4604	11.7294	0.712582	-0.488873	0.283338	0.913455	NW_008988118.1	652171	654930	+	2759	-	-	-	NOG65877	S
gene11726	28.8882	24.1375	33.6389	1.39364	0.478856	0.132415	0.735597	NW_008988118.1	674757	677813	-	3056	-	-	K16297	NOG06917	O
gene11727	66.7942	62.5305	71.0579	1.13637	0.184434	0.409052	0.974719	NW_008988118.1	683694	687213	-	3519	-	-	-	NOG00468	R
gene11728	26.5993	21.4011	31.7974	1.48578	0.571223	0.183176	0.808518	NW_008988118.1	688244	691972	-	3728	-	-	-	NOG07262	G
gene11729	172.589	159.569	185.609	1.16319	0.218085	0.248262	0.885968	NW_008988118.1	695746	699961	-	4215	-	-	-	NOG07262	G
gene11730	250.64	232.235	269.046	1.15851	0.212265	0.214121	0.847681	NW_008988118.1	701704	708036	+	6332	-	GO:0006904	K12479	NOG02639	U
gene11731	3.96919	4.10395	3.83442	0.934324	-0.0980056	0.978267	1	NW_008988118.1	715971	717355	-	1384	-	-	-	NOG17491;NOG19903	S
gene11732	371.074	374.727	367.422	0.980507	-0.0284009	0.89702	1	NW_008988118.1	719459	724940	-	5481	-	GO:0008643;GO:0005794;GO:0016021;GO:0005458;GO:1990570	K15356	NOG03768	P
gene11733	234.182	212.129	256.235	1.20792	0.272526	0.104896	0.674898	NW_008988118.1	726226	730511	-	4285	-	GO:0005524;GO:0016887	-	NOG04566	Q
gene11734	224.253	233.552	214.955	0.920373	-0.11971	0.462658	0.998086	NW_008988118.1	732988	738037	+	5049	-	GO:0009626;GO:0016021	-	NOG02024	T
gene11735	689.224	788.543	589.906	0.748096	-0.418705	0.416831	0.977696	NW_008988118.1	744770	747030	+	2260	-	-	-	NOG16623	S
gene11736	3.81203	4.39025	3.23381	0.736588	-0.441071	0.538268	1	NW_008988118.1	748482	751279	-	2797	-	-	-	NOG18385	G
gene11737	77.0837	77.8802	76.2871	0.979544	-0.0298176	0.926622	1	NW_008988118.1	759759	763388	-	3629	-	GO:0016021	-	NOG08923	S
gene11738	551.497	598.053	504.942	0.844309	-0.244156	0.188385	0.816496	NW_008988118.1	766346	768577	-	2231	-	GO:0043022;GO:0005737;GO:0006413;GO:0003743;GO:0005730;GO:0043023;GO:0042256;GO:0042273	K03264	NOG05654	J
gene11739	348.129	363.748	332.51	0.914121	-0.129543	0.423875	0.980731	NW_008988118.1	770018	772715	+	2697	-	-	-	NOG24433	S
gene11741	0.174686	0.349372	0	0	-Inf	0.756969	1	NW_008988118.1	780387	781957	-	1570	-	-	-	NOG21929	K
gene11743	22.7724	0.370841	45.1739	121.815	6.92855	0.0859831	0.624482	NW_008988118.1	799865	802986	-	3121	-	GO:0005524;GO:0016021;GO:0016887	-	NOG30868;KOG0061;NOG06757	Q
gene11744	2.82604	0.979739	4.67234	4.76897	2.25368	0.102814	0.671784	NW_008988118.1	813765	814800	+	1035	-	-	-	NOG22248	S
gene11745	1.71235	0.972644	2.45206	2.52103	1.33401	0.306671	0.925969	NW_008988118.1	819788	862085	-	42297	-	-	-	NOG23924;NOG22720	R
gene11747	40.5255	35.5713	45.4796	1.27855	0.354507	0.354202	0.952689	NW_008988118.1	832671	857959	-	25288	-	-	-	NOG10093;NOG17255	T
gene11748	0.749254	0.868885	0.629624	0.724634	-0.464676	0.897254	1	NW_008988118.1	837960	855263	+	17303	-	-	-	-	-
gene11749	0.308207	0.393526	0.222888	0.566388	-0.820138	1	1	NW_008988118.1	845318	845958	+	640	-	-	-	-	-
gene1175	542.989	557.27	528.708	0.948746	-0.0759067	0.663185	1	NW_008988041.1	755007	756114	-	1107	-	-	K14495	NOG20734	R
gene11750	11.686	10.9947	12.3772	1.12575	0.170887	0.737768	1	NW_008988118.1	853615	854193	-	578	-	-	-	NOG03420	T
gene11752	33.1419	37.7315	28.5522	0.756722	-0.402165	0.211264	0.844189	NW_008988118.1	873913	875634	+	1721	-	GO:0030246;GO:0004674;GO:0005524;GO:0016021;GO:0006468	-	NOG11885	T
gene11753	160.511	163.874	157.149	0.958967	-0.0604464	0.725887	1	NW_008988118.1	876134	881501	-	5367	-	-	-	NOG10093;NOG96741	TR
gene11754	28.6917	28.1438	29.2396	1.03894	0.0551072	0.895358	1	NW_008988118.1	897615	900363	+	2748	-	GO:0030246;GO:0004674;GO:0005524;GO:0016021;GO:0006468	-	NOG11885	T
gene11755	0.305677	0	0.611354	Inf	Inf	0.471818	0.999761	NW_008988118.1	901002	904020	-	3018	-	-	-	NOG10093	T
gene1176	170.966	187.537	154.394	0.823273	-0.280558	0.123108	0.714642	NW_008988041.1	775997	776920	-	923	-	-	-	NOG23745	S
gene11760	463.528	464.452	462.603	0.996019	-0.00575535	0.915812	1	NW_008988118.1	944511	946134	-	1623	-	-	K15111	NOG01915	C
gene11762	0.0988475	0	0.197695	Inf	Inf	0.982938	1	NW_008988118.1	956993	960847	+	3854	-	-	-	NOG10093;NOG96741	TR
gene11764	2.80572	3.03937	2.57206	0.846249	-0.240846	0.838234	1	NW_008988118.1	967555	968279	-	724	-	-	K08493	NOG08915	U
gene11765	0.401397	0.173171	0.629624	3.63585	1.86229	0.736337	1	NW_008988118.1	969414	972068	-	2654	-	GO:0016310;GO:0006511;GO:0016301	K03094	COG5201;NOG30399;NOG17546	O
gene11766	17.3784	21.7218	13.0351	0.60009	-0.736748	0.0427833	0.476368	NW_008988118.1	987047	991362	+	4315	-	-	-	-	-
gene11769	0.0865855	0.173171	0	0	-Inf	1	1	NW_008988119.1	9126	28636	+	19510	-	-	-	-	-
gene1177	158.907	134.803	183.01	1.35761	0.441069	0.311841	0.927679	NW_008988041.1	777321	780459	-	3138	-	GO:0016705;GO:0020037;GO:0005506;GO:0004497;GO:0055114	-	COG2124;NOG16506;NOG01377	Q
gene11770	124.066	128.014	120.117	0.938311	-0.0918617	0.64152	1	NW_008988119.1	10004	11596	+	1592	-	-	-	NOG10816	S
gene11771	573	549.127	596.874	1.08695	0.120288	0.43316	0.984049	NW_008988119.1	12095	16425	+	4330	-	GO:0005524;GO:0004672;GO:0006468	-	NOG08314	T
gene11772	1.91076	1.69451	2.12701	1.25524	0.327961	0.904773	1	NW_008988119.1	31057	38613	+	7556	-	GO:0005634;GO:0003677;GO:0006355;GO:0003700;GO:0046983	K09264	NOG04525	K
gene11773	3.15906	5.65709	0.661016	0.116847	-3.0973	0.144749	0.755356	NW_008988119.1	47317	49311	-	1994	-	GO:0016788	-	NOG29194;NOG27530	R
gene11774	21.3493	24.7227	17.9758	0.727096	-0.459782	0.638134	1	NW_008988119.1	58924	61644	-	2720	-	GO:0016788	-	NOG29194;COG3240	RI
gene11775	3.31936	0.174686	6.46403	37.0037	5.2096	0.0326524	0.41931	NW_008988119.1	65000	68538	-	3538	-	GO:0016788	-	NOG07082	R
gene11776	71.8653	70.6763	73.0544	1.03365	0.0477443	0.820254	1	NW_008988119.1	73169	74357	-	1188	-	-	-	NOG21281	R
gene11777	189.6	234.236	144.963	0.618877	-0.692274	0.000138362	0.0130978	NW_008988119.1	78108	85858	+	7750	-	GO:0005992;GO:0003825	K16055	NOG07194	G
gene11778	27.2018	34.201	20.2026	0.590702	-0.759497	0.0143563	0.282364	NW_008988119.1	94677	101199	+	6522	-	GO:0004252;GO:0006508	-	NOG12896	O
gene11779	150.637	158.311	142.963	0.903053	-0.147118	0.450523	0.993937	NW_008988119.1	101325	104305	-	2980	-	-	-	NOG01101	S
gene11781	0.111444	0	0.222888	Inf	Inf	0.982941	1	NW_008988119.1	107691	108425	-	734	-	-	-	NOG13967	S
gene11782	2.09239	2.79545	1.38933	0.496998	-1.00869	0.629207	1	NW_008988119.1	113986	114632	+	646	-	-	-	NOG25469;NOG25248	S
gene11783	19.432	13.7459	25.1181	1.82731	0.869721	0.16762	0.788265	NW_008988119.1	121006	125967	-	4961	-	-	K10746	NOG00834	L
gene11785	358.552	364.423	352.68	0.967775	-0.0472557	0.833495	1	NW_008988119.1	147416	149665	+	2249	-	-	K15382	NOG01123	P
gene11786	16.5767	16.4167	16.7368	1.01949	0.0278545	0.927365	1	NW_008988119.1	152001	153492	+	1491	-	GO:0008643;GO:0016021	K15382	NOG01123	P
gene11787	1747	1960.08	1533.92	0.78258	-0.353689	0.491805	1	NW_008988119.1	154598	156030	+	1432	-	GO:0005840;GO:0006412;GO:0003735	K02929	NOG19170;COG1631	J
gene11788	1151.89	1229.09	1074.68	0.874372	-0.193681	0.197786	0.828837	NW_008988119.1	157674	161581	+	3907	-	-	-	NOG15060	K
gene11789	934.735	989.381	880.09	0.889535	-0.168876	0.278734	0.911029	NW_008988119.1	162862	165704	+	2842	-	GO:0006413;GO:0003743;GO:0005737	K03259	NOG08364	J
gene11793	2.90639	1.87932	3.93347	2.09302	1.06559	0.298022	0.921151	NW_008988119.1	214180	220869	+	6689	-	-	K05658	NOG05516	Q
gene11794	1.17834	1.52315	0.833518	0.547232	-0.869775	0.664543	1	NW_008988119.1	226809	234430	-	7621	-	-	K05658	NOG05516	Q
gene11795	94.5614	95.6817	93.4412	0.976584	-0.0341846	0.892435	1	NW_008988119.1	238671	242609	-	3938	-	-	-	NOG10899	T
gene11796	323.972	304.2	343.744	1.12999	0.176314	0.247974	0.885968	NW_008988119.1	244927	248063	+	3136	-	-	-	euNOG39727;NOG24974	S
gene11797	64.0886	59.1271	69.0502	1.16783	0.223827	0.320548	0.931526	NW_008988119.1	252834	253839	-	1005	-	GO:0016021	-	NOG17810	S
gene11799	919.515	942.387	896.644	0.95146	-0.0717844	0.868427	1	NW_008988119.1	265758	267922	-	2164	-	GO:0005840;GO:0006412;GO:0003735	K02912	NOG18244	J
gene118	139.771	148.22	131.322	0.885989	-0.174639	0.335642	0.940641	NW_008988039.1	704667	709825	+	5158	-	-	K15601	NOG07059	K
gene1180	398.541	386.464	410.618	1.0625	0.0874646	0.590864	1	NW_008988041.1	794043	798023	+	3980	-	-	K04508	NOG06119;NOG08341	RB
gene11800	49.7689	44.3217	55.2161	1.2458	0.317078	0.262424	0.89814	NW_008988119.1	273871	279829	+	5958	-	GO:0000166;GO:0003676	-	NOG02718	D
gene11801	17.746	18.1103	17.3817	0.959771	-0.0592378	0.931485	1	NW_008988119.1	279686	284318	-	4632	-	-	K12123	NOG02385;NOG07563	K
gene11802	33.8241	35.535	32.1132	0.903706	-0.146075	0.614176	1	NW_008988119.1	292037	298358	+	6321	-	-	K17616	NOG06755	K
gene11803	17.5049	16.9108	18.0991	1.07027	0.097974	0.927463	1	NW_008988119.1	299432	306501	-	7069	-	-	K13217	NOG00139;NOG12974	A
gene11805	17.0698	16.8213	17.3184	1.02955	0.0420139	0.974918	1	NW_008988119.1	314754	316877	+	2123	-	GO:0016021	-	NOG19459	S
gene11806	8.51684	9.14013	7.89354	0.863613	-0.211543	0.737181	1	NW_008988119.1	317616	320222	-	2606	-	-	-	NOG06943	R
gene11807	142.177	138.293	146.061	1.05617	0.0788448	0.717146	1	NW_008988119.1	329684	336154	+	6470	-	-	-	NOG03015	S
gene11808	10.0854	10.8705	9.3003	0.855552	-0.225073	0.741714	1	NW_008988119.1	343478	347373	+	3895	-	-	-	NOG12114	S
gene11809	90.4062	94.4891	86.3234	0.91358	-0.130396	0.679239	1	NW_008988119.1	347165	349670	-	2505	-	GO:0015031	K20472	NOG00726	U
gene1181	13.4876	6.01597	20.9593	3.48395	1.80072	0.0442782	0.482931	NW_008988041.1	799479	801727	-	2248	-	-	K06627	NOG03428	D
gene11810	59.8812	56.9497	62.8127	1.10295	0.141368	0.52822	1	NW_008988119.1	349845	352592	+	2747	-	-	K01724	NOG14707	K
gene11811	39.1648	38.7587	39.5709	1.02096	0.0299195	0.9433	1	NW_008988119.1	352978	355371	-	2393	-	GO:0008168;GO:0032259	-	NOG00547	S
gene11812	67.5648	74.9418	60.1878	0.803126	-0.316301	0.188429	0.816577	NW_008988119.1	356494	359119	+	2625	-	-	K06875	NOG19468	D
gene11813	3.18325	2.56188	3.80462	1.48509	0.570548	0.559305	1	NW_008988119.1	360858	364795	+	3937	-	GO:0005267;GO:0016021;GO:0071805	K05389	NOG00693	P
gene11814	6.8451	5.51776	8.17243	1.48111	0.566681	0.377194	0.963086	NW_008988119.1	375949	378256	+	2307	-	GO:0006355;GO:0043565;GO:0003700	-	NOG19037	K
gene11815	22.8964	21.6023	24.1905	1.11981	0.163256	0.669293	1	NW_008988119.1	389084	395040	+	5956	-	GO:0016021	-	NOG01457	S
gene11819	4.5514	5.52398	3.57881	0.647867	-0.62623	0.457246	0.995658	NW_008988119.1	406648	408189	+	1541	-	-	-	NOG10763	G
gene11820	152.478	167.515	137.441	0.820465	-0.285486	0.130171	0.72925	NW_008988119.1	409282	410518	-	1236	-	GO:0016021	K07441	NOG11031	R
gene11821	503.271	510.863	495.679	0.970278	-0.0435295	0.725771	1	NW_008988119.1	413568	419959	+	6391	-	-	-	NOG04598	M
gene11822	28738.3	29873.1	27603.5	0.924024	-0.113997	0.43696	0.985179	NW_008988119.1	420532	421528	-	996	-	-	K08912	NOG02411	O
gene11823	16761.7	15573	17950.4	1.15266	0.204973	0.144914	0.755552	NW_008988119.1	423039	424094	+	1055	-	GO:0009535;GO:0009765;GO:0046872;GO:0016021;GO:0016168;GO:0018298;GO:0009522	K08912	NOG02411	O
gene11824	0.106779	0.213558	0	0	-Inf	1	1	NW_008988119.1	429011	431273	+	2262	-	-	-	NOG14731	R
gene11825	1273.64	1404.67	1142.62	0.813446	-0.297882	0.045491	0.489028	NW_008988119.1	434083	436450	+	2367	-	GO:0046983	-	NOG08189	K
gene11827	102.796	112.188	93.4038	0.832563	-0.264369	0.20745	0.839743	NW_008988119.1	450345	456468	-	6123	-	-	-	NOG02396	S
gene1183	14.8721	11.9865	17.7576	1.48147	0.567029	0.194933	0.825846	NW_008988041.1	809250	812594	-	3344	-	GO:0004674;GO:0005524;GO:0016021;GO:0006468	-	NOG09916	T
gene11831	56.8362	55.453	58.2194	1.04989	0.0702343	0.774148	1	NW_008988119.1	478315	480691	-	2376	-	-	-	NOG23521	R
gene11832	1174.98	1063.02	1286.95	1.21065	0.275779	0.0641448	0.559016	NW_008988119.1	484956	487677	+	2721	-	GO:0016747;GO:0006633	K09458	NOG05889	H
gene11833	54.8327	42.5126	67.1527	1.57959	0.659554	0.102959	0.671784	NW_008988119.1	488365	493147	+	4782	-	GO:0005634;GO:0003677;GO:0005524;GO:0042555;GO:0006270;GO:0032508;GO:0003678	K02541	NOG10054	L
gene11834	557.456	596.276	518.635	0.86979	-0.201261	0.203433	0.833751	NW_008988119.1	494122	496630	+	2508	-	-	-	NOG00235	G
gene11836	94.5868	91.3362	97.8375	1.07118	0.0992004	0.606856	1	NW_008988119.1	497326	499546	-	2220	-	-	-	NOG00787	T
gene11837	226.474	236.412	216.535	0.915923	-0.126702	0.474724	1	NW_008988119.1	500254	503233	-	2979	-	-	K03189	NOG06729	S
gene11838	2.99531	2.63767	3.35295	1.27118	0.346165	0.792582	1	NW_008988119.1	504809	506925	-	2116	-	GO:0016021;GO:0055114	-	NOG18478;NOG16460	T
gene11839	1105.67	1067.99	1143.34	1.07056	0.0983645	0.467322	0.998375	NW_008988119.1	509673	511454	-	1781	-	GO:0006412;GO:0022625;GO:0003735	K02882	NOG08660	J
gene1184	20.314	31.0947	9.5332	0.306585	-1.70564	0.0206075	0.339039	NW_008988041.1	815992	819440	-	3448	-	GO:0004674;GO:0005524;GO:0016021;GO:0006468	-	NOG09916	T
gene11840	2899.23	2893.32	2905.15	1.00409	0.00588561	0.885	1	NW_008988119.1	515933	518088	-	2155	-	GO:0000028;GO:0000462;GO:0048027;GO:0070181;GO:0006412;GO:0022627;GO:0003735	K02955	COG0100;NOG17463	J
gene11841	33.1753	29.2199	37.1307	1.27073	0.345662	0.294336	0.918772	NW_008988119.1	520528	523976	-	3448	-	-	K01000	NOG00296	G
gene11842	354.974	408.053	301.895	0.739843	-0.434709	0.00866573	0.212541	NW_008988119.1	524560	528750	-	4190	-	-	K15191	NOG01771	R
gene11843	240.147	212.574	267.719	1.25941	0.332751	0.0758388	0.595735	NW_008988119.1	529665	534137	-	4472	-	-	-	NOG08977	S
gene11844	220.53	233.623	207.436	0.887906	-0.171521	0.515363	1	NW_008988119.1	537345	539975	+	2630	-	GO:0016272;GO:0006457;GO:0051082	K04798	NOG20186	O
gene11845	49.4503	40.9608	57.9397	1.41451	0.500307	0.0471804	0.498346	NW_008988119.1	556410	561555	+	5145	-	GO:0005249;GO:0016021;GO:0071805	-	NOG00859	P
gene11847	200.225	222.715	177.734	0.798032	-0.325482	0.0632921	0.556064	NW_008988119.1	561475	565856	-	4381	-	GO:0005768;GO:0004571;GO:0005509;GO:0016021;GO:0005802;GO:0006491	K01230	NOG05013	G
gene11849	16.5337	12.5892	20.4783	1.62666	0.70191	0.0879213	0.630946	NW_008988119.1	570430	573774	+	3344	-	GO:0006397	-	NOG13534	R
gene1185	155.546	175.04	136.053	0.77727	-0.363513	0.0400634	0.463694	NW_008988041.1	830793	833260	-	2467	-	-	-	COG2124;NOG04813;NOG08732	Q
gene11851	446.212	253.88	638.544	2.51514	1.33064	4.64661e-09	2.63556e-06	NW_008988119.1	579371	581785	-	2414	-	GO:0071633;GO:0008152;GO:0005794;GO:0016021;GO:0090406;GO:0009860;GO:1902456	-	NOG07083	S
gene11852	3.4044	2.02678	4.78203	2.35943	1.23844	0.180781	0.805336	NW_008988119.1	585847	587052	-	1205	-	-	-	NOG21810	S
gene11854	380.309	341.511	419.107	1.22722	0.295388	0.0511403	0.5132	NW_008988119.1	640096	644155	+	4059	-	-	K07767	NOG07105	O
gene11855	0.10762	0	0.21524	Inf	Inf	0.98294	1	NW_008988119.1	644443	645956	-	1513	-	-	K04507	NOG05927	T
gene11856	1.00525	1.58003	0.43048	0.272451	-1.87593	0.359942	0.956654	NW_008988119.1	648735	649701	-	966	-	-	-	NOG21993	S
gene11857	6.57618	7.75325	5.39911	0.696367	-0.52208	0.446945	0.991347	NW_008988119.1	660109	662650	-	2541	-	-	-	NOG12856	R
gene11858	1165.12	1108.41	1221.82	1.10231	0.140535	0.359568	0.956429	NW_008988119.1	684606	692546	+	7940	-	GO:0080008;GO:0005634;GO:0048825;GO:0006281;GO:0031625;GO:0010182;GO:0048575;GO:0009908;GO:0006511;GO:0005829;GO:0010100;GO:0009755;GO:0000209	K10609	NOG04530	O
gene11859	99.7404	106.949	92.5319	0.865198	-0.208897	0.366795	0.95947	NW_008988119.1	692984	693597	-	613	-	GO:0016021	-	NOG25251	S
gene11860	107.197	107.414	106.979	0.995945	-0.00586183	0.951916	1	NW_008988119.1	695859	697981	-	2122	-	-	-	NOG10307	R
gene11861	17.6311	16.8297	18.4324	1.09523	0.131233	0.763505	1	NW_008988119.1	699678	701440	-	1762	-	-	-	-	-
gene11862	208.41	183.503	233.316	1.27146	0.346482	0.0842376	0.620573	NW_008988119.1	701497	707042	-	5545	-	-	-	poaNOG23839;euNOG21365;euNOG44197	R
gene11863	85.8613	80.4592	91.2634	1.13428	0.181779	0.45239	0.994638	NW_008988119.1	719566	721493	+	1927	-	GO:0045549;GO:0055114	K09840	NOG05544	Q
gene11864	4.18779	3.96026	4.41532	1.11491	0.156921	0.880591	1	NW_008988119.1	721722	736214	-	14492	-	-	-	-	-
gene11866	0.0873431	0.174686	0	0	-Inf	1	1	NW_008988119.1	746465	749932	+	3467	-	-	-	NOG16066	S
gene11867	10.9716	10.3241	11.6192	1.12544	0.170494	0.777368	1	NW_008988119.1	761133	762767	-	1634	-	-	-	-	-
gene11868	1.42904	1.2036	1.65447	1.3746	0.459011	0.790324	1	NW_008988119.1	766530	767969	-	1439	-	-	-	NOG29966;NOG05991	S
gene11869	14.7022	13.9961	15.4082	1.10089	0.138676	0.788416	1	NW_008988119.1	776196	777259	+	1063	-	-	-	NOG25714	S
gene1187	454.047	449.862	458.232	1.01861	0.0265972	0.846766	1	NW_008988041.1	836897	839302	+	2405	-	-	-	NOG16308	O
gene11870	0.10762	0	0.21524	Inf	Inf	0.98294	1	NW_008988119.1	786664	787875	+	1211	-	-	-	NOG25714	S
gene11871	6.76508	5.47315	8.05701	1.4721	0.557873	0.412394	0.976014	NW_008988119.1	791442	795132	-	3690	-	GO:0010181;GO:0055114;GO:0016491	K11517	NOG00280	C
gene11874	4.34323	3.86015	4.82631	1.25029	0.322263	0.713617	1	NW_008988119.1	802603	802964	+	361	-	-	-	NOG13324	S
gene11875	0.641668	0.8704	0.412935	0.47442	-1.07576	0.712784	1	NW_008988119.1	808730	809642	+	912	-	GO:0016020	-	NOG25549	S
gene11876	65.6582	63.6051	67.7114	1.06456	0.0902562	0.744435	1	NW_008988119.1	814410	815098	-	688	-	-	-	NOG24257	S
gene11877	387.634	379.882	395.385	1.04081	0.057708	0.769904	1	NW_008988119.1	816299	820436	+	4137	-	GO:0003723	K13162	NOG09210	A
gene11878	127.123	117.2	137.046	1.16933	0.225687	0.236445	0.870863	NW_008988119.1	823569	828135	+	4566	-	GO:0008483;GO:0030170	K00819	NOG08804	E
gene11879	410.101	386.883	433.32	1.12003	0.163535	0.362295	0.95782	NW_008988119.1	841912	844511	+	2599	-	-	-	NOG02085	R
gene1188	195.584	191.935	199.234	1.03802	0.05384	0.816423	1	NW_008988041.1	839881	843046	+	3165	-	-	K12347	NOG00762	P
gene11880	2170.54	2011.34	2329.73	1.1583	0.212005	0.164421	0.783358	NW_008988119.1	848475	855342	-	6867	-	-	-	NOG11276	K
gene11882	134.496	138.434	130.558	0.943106	-0.0845078	0.692482	1	NW_008988119.1	872921	877418	+	4497	-	-	K10950	NOG06797	O
gene11883	44.7839	46.943	42.6248	0.908013	-0.139215	0.657688	1	NW_008988119.1	877559	880010	-	2451	-	-	-	NOG24493	S
gene11884	149.381	156.202	142.561	0.912668	-0.131837	0.478636	1	NW_008988119.1	880698	884123	+	3425	-	GO:0080008;GO:0005730	K14830	NOG03661	R
gene11885	28.424	30.2051	26.643	0.882069	-0.181037	0.591277	1	NW_008988119.1	884173	886349	-	2176	-	-	-	KOG4197;NOG01427;NOG00021;NOG10581	R
gene11886	0.0873431	0.174686	0	0	-Inf	1	1	NW_008988119.1	898022	901722	-	3700	-	GO:0005524;GO:0004386;GO:0003676	K14807	NOG08315	A
gene11887	107.877	107.813	107.941	1.00119	0.00171736	0.961287	1	NW_008988119.1	903531	907159	-	3628	-	-	K00857	NOG01710	F
gene11888	339.305	324.755	353.855	1.08961	0.123805	0.437738	0.985814	NW_008988119.1	912878	917828	+	4950	-	GO:0004674;GO:0007165;GO:0005524;GO:0006468	-	NOG12961	T
gene11889	1049.92	1024.67	1075.17	1.04928	0.069401	0.662164	1	NW_008988119.1	920243	926085	+	5842	-	GO:0005634;GO:0008270	-	NOG03726	S
gene11890	44.6976	51.3382	38.057	0.741299	-0.431872	0.114812	0.697813	NW_008988119.1	926517	927596	+	1079	-	GO:0006355;GO:0005739;GO:0003690;GO:0009507	K15032	NOG02555	K
gene11891	229.528	203.718	255.338	1.25339	0.325833	0.0568469	0.534158	NW_008988119.1	928404	935286	+	6882	-	GO:0008299;GO:0016740	K14066	NOG04903	H
gene11892	43.6172	38.7066	48.5278	1.25373	0.326231	0.259882	0.89711	NW_008988119.1	935757	939304	-	3547	-	-	-	NOG04965	O
gene11893	116.484	112.058	120.911	1.079	0.109699	0.631289	1	NW_008988119.1	943182	946902	-	3720	-	-	-	NOG10966	R
gene11894	146.727	159.922	133.533	0.834986	-0.260176	0.149524	0.761567	NW_008988119.1	947661	952122	+	4461	-	-	-	NOG13060	R
gene11895	5.98931	6.31432	5.6643	0.897056	-0.15673	0.863981	1	NW_008988119.1	955430	957443	+	2013	-	-	-	NOG05655	S
gene11896	19.9109	14.8887	24.9332	1.67464	0.74385	0.0351246	0.431366	NW_008988119.1	966883	970115	+	3232	-	GO:0005886	-	NOG10282	S
gene11897	83.0441	95.2903	70.7979	0.742971	-0.428622	0.0350188	0.430396	NW_008988119.1	973347	979904	-	6557	-	GO:0005634;GO:0003677;GO:0006355;GO:0009734	-	NOG02178	K
gene11898	219.142	194.083	244.201	1.25823	0.331397	0.0566018	0.532945	NW_008988119.1	993913	999237	-	5324	-	GO:0009508;GO:0042793;GO:0009507;GO:0045893	-	NOG03716	S
gene11899	48.9037	48.0044	49.803	1.03747	0.0530662	0.864583	1	NW_008988119.1	1000113	1005115	+	5002	-	-	-	NOG00918	G
gene119	19.7962	22.0213	17.5711	0.797913	-0.325696	0.384609	0.965499	NW_008988039.1	713480	714852	+	1372	-	-	K01868	NOG05481	J
gene1190	0.0979278	0.195856	0	0	-Inf	1	1	NW_008988041.1	848168	849576	+	1408	-	GO:0003723	-	COG5099;NOG06788	J
gene11902	0.0979278	0.195856	0	0	-Inf	1	1	NW_008988119.1	1015477	1016197	+	720	-	-	K13066	NOG188964;NOG09300	SR
gene11904	24.2266	21.95	26.5031	1.20743	0.271938	0.472242	0.999761	NW_008988120.1	5048	7978	-	2930	-	-	K13719	NOG08919	O
gene11905	63.1287	65.0237	61.2338	0.941716	-0.0866365	0.727682	1	NW_008988120.1	14147	18083	-	3936	-	-	-	NOG28573	S
gene11906	708.177	650.877	765.478	1.17607	0.233975	0.116983	0.702012	NW_008988120.1	19706	22128	+	2422	-	GO:0031977;GO:0005509;GO:0019898;GO:0009534;GO:0015979;GO:0009570;GO:0009654	-	NOG00820	R
gene11907	512.597	492.122	533.073	1.08321	0.115318	0.439397	0.986945	NW_008988120.1	27140	29210	-	2070	-	-	-	COG0251;NOG17269	J
gene11908	0.0865855	0.173171	0	0	-Inf	1	1	NW_008988120.1	31130	33116	-	1986	-	GO:0016021;GO:0008270	-	NOG19070	O
gene1191	362.922	412.88	312.965	0.758004	-0.399722	0.0123049	0.259354	NW_008988041.1	852788	858440	+	5652	-	-	-	NOG04915	O
gene11910	47.5233	51.9266	43.12	0.830403	-0.268116	0.314635	0.928773	NW_008988120.1	55761	58944	+	3183	-	-	K12897	NOG15194;COG0724	KR
gene11911	201.522	196.582	206.461	1.05026	0.0707399	0.786345	1	NW_008988120.1	64150	68517	+	4367	-	GO:0004674;GO:0005524;GO:0005509;GO:0006468	K13412	NOG00057	T
gene11912	19.1913	21.272	17.1106	0.80437	-0.314068	0.437685	0.985764	NW_008988120.1	69280	70588	-	1308	-	GO:0006413;GO:0003743	K03113	NOG20939	J
gene11913	168.225	184.945	151.505	0.819188	-0.287733	0.39087	0.966251	NW_008988120.1	73678	76003	+	2325	-	-	K12832	NOG21306	S
gene11914	213.263	220.341	206.184	0.935751	-0.0958031	0.606708	1	NW_008988120.1	76099	80803	-	4704	-	-	K16587	NOG14151	S
gene11915	200.846	219.502	182.189	0.830009	-0.268801	0.199698	0.829767	NW_008988120.1	82714	86614	+	3900	-	GO:0006886;GO:0048193;GO:0016021;GO:0005802	K08498	NOG11873	U
gene11916	46.6734	43.4129	49.934	1.15021	0.201899	0.467592	0.998397	NW_008988120.1	86720	90764	-	4044	-	-	K01681	NOG20325;NOG10099	C
gene11917	36.8408	39.6868	33.9948	0.856577	-0.223346	0.473447	1	NW_008988120.1	91753	95669	-	3916	-	GO:0016020;GO:0009055;GO:0008137;GO:0055114	K18160	NOG09145	R
gene1192	439.769	571.063	308.476	0.540178	-0.888493	0.111818	0.692172	NW_008988041.1	860444	861335	-	891	-	-	-	NOG22984;NOG23348	R
gene11920	12.7886	10.1731	15.4042	1.51421	0.598565	0.174075	0.795755	NW_008988120.1	113403	114649	+	1246	-	-	-	NOG25372	S
gene11921	592.57	543.385	641.755	1.18103	0.240049	0.113366	0.695596	NW_008988120.1	122431	127143	+	4712	-	-	-	NOG01384	G
gene11922	26.2215	33.4722	18.9707	0.56676	-0.81919	0.120872	0.710883	NW_008988120.1	128662	134342	+	5680	-	GO:0016021;GO:0005886	-	NOG19204	S
gene11923	906.371	1025.69	787.052	0.767338	-0.382066	0.0791859	0.605671	NW_008988120.1	135635	138603	+	2968	-	GO:0006914	K08341	NOG19391	Z
gene11924	645.573	647.457	643.69	0.994182	-0.00841862	0.907817	1	NW_008988120.1	145147	151619	-	6472	-	-	K11723	NOG11066	R
gene11925	0.215602	0	0.431204	Inf	Inf	0.681092	1	NW_008988120.1	160643	164498	-	3855	-	-	K01759	NOG08140	G
gene11926	50.0644	60.8705	39.2583	0.644948	-0.632746	0.0362497	0.43694	NW_008988120.1	168548	171210	+	2662	-	GO:0016671;GO:0005623;GO:0019419;GO:0045454	K05907	NOG05633	E
gene11927	228.748	248.826	208.67	0.838619	-0.253913	0.152606	0.765287	NW_008988120.1	177013	179701	+	2688	-	GO:0016788	-	NOG04642	R
gene11928	0.0988475	0	0.197695	Inf	Inf	0.982938	1	NW_008988120.1	188836	191106	+	2270	-	-	-	NOG04642	R
gene11929	0.111444	0	0.222888	Inf	Inf	0.982941	1	NW_008988120.1	197367	199613	+	2246	-	-	-	NOG04642	R
gene1193	203.675	190.231	217.118	1.14134	0.190723	0.293731	0.918487	NW_008988041.1	868011	871119	+	3108	-	-	-	NOG10273	S
gene11930	150.915	147.182	154.649	1.05073	0.0713965	0.711278	1	NW_008988120.1	207442	213016	+	5574	-	GO:0043547;GO:0005096	K18270	NOG08106	S
gene11931	38.0463	26.829	49.2635	1.8362	0.876725	0.00669303	0.18119	NW_008988120.1	213125	213824	-	699	-	-	-	-	-
gene11932	228.841	229.929	227.754	0.99054	-0.0137126	0.940052	1	NW_008988120.1	214439	217110	-	2671	-	-	K14831	NOG04498	A
gene11933	485.313	346.489	624.137	1.80132	0.849052	0.00407223	0.135853	NW_008988120.1	222280	223185	+	905	-	-	-	-	-
gene11934	5.97435	8.88111	3.0676	0.345407	-1.53363	0.0225637	0.352301	NW_008988120.1	223535	228744	+	5209	-	-	-	NOG210342;NOG25376;NOG36363	S
gene11935	0.204707	0.409414	0	0	-Inf	0.736754	1	NW_008988120.1	230566	235708	+	5142	-	GO:0006099;GO:0045252;GO:0004149	K00658	NOG12266	C
gene11936	554.667	501.62	607.715	1.2115	0.2768	0.0698365	0.576585	NW_008988120.1	236856	243627	-	6771	-	GO:0000105;GO:0016833;GO:0000107;GO:0009570	K01663	NOG12774	E
gene11937	53.73	56.8183	50.6417	0.891292	-0.16603	0.578933	1	NW_008988120.1	245143	246585	+	1442	-	-	K14009	KOG1962;NOG06228	UV
gene11938	18.8447	17.8744	19.815	1.10857	0.148698	0.721682	1	NW_008988120.1	251459	252931	-	1472	-	-	-	NOG09909	T
gene11939	1940.07	2062.23	1817.91	0.881526	-0.181925	0.213802	0.847409	NW_008988120.1	256736	261210	-	4474	-	-	K08245	NOG00988	O
gene1194	3.09112	2.08275	4.09949	1.9683	0.976952	0.296415	0.920584	NW_008988041.1	873864	875990	+	2126	-	-	-	NOG12402;NOG06512	S
gene11940	0.897198	0.796143	0.998252	1.25386	0.326377	0.935077	1	NW_008988120.1	275749	278680	-	2931	-	-	-	NOG07061	K
gene11943	561.132	522.259	600.005	1.14887	0.20021	0.204411	0.835206	NW_008988120.1	310505	318732	+	8227	-	GO:0016891;GO:0042779;GO:0090502	K00784	NOG08507	R
gene11944	85.7774	85.0616	86.4931	1.01683	0.0240775	1	1	NW_008988120.1	319442	330835	-	11393	-	-	-	NOG03522	S
gene11946	0.184513	0.369027	0	0	-Inf	0.749952	1	NW_008988120.1	347751	348773	+	1022	-	-	-	-	-
gene11947	0.512926	0.605269	0.420583	0.694869	-0.525187	1	1	NW_008988120.1	348892	350011	+	1119	-	-	-	-	-
gene11948	270.459	298.607	242.311	0.811472	-0.301387	0.0718651	0.583392	NW_008988120.1	353660	356673	+	3013	-	-	K06997	NOG04706	R
gene11949	0.0949638	0	0.189928	Inf	Inf	0.982938	1	NW_008988120.1	357712	368707	-	10995	-	-	K01213	NOG03766	R
gene1195	955.284	981.053	929.515	0.947467	-0.0778531	0.533409	1	NW_008988041.1	877736	879235	+	1499	-	GO:0003824;GO:0050662	-	NOG07152	R
gene11950	19.751	26.423	13.079	0.494987	-1.01454	0.00419222	0.138154	NW_008988120.1	380288	385028	+	4740	-	GO:0030014;GO:0006402	K12606	NOG02777	R
gene11951	79.776	83.3536	76.1985	0.91416	-0.129482	0.552037	1	NW_008988120.1	385942	387927	+	1985	-	GO:0006396;GO:0005634;GO:0003723;GO:0004525;GO:0090502;GO:0005737	-	NOG06481	A
gene11952	104.067	87.6436	120.491	1.37478	0.459199	0.0205917	0.339039	NW_008988120.1	389609	395155	+	5546	-	-	-	NOG06481	A
gene11953	0.0865855	0.173171	0	0	-Inf	1	1	NW_008988120.1	396614	398277	-	1663	-	-	K18207	NOG05015;NOG35027	S
gene11957	15.2703	16.2708	14.2698	0.877019	-0.18932	0.631362	1	NW_008988120.1	451400	454060	-	2660	-	GO:0016021	K09775	NOG18143	S
gene11959	1197.2	1417.35	977.048	0.689346	-0.536699	0.000306218	0.0237904	NW_008988120.1	484775	487813	+	3038	-	GO:0080048	K14190	NOG03971	R
gene11960	184.803	210.795	158.811	0.753392	-0.408527	0.300323	0.922099	NW_008988120.1	492081	493132	+	1051	-	-	-	NOG24892	S
gene11961	11.0503	11.1084	10.9922	0.989536	-0.0151764	0.995463	1	NW_008988120.1	503529	504257	-	728	-	-	-	NOG08865;NOG35483	S
gene11962	26.7585	26.2132	27.3038	1.04161	0.0588087	0.93555	1	NW_008988120.1	505887	506853	-	966	-	-	-	NOG08865;NOG35483	S
gene11965	0.969326	1.33591	0.602743	0.451186	-1.1482	0.624767	1	NW_008988120.1	532704	535046	+	2342	-	-	-	NOG11256	CU
gene11966	231.677	243.388	219.966	0.903764	-0.145982	0.377596	0.963086	NW_008988120.1	535515	540638	+	5123	-	GO:0008641;GO:0005524;GO:0016779;GO:0002143;GO:0006777;GO:0046872;GO:0005829;GO:0004792;GO:0018192	K11996	NOG06123	H
gene11967	17.5249	13.0837	21.966	1.67888	0.747496	0.202473	0.833098	NW_008988120.1	543178	544374	+	1196	-	-	-	NOG27327;NOG35496	S
gene11968	0.287855	0.195856	0.379855	1.93947	0.955659	0.964589	1	NW_008988120.1	552154	552787	+	633	-	GO:0003677;GO:0005634;GO:0046982;GO:0000786	K11253	COG2036;NOG17611	B
gene11969	3.03576	4.41977	1.65174	0.373716	-1.41999	0.26275	0.89814	NW_008988120.1	557234	560071	-	2837	-	GO:0030245;GO:0008810	-	NOG04379	G
gene1197	4.65611	4.88235	4.42987	0.907324	-0.14031	0.935453	1	NW_008988041.1	953503	954520	+	1017	-	-	-	NOG04504	R
gene11970	540.998	633.016	448.98	0.709272	-0.49559	0.0318627	0.415079	NW_008988120.1	563598	564855	-	1257	-	GO:0031386;GO:0016925;GO:0005634;GO:0005737	K12160	NOG21266	O
gene11971	103.834	95.0477	112.621	1.18489	0.244748	0.404433	0.970198	NW_008988120.1	573511	575674	+	2163	-	-	-	NOG05570	R
gene11972	369.599	388.858	350.34	0.900945	-0.150489	0.307748	0.926346	NW_008988120.1	585036	586058	+	1022	-	GO:0005634;GO:0003677;GO:0006355;GO:0003700	K09286	NOG21205;NOG22807	K
gene11974	2229.84	2282.14	2177.53	0.954162	-0.0676943	0.846093	1	NW_008988120.1	592085	595734	+	3649	-	-	K03626	NOG15154	K
gene11975	236.939	236.594	237.285	1.00292	0.00420379	0.983256	1	NW_008988120.1	596123	601498	+	5375	-	-	K12483	NOG09575	TU
gene11976	77.8895	67.9667	87.8122	1.29199	0.369594	0.0982032	0.658964	NW_008988120.1	605499	607222	+	1723	-	-	-	NOG21970	K
gene11977	205.577	234.754	176.401	0.751429	-0.412292	0.0514062	0.51439	NW_008988120.1	611572	613676	+	2104	-	GO:0006850;GO:0005743	-	NOG19798	S
gene11978	152.302	138.718	165.887	1.19586	0.258048	0.138456	0.746574	NW_008988120.1	615621	618675	+	3054	-	-	-	NOG154781;KOG1863	SO
gene11979	266.765	274.283	259.246	0.945179	-0.0813408	0.687244	1	NW_008988120.1	621379	624730	+	3351	-	-	K03687	NOG07861	O
gene11980	26.9752	30.6263	23.3241	0.76157	-0.392952	0.215868	0.850567	NW_008988120.1	624849	627603	-	2754	-	-	-	NOG23902	S
gene11981	90.4463	96.8431	84.0494	0.867893	-0.204412	0.356827	0.95554	NW_008988120.1	631830	638415	-	6585	-	-	K07466	-	-
gene11982	1435.73	1464.6	1406.87	0.960581	-0.0580201	0.696727	1	NW_008988120.1	646939	651356	+	4417	-	-	K16732	NOG01696	Z
gene11983	11.5845	11.1868	11.9823	1.07112	0.0991147	0.853304	1	NW_008988120.1	653971	658144	-	4173	-	GO:0008168;GO:0032259	K18848	NOG08092	R
gene11984	211.67	220.605	202.736	0.918997	-0.121867	0.484575	1	NW_008988120.1	674426	680696	-	6270	-	GO:0046872	-	NOG11071	R
gene11985	0.585386	0.739568	0.431204	0.583049	-0.778311	0.862955	1	NW_008988120.1	731025	733146	+	2121	-	-	-	COG2801;KOG0017	RL
gene11986	7.9401	13.9614	1.91882	0.137437	-2.86315	7.41775e-06	0.00126283	NW_008988120.1	739328	741457	-	2129	-	-	-	NOG10202	T
gene11987	0.0949638	0	0.189928	Inf	Inf	0.982938	1	NW_008988120.1	759894	763333	-	3439	-	-	-	NOG35357;NOG14912	R
gene11988	411.61	441.176	382.044	0.865967	-0.207616	0.198349	0.829159	NW_008988120.1	763643	767706	-	4063	-	GO:0008289;GO:0005615	-	NOG01133;KOG4160	V
gene11989	382.682	381.141	384.223	1.00809	0.0116175	0.936877	1	NW_008988120.1	768736	773215	-	4479	-	GO:0004721;GO:0006470	K15423	NOG14031	TG
gene11990	395.415	401.95	388.88	0.967483	-0.0476917	0.945539	1	NW_008988120.1	772844	776186	+	3342	-	GO:0005747	K03946	NOG23414	C
gene11991	488.193	509.742	466.645	0.915453	-0.127443	0.431918	0.983534	NW_008988120.1	777506	781139	+	3633	-	-	K08503	NOG10583	U
gene11992	545.62	554.573	536.666	0.967709	-0.0473545	0.771979	1	NW_008988120.1	782483	789476	+	6993	-	-	K03131	NOG04465	K
gene11993	553.204	504.825	601.583	1.19167	0.25298	0.0920641	0.641775	NW_008988120.1	791366	794580	-	3214	-	GO:0005874;GO:0009637;GO:0042802;GO:0009902;GO:0043621;GO:0003924;GO:0005525;GO:0007017;GO:0010020;GO:0009570	K03531	NOG02838	R
gene11994	209.595	225.318	193.871	0.860435	-0.216861	0.628476	1	NW_008988120.1	795055	797343	-	2288	-	GO:0033179;GO:0015991;GO:0016021;GO:0046961	K02153	NOG22967;NOG25828	C
gene11995	0.107982	0	0.215964	Inf	Inf	0.98294	1	NW_008988120.1	818245	819365	+	1120	-	-	-	-	-
gene11996	34.249	35.3163	33.1818	0.939561	-0.0899417	0.800955	1	NW_008988120.1	824276	825745	-	1469	-	GO:0016020	-	NOG15729;NOG08294	S
gene11997	17.4756	18.0712	16.8801	0.934089	-0.0983687	0.859499	1	NW_008988120.1	828033	829142	-	1109	-	GO:0016021;GO:0008374	-	NOG08294	S
gene11998	1208.69	1221.82	1195.56	0.978504	-0.0313498	0.772334	1	NW_008988120.1	829881	842300	-	12419	-	-	-	NOG09507	R
gene11999	174.954	172.541	177.367	1.02797	0.0397971	0.846749	1	NW_008988120.1	845648	851861	-	6213	-	-	K17275	NOG08308	Z
gene12	0.866327	1.08621	0.646444	0.595138	-0.748704	0.751541	1	NW_008988039.1	99262	101952	-	2690	-	-	K13216	NOG11905	R
gene120	899.447	835.911	962.983	1.15202	0.204161	0.176101	0.798826	NW_008988039.1	715252	720257	+	5005	-	GO:0004823;GO:0005524;GO:0002161;GO:0006429;GO:0006450;GO:0005739;GO:0009570;GO:0009793	K01869	NOG09843	J
gene1200	517.148	518.599	515.697	0.994405	-0.00809396	0.913665	1	NW_008988041.1	961401	963056	-	1655	-	-	-	NOG07152	R
gene12000	111.703	107.523	115.883	1.07775	0.108019	0.553713	1	NW_008988120.1	863591	866114	+	2523	-	-	K15223	NOG08123;NOG11096	K
gene12002	117.745	101.728	133.762	1.31489	0.394943	0.0447847	0.485329	NW_008988120.1	894582	900187	+	5605	-	-	-	NOG00962	C
gene12003	125.271	111.842	138.7	1.24014	0.310502	0.132167	0.735088	NW_008988120.1	908286	910460	+	2174	-	-	K06911	NOG10950	S
gene12004	60.2219	55.725	64.7189	1.1614	0.215862	0.390552	0.966251	NW_008988120.1	920526	924130	+	3604	-	-	K03714	NOG02937	S
gene12005	1686.64	1737.73	1635.56	0.941203	-0.087422	0.753263	1	NW_008988120.1	926125	928199	-	2074	-	GO:0005840;GO:0006412;GO:0003735	K02995	NOG00245	J
gene12006	62.0127	56.519	67.5064	1.1944	0.256289	0.281691	0.912318	NW_008988120.1	931065	933422	-	2357	-	-	K17790	NOG18011	U
gene12007	218.489	231.655	205.323	0.886329	-0.174086	0.360399	0.956654	NW_008988120.1	939072	941578	+	2506	-	GO:0005840;GO:0006412;GO:0003735	K02957	NOG19909	J
gene12008	156.188	81.7621	230.613	2.82054	1.49597	0.0205105	0.339009	NW_008988120.1	943095	948914	-	5819	-	-	K10400	NOG06046	Z
gene12009	739.875	754.737	725.013	0.960617	-0.0579673	0.7428	1	NW_008988120.1	977051	979332	+	2281	-	-	-	NOG02972	R
gene1201	812.102	805.274	818.931	1.01696	0.0242621	0.94463	1	NW_008988041.1	965234	966799	-	1565	-	GO:0003824;GO:0050662	-	NOG07152	R
gene12010	126.008	104.279	147.736	1.41674	0.502572	0.0798952	0.607915	NW_008988120.1	979748	984613	-	4865	-	GO:0010305;GO:0005622;GO:0009956;GO:0009965;GO:0010540;GO:0009933;GO:0009825;GO:0007264;GO:0005525	-	NOG02864	S
gene12011	327.769	311.203	344.336	1.10647	0.14596	0.395326	0.967773	NW_008988120.1	986093	989124	-	3031	-	-	K14411	NOG06098	A
gene12013	327.29	321.927	332.652	1.03331	0.0472771	0.764007	1	NW_008988121.1	3448	6657	+	3209	-	-	-	NOG07493	S
gene12014	119.35	124.266	114.434	0.920876	-0.118922	0.544421	1	NW_008988121.1	6971	10462	-	3491	-	-	-	NOG15781	S
gene12015	1267.2	1199.56	1334.84	1.11278	0.15417	0.322793	0.933143	NW_008988121.1	14873	24187	+	9314	-	-	K18670	NOG05556	T
gene12016	2369.44	2379.18	2359.7	0.991812	-0.0118619	0.919802	1	NW_008988121.1	27289	31750	+	4461	-	-	K03086	NOG09112	K
gene12017	666.212	653.423	679.002	1.03915	0.0553986	0.754049	1	NW_008988121.1	32461	35667	+	3206	-	GO:0016021	-	NOG07735	P
gene12018	848.409	822.022	874.796	1.0642	0.0897697	0.536669	1	NW_008988121.1	40148	44641	+	4493	-	GO:0005768;GO:0005840;GO:0003723;GO:0006412;GO:0003735;GO:0005802	K02988	NOG13621	J
gene12019	74.8014	76.861	72.7417	0.946406	-0.0794689	0.741417	1	NW_008988121.1	46515	49292	+	2777	-	GO:0006810;GO:0016021	-	NOG11062	R
gene1202	35.1723	36.7409	33.6036	0.91461	-0.128771	0.627836	1	NW_008988041.1	969212	971505	+	2293	-	-	-	-	-
gene12020	215.959	241.443	190.476	0.788906	-0.342074	0.0969207	0.656233	NW_008988121.1	51328	53403	+	2075	-	-	K03505	NOG22575	L
gene12021	186.701	195.438	177.963	0.910583	-0.135138	0.469195	0.998697	NW_008988121.1	58079	63778	+	5699	-	GO:0016021	-	NOG01001	T
gene12022	974.305	1030.67	917.937	0.890619	-0.16712	0.223458	0.857924	NW_008988121.1	70239	78769	+	8530	-	-	-	NOG05498	R
gene12023	810.092	819.335	800.848	0.977436	-0.0329253	0.822574	1	NW_008988121.1	80949	83150	+	2201	-	GO:0016021	-	NOG22780	S
gene12024	8.32303	9.67448	6.97157	0.720615	-0.4727	0.423351	0.980731	NW_008988121.1	85114	85990	-	876	-	-	K19761	NOG27210;NOG19315	S
gene12025	1683.89	1622.56	1745.23	1.07561	0.105149	0.476239	1	NW_008988121.1	88992	92210	-	3218	-	GO:0016773;GO:0015979;GO:0009507	-	NOG05554	G
gene12026	1340.81	1311.18	1370.44	1.04519	0.0637701	0.658544	1	NW_008988121.1	92527	96391	+	3864	-	GO:0015991;GO:0005794;GO:0005886;GO:0000221;GO:0009507;GO:0046961;GO:0000325	K02144	NOG04125	C
gene12027	8.72106	10.3363	7.10578	0.687455	-0.540662	0.302862	0.924469	NW_008988121.1	96698	97764	+	1066	-	-	-	NOG23165	S
gene12028	19.7565	22.7345	16.7786	0.738024	-0.43826	0.222964	0.857518	NW_008988121.1	100408	103184	+	2776	-	-	-	NOG01469	S
gene12029	371.457	427.012	315.901	0.739794	-0.434804	0.0502865	0.510687	NW_008988121.1	103513	106306	+	2793	-	GO:0005783;GO:0005886	-	NOG08806	S
gene1203	101.714	100.107	103.321	1.0321	0.0455891	0.757862	1	NW_008988041.1	971412	973864	-	2452	-	-	-	NOG09088	S
gene12030	18.1129	17.7408	18.4849	1.04194	0.0592771	0.924274	1	NW_008988121.1	106705	108639	-	1934	-	-	-	NOG01620	V
gene12031	71.2006	75.3854	67.0158	0.888975	-0.169785	0.444644	0.989937	NW_008988121.1	109360	112170	-	2810	-	-	-	NOG07992	S
gene12033	0.79561	0.582585	1.00864	1.73131	0.791865	0.773749	1	NW_008988121.1	118993	123176	+	4183	-	-	-	NOG22502;NOG09124	R
gene12034	622.886	652.812	592.96	0.908317	-0.138732	0.332772	0.938382	NW_008988121.1	124522	126153	+	1631	-	GO:0016310;GO:0046872;GO:0043647;GO:0000166;GO:0005622;GO:0051766	K00913	NOG00437;NOG25091	TG
gene12035	579.465	648.106	510.825	0.788181	-0.343401	0.0258995	0.379341	NW_008988121.1	129601	133196	-	3595	-	-	-	NOG04916	R
gene12036	269.755	297.965	241.546	0.810652	-0.302846	0.0717562	0.583392	NW_008988121.1	133490	136355	-	2865	-	GO:0016020;GO:0005484;GO:0030140;GO:0005770;GO:0045324;GO:0016192;GO:0061025;GO:0006623	K08488	NOG00034	U
gene12037	27.7128	27.8102	27.6154	0.992997	-0.0101387	1	1	NW_008988121.1	136498	138721	+	2223	-	GO:0000166;GO:0009735;GO:0003676	-	NOG08336	R
gene12038	710.087	778.858	641.316	0.823405	-0.280326	0.137231	0.744103	NW_008988121.1	140527	143910	+	3383	-	-	-	NOG05429	U
gene12039	90.0811	83.2996	96.8625	1.16282	0.217628	0.300394	0.922099	NW_008988121.1	144228	148571	+	4343	-	GO:0005794	-	NOG02188	WMG
gene12041	407.84	366.328	449.352	1.22664	0.29471	0.0842915	0.62065	NW_008988121.1	152405	157783	+	5378	-	-	-	NOG03814	G
gene12042	527.38	529.553	525.207	0.991792	-0.0118901	0.959231	1	NW_008988121.1	158146	163990	-	5844	-	GO:0032040;GO:0009880;GO:0005730;GO:0051301;GO:0006364;GO:0009793	K14555	NOG07918	A
gene12043	517.557	537.726	497.389	0.924988	-0.112494	0.531385	1	NW_008988121.1	168394	173572	+	5178	-	GO:0008152;GO:0016874	K01904	NOG03431	H
gene12044	119.02	126.04	111.999	0.888599	-0.170396	0.407545	0.972496	NW_008988121.1	174075	178248	+	4173	-	-	K17681	NOG14307	O
gene12045	553.287	541.988	564.586	1.0417	0.0589334	0.726042	1	NW_008988121.1	179233	183430	-	4197	-	-	K04683	NOG06550	K
gene12046	163.977	165.639	162.316	0.979939	-0.0292365	0.8719	1	NW_008988121.1	186714	189415	+	2701	-	-	K18735	NOG12742	S
gene12047	253.489	236.981	269.997	1.13932	0.188172	0.289334	0.915501	NW_008988121.1	189494	190602	-	1108	-	-	-	NOG23620	S
gene12048	225.297	233.442	217.152	0.930219	-0.104357	0.534819	1	NW_008988121.1	191682	195802	-	4120	-	-	-	NOG09960	R
gene12049	394.822	427.738	361.906	0.846093	-0.241112	0.310967	0.927572	NW_008988121.1	197007	199545	-	2538	-	GO:0009055;GO:0005747;GO:0009735;GO:0055114;GO:0008137;GO:0050897	K11352	NOG01725	C
gene1205	240.896	260.635	221.156	0.848527	-0.236967	0.229299	0.864111	NW_008988041.1	978151	980950	-	2799	-	-	-	NOG03883	O
gene12050	438.262	481.078	395.446	0.822	-0.28279	0.0727346	0.585738	NW_008988121.1	199692	203221	+	3529	-	-	K10601	NOG07581	O
gene12051	175.406	153.226	197.585	1.2895	0.366814	0.302631	0.924239	NW_008988121.1	204804	207835	+	3031	-	-	K05909	NOG01890	Q
gene12053	17.1486	15.0251	19.2722	1.28267	0.359147	0.381289	0.964077	NW_008988121.1	210518	211321	-	803	-	GO:0009058;GO:0003824;GO:0030170	K00814	NOG07867	E
gene12054	227.118	266.226	188.011	0.706209	-0.501833	0.0410562	0.468439	NW_008988121.1	213912	216347	-	2435	-	GO:0046923;GO:0016021;GO:0005789;GO:0015031;GO:0006621	K10949	NOG01926	U
gene12055	1115.55	1069.31	1161.8	1.08649	0.119676	0.431864	0.983534	NW_008988121.1	218178	229693	+	11515	-	-	K14290	NOG03806	YU
gene12056	257.02	322.798	191.241	0.592448	-0.75524	0.0295471	0.401878	NW_008988121.1	229984	232100	-	2116	-	GO:0008152;GO:0016758	-	NOG03830	CG
gene12057	462.432	470.486	454.377	0.965762	-0.0502602	0.77387	1	NW_008988121.1	238921	241674	+	2753	-	-	K07977	NOG00140	U
gene12058	983.973	1001.67	966.277	0.964668	-0.0518956	0.702321	1	NW_008988121.1	278944	284647	+	5703	-	GO:0015969	-	NOG09679	T
gene12059	262.423	274.747	250.1	0.910293	-0.135597	0.448498	0.9923	NW_008988121.1	284909	288344	-	3435	-	GO:0030362;GO:0030289;GO:0050790	K15425	NOG19448	R
gene1206	0.619343	0	1.23869	Inf	Inf	0.147115	0.758662	NW_008988041.1	986317	987026	+	709	-	-	-	-	-
gene12060	478.407	468.673	488.142	1.04154	0.0587194	0.814607	1	NW_008988121.1	288911	297236	-	8325	-	-	-	NOG09345	R
gene12061	78.2107	47.2595	109.162	2.30984	1.20779	0.0445732	0.484586	NW_008988121.1	303887	311761	-	7874	-	-	K06228	NOG00231	T
gene12062	75.4669	68.4907	82.4431	1.20371	0.267489	0.236743	0.871398	NW_008988121.1	314176	316974	-	2798	-	-	-	NOG23761;NOG106701	S
gene12063	366.91	394.252	339.568	0.861297	-0.215418	0.172405	0.794104	NW_008988121.1	318135	322855	+	4720	-	-	-	NOG05246	S
gene12064	49.2294	49.6237	48.8352	0.984111	-0.023107	0.954255	1	NW_008988121.1	323990	329597	+	5607	-	-	-	NOG11077	M
gene12065	184.332	194.903	173.76	0.891523	-0.165657	0.424791	0.980906	NW_008988121.1	330456	332018	+	1562	-	GO:0016310;GO:0005524;GO:0046177;GO:0046316	K00851	NOG20039	G
gene12066	102.75	82.0115	123.488	1.50574	0.590473	0.0721202	0.584111	NW_008988121.1	332163	334798	-	2635	-	GO:0010997;GO:0097027;GO:0050790	K03363	NOG03859	D
gene12067	219.047	235.882	202.211	0.857258	-0.222199	0.197851	0.828837	NW_008988121.1	335429	337919	-	2490	-	GO:0016021	-	NOG16671	S
gene12068	5087.68	5581.84	4593.52	0.822941	-0.281139	0.0556913	0.530428	NW_008988121.1	338920	341041	-	2121	-	GO:0005506;GO:0016021	-	NOG05247	S
gene12069	296.594	365	228.188	0.625173	-0.677673	0.000496955	0.0343078	NW_008988121.1	343029	346567	+	3538	-	-	-	NOG25660	S
gene1207	228.098	247.21	208.986	0.845376	-0.242335	0.139952	0.748116	NW_008988041.1	988014	989298	-	1284	-	-	-	-	-
gene12070	11.4704	11.3061	11.6348	1.02908	0.0413493	0.902549	1	NW_008988121.1	354835	355379	+	544	-	-	-	-	-
gene12071	41.0405	40.5066	41.5744	1.02636	0.0375383	0.886871	1	NW_008988121.1	379595	381757	-	2162	-	-	-	NOG05086	R
gene12072	164.159	168.444	159.874	0.949127	-0.0753267	0.712979	1	NW_008988121.1	369567	372188	-	2621	-	GO:0016020	-	NOG04191	S
gene12073	112.693	103.522	121.863	1.17717	0.235319	0.224617	0.859658	NW_008988121.1	372896	376285	-	3389	-	-	-	NOG03950	R
gene12074	977.196	965.345	989.047	1.02455	0.0349949	0.756651	1	NW_008988121.1	376587	378757	+	2170	-	-	K02873	NOG05284	J
gene12075	334.714	305.618	363.81	1.19041	0.251458	0.224045	0.858289	NW_008988121.1	381823	387808	+	5985	-	-	-	NOG02546	R
gene12077	392.583	406.302	378.864	0.932469	-0.100873	0.548726	1	NW_008988121.1	388029	390822	-	2793	-	GO:0005634;GO:0006355;GO:0043486	K11664	NOG00959	R
gene12078	225.785	237.291	214.279	0.903025	-0.147162	0.468032	0.998591	NW_008988121.1	390932	392647	+	1715	-	GO:0016021	-	NOG13430	S
gene12079	5.05888	6.59125	3.5265	0.535027	-0.902317	0.206611	0.838193	NW_008988121.1	392560	393753	-	1193	-	-	-	NOG10509;NOG20256	S
gene12080	1332.5	1277.11	1387.89	1.08675	0.120015	0.455297	0.995035	NW_008988121.1	396055	405850	-	9795	-	-	K17263	NOG07642	R
gene12081	1481.66	1453.45	1509.87	1.03881	0.0549379	0.74734	1	NW_008988121.1	410258	426067	+	15809	-	-	K16803	NOG11723	Z
gene12082	70.7211	72.329	69.1131	0.955538	-0.0656147	0.799988	1	NW_008988121.1	427374	429951	-	2577	-	-	-	NOG02262	S
gene12083	419.191	422.92	415.462	0.982365	-0.0256689	0.849626	1	NW_008988121.1	430831	436644	-	5813	-	GO:1990316;GO:0006914	K08331	NOG04784	U
gene12084	485.972	449.456	522.488	1.16249	0.217218	0.160202	0.776952	NW_008988121.1	450571	454230	-	3659	-	GO:0016021	-	NOG04324	R
gene12085	51.7445	52.2793	51.2097	0.979542	-0.0298209	0.97116	1	NW_008988121.1	456518	459405	+	2887	-	-	-	NOG10609	S
gene12086	21.1399	21.1178	21.162	1.0021	0.0030208	0.985594	1	NW_008988121.1	459471	461124	-	1653	-	-	-	NOG14662	R
gene12087	292.578	325.886	259.271	0.795585	-0.329911	0.0524614	0.5182	NW_008988121.1	461151	463634	-	2483	-	-	-	NOG16984	S
gene12088	95.9077	103.471	88.3447	0.853813	-0.228008	0.379648	0.963499	NW_008988121.1	465500	467921	+	2421	-	-	K03537	NOG20248	J
gene12089	28.0726	29.1721	26.973	0.924614	-0.113076	0.802399	1	NW_008988121.1	470359	471849	+	1490	-	GO:0016021	-	NOG05782	S
gene1209	41.0213	37.8088	44.2338	1.16994	0.22643	0.489538	1	NW_008988041.1	992390	995898	-	3508	-	GO:0004674;GO:0005524;GO:0006468	K03097	NOG00919	T
gene12090	4.89601	5.8711	3.92091	0.667832	-0.582444	0.48964	1	NW_008988121.1	474156	476085	+	1929	-	-	-	NOG05782	S
gene12091	1.18301	1.76316	0.602863	0.341921	-1.54826	0.42023	0.979362	NW_008988121.1	478475	479783	+	1308	-	-	-	NOG05782	S
gene12092	432.541	422.945	442.138	1.04538	0.0640274	0.707154	1	NW_008988121.1	482083	487878	-	5795	-	GO:0045910;GO:0005524;GO:0006298;GO:0030983;GO:0090305;GO:0004519;GO:0016887	-	NOG11379	L
gene12093	0.098835	0.19767	0	0	-Inf	1	1	NW_008988121.1	488111	489519	-	1408	-	-	-	NOG23238	R
gene12094	0.0873431	0.174686	0	0	-Inf	1	1	NW_008988121.1	491194	491721	+	527	-	-	-	-	-
gene12095	159.097	178.948	139.246	0.778135	-0.361908	0.0764113	0.597542	NW_008988121.1	492278	494441	-	2163	-	-	-	NOG03527	S
gene12096	206.183	200.488	211.878	1.05681	0.0797178	0.674148	1	NW_008988121.1	496526	500013	-	3487	-	-	-	NOG05523	C
gene12097	1789.35	1712.55	1866.16	1.0897	0.123925	0.383988	0.965341	NW_008988121.1	501164	503049	-	1885	-	GO:0005840;GO:0006412;GO:0003735;GO:0019843	K02940	NOG00951	J
gene12098	4.39304	4.35955	4.42653	1.01536	0.0219962	1	1	NW_008988121.1	507662	511043	+	3381	-	-	-	NOG07703	K
gene12099	193.829	221.771	165.886	0.748005	-0.418881	0.0162582	0.301226	NW_008988121.1	519585	522837	+	3252	-	GO:0005634;GO:0003677;GO:0006355;GO:0016021	-	NOG05505	S
gene121	172.686	190.775	154.598	0.810366	-0.303354	0.082502	0.61554	NW_008988039.1	723000	726143	+	3143	-	GO:0008375;GO:0016021	-	NOG14618	S
gene1210	1293.61	1293.69	1293.53	0.999881	-0.000171412	0.891459	1	NW_008988041.1	998191	1001153	+	2962	-	GO:0003723;GO:0006412;GO:0016021;GO:0003735;GO:0015935	K02980	NOG24817;COG0199	J
gene12100	3.52031	2.65611	4.38451	1.65073	0.723102	0.430128	0.982448	NW_008988121.1	523371	525436	+	2065	-	GO:0016787;GO:0008152	K14664	NOG03368	E
gene12101	8.76104	10.9058	6.61632	0.606682	-0.720989	0.365718	0.958894	NW_008988121.1	529779	531861	+	2082	-	-	-	NOG09704	P
gene12102	1.50889	0.721728	2.29605	3.18132	1.66963	0.306394	0.925944	NW_008988121.1	534295	535417	+	1122	-	-	-	NOG20175	P
gene12103	1003.58	1031.65	975.502	0.945571	-0.0807421	0.554794	1	NW_008988121.1	538573	543702	+	5129	-	-	-	NOG20010	S
gene12106	517.284	504.276	530.292	1.05159	0.0725746	0.585871	1	NW_008988121.1	549653	551226	-	1573	-	-	K03626	NOG18718	K
gene12107	0.268135	0.346342	0.189928	0.548382	-0.866747	1	1	NW_008988121.1	551912	552274	-	362	-	-	-	NOG21330;NOG23344	S
gene12108	1.0875	1.75441	0.420583	0.239729	-2.06053	0.287156	0.915099	NW_008988121.1	565983	568996	+	3013	-	-	K13066	NOG09300	R
gene12109	75.8044	82.2563	69.3526	0.843128	-0.246176	0.269707	0.904113	NW_008988121.1	569637	570986	-	1349	-	-	-	NOG21330;NOG23344	S
gene12110	0.303542	0.607084	0	0	-Inf	0.525358	1	NW_008988121.1	581763	586615	+	4852	-	GO:0047763;GO:0009809;GO:0032259;GO:0046983	K13066	NOG09300	R
gene12115	0.500239	0.785237	0.21524	0.274108	-1.86718	0.636686	1	NW_008988121.1	631423	635647	+	4224	-	-	K13066	NOG09300	R
gene12117	4.19662	4.52604	3.86719	0.854431	-0.226963	0.848469	1	NW_008988121.1	661530	665467	+	3937	-	-	K13066	NOG09300	R
gene12118	99.0495	112.444	85.6553	0.761761	-0.392589	0.0507921	0.511822	NW_008988121.1	668993	670335	-	1342	-	-	-	-	-
gene12119	44.2924	43.9203	44.6646	1.01695	0.0242443	0.959342	1	NW_008988121.1	670388	671743	-	1355	-	-	-	-	-
gene1212	2.61484	1.32427	3.90542	2.94912	1.56028	0.132026	0.734899	NW_008988041.1	1002286	1003743	+	1457	-	-	-	NOG25272	R
gene12120	222.047	254.196	189.899	0.747057	-0.42071	0.0138104	0.277244	NW_008988121.1	672320	674935	-	2615	-	GO:0046872	K11968	KOG1815;NOG09905	O
gene12121	661.991	1145.27	178.711	0.156043	-2.67998	1.38712e-10	9.9145e-08	NW_008988121.1	679229	686112	-	6883	-	GO:0046872;GO:0009620;GO:0055114;GO:0009617;GO:0016491	-	NOG12867;NOG03656	Q
gene12123	0.193799	0.19767	0.189928	0.960831	-0.0576448	1	1	NW_008988121.1	717351	717890	+	539	-	-	-	NOG24859;NOG23935;NOG21505	O
gene12124	277.222	293.383	261.06	0.889828	-0.168401	0.309949	0.927572	NW_008988121.1	728804	730030	+	1226	-	-	-	NOG16162	S
gene12125	584.261	589.561	578.961	0.98202	-0.0261759	0.854108	1	NW_008988121.1	733120	734163	-	1043	-	GO:0016021	-	NOG09854	S
gene12126	2130.14	2310.39	1949.88	0.843961	-0.244751	0.124883	0.718687	NW_008988121.1	738064	741868	-	3804	-	GO:0000160;GO:0005622	K12130	NOG02322	K
gene12127	696.28	639.818	752.742	1.1765	0.234496	0.13233	0.735597	NW_008988121.1	745852	747987	+	2135	-	GO:0044238;GO:0009534;GO:0009570	-	NOG09172	J
gene12128	179.445	165.543	193.347	1.16795	0.22398	0.209537	0.841919	NW_008988121.1	748065	750028	-	1963	-	GO:0009508;GO:0006355;GO:0005739;GO:0003690;GO:0009507	-	NOG00771;NOG13662	OK
gene12129	81.1892	76.7547	85.6237	1.11555	0.157756	0.482735	1	NW_008988121.1	750050	753059	-	3009	-	-	-	NOG24691	S
gene1213	393.618	402.662	384.573	0.955075	-0.0663139	0.683249	1	NW_008988041.1	1009777	1014996	+	5219	-	-	-	NOG03262	S
gene12130	8.98874	9.8823	8.09518	0.819159	-0.287784	0.577263	1	NW_008988121.1	757279	760255	+	2976	-	-	-	NOG05379	I
gene12131	14.5854	15.8722	13.2986	0.837854	-0.25523	0.615903	1	NW_008988121.1	760294	761079	-	785	-	-	-	NOG26942	S
gene12132	0.464463	0.928927	0	0	-Inf	0.276725	0.909739	NW_008988121.1	763213	764793	-	1580	-	-	K02942	NOG22966	J
gene12133	838.317	867.04	809.595	0.933746	-0.0988979	0.504514	1	NW_008988121.1	765203	770410	-	5207	-	-	K12890	NOG08290	A
gene12134	99.1009	99.3705	98.8312	0.994573	-0.00785085	0.915509	1	NW_008988121.1	779745	783108	+	3363	-	-	-	NOG05173	R
gene12135	1.31314	0.213558	2.41273	11.2978	3.49797	0.200573	0.831022	NW_008988121.1	783595	785219	-	1624	-	-	-	NOG16453	R
gene12137	0.214399	0.213558	0.21524	1.00788	0.0113173	1	1	NW_008988121.1	793555	794049	+	494	-	-	-	NOG36448;NOG23884	S
gene12138	11.8119	14.4054	9.21838	0.639923	-0.644029	0.237176	0.872161	NW_008988121.1	794643	796731	-	2088	-	-	K13993	NOG18145	O
gene12139	19.4897	17.6362	21.3432	1.21019	0.275237	0.555441	1	NW_008988121.1	799028	801580	+	2552	-	-	-	NOG00341	S
gene1214	2.35783	1.74913	2.96652	1.696	0.762132	0.568482	1	NW_008988041.1	1020867	1022047	-	1180	-	-	-	NOG19318;NOG34368	S
gene12140	82.2568	81.3863	83.1274	1.02139	0.030539	0.924823	1	NW_008988121.1	807318	810576	-	3258	-	GO:0006351	-	NOG11081	K
gene12141	120.258	140.922	99.5948	0.706736	-0.500756	0.170387	0.791512	NW_008988121.1	816914	818751	-	1837	-	GO:0016021	-	NOG25572	S
gene12142	903.055	855.395	950.716	1.11144	0.152424	0.317203	0.930614	NW_008988121.1	819450	825888	-	6438	-	-	-	NOG00539	S
gene12143	228.007	250.354	205.661	0.821482	-0.283699	0.0840446	0.619991	NW_008988121.1	830902	835796	+	4894	-	GO:0004674;GO:0005524;GO:0006468	-	NOG03910	T
gene12144	473.373	643.745	303.002	0.470687	-1.08716	1.12676e-11	1.06591e-08	NW_008988121.1	838401	839310	-	909	-	GO:0009733	K14488	NOG23945;NOG23894	S
gene12145	0.677311	0.91577	0.438853	0.479217	-1.06125	0.705696	1	NW_008988121.1	845166	846128	-	962	-	GO:0016021	-	NOG17809	S
gene12147	24.44	25.5322	23.3479	0.914449	-0.129025	0.872126	1	NW_008988121.1	858912	860299	+	1387	-	GO:0005634;GO:0006355;GO:0043565;GO:0003700	K09338	NOG17654	K
gene12149	286.34	262.027	310.653	1.18558	0.24559	0.138186	0.746139	NW_008988121.1	861105	863695	+	2590	-	GO:0055114;GO:0016491	K05275	NOG07025	C
gene1215	104.694	113.859	95.5288	0.839012	-0.253237	0.1892	0.817333	NW_008988041.1	1028674	1029946	-	1272	-	GO:0046872	-	NOG19434	R
gene12150	693.112	732.101	654.124	0.893489	-0.162478	0.345377	0.947498	NW_008988121.1	863666	865703	-	2037	-	GO:0005840;GO:0006412;GO:0003735	K02927	COG1552;NOG17380	J
gene12151	31.441	28.8842	33.9979	1.17704	0.235167	0.446848	0.991269	NW_008988121.1	867607	869577	+	1970	-	-	K01057	NOG00075	G
gene12152	559.824	586.855	532.793	0.90788	-0.139427	0.346388	0.947671	NW_008988121.1	874102	878308	+	4206	-	-	-	NOG02849	T
gene12153	123.533	142.775	104.291	0.730458	-0.453126	0.0295391	0.401878	NW_008988121.1	881050	882775	-	1725	-	GO:0046872;GO:0020037;GO:0016021	-	NOG18267	C
gene12154	64.3263	72.2093	56.4433	0.781662	-0.355383	0.123845	0.715982	NW_008988121.1	885428	889314	-	3886	-	GO:0055085;GO:0016021	-	NOG12909	P
gene12155	946.194	964.08	928.309	0.962896	-0.0545485	0.748739	1	NW_008988121.1	895145	898334	+	3189	-	GO:0005524	-	NOG07224	O
gene12156	89.5042	86.0239	92.9846	1.08092	0.112253	0.767773	1	NW_008988121.1	901741	903949	+	2208	-	-	K08900	NOG04647	O
gene12157	309.263	311.471	307.055	0.985823	-0.0205989	0.957268	1	NW_008988121.1	904933	908752	+	3819	-	-	K18466	NOG08556	U
gene12158	670.464	644.707	696.221	1.0799	0.110902	0.457218	0.995658	NW_008988121.1	908372	910420	-	2048	-	-	-	NOG00138	R
gene12159	578.579	551.624	605.533	1.09773	0.134522	0.400867	0.96949	NW_008988121.1	912550	915907	+	3357	-	-	-	NOG08855	G
gene1216	915.943	934.793	897.094	0.959671	-0.0593886	0.717074	1	NW_008988041.1	1035419	1038950	+	3531	-	GO:0003999;GO:0006168;GO:0009116;GO:0005737	K00759	NOG11521	F
gene12160	639.692	631.322	648.063	1.02652	0.0377581	0.843383	1	NW_008988121.1	920963	930663	-	9700	-	-	K20473	NOG02386	S
gene12161	192.983	201.562	184.403	0.914869	-0.128363	0.691324	1	NW_008988121.1	932457	936873	+	4416	-	GO:0016567;GO:0004842	-	NOG08794;NOG11128	S
gene12162	389.425	396.943	381.907	0.962121	-0.0557098	0.722118	1	NW_008988121.1	936939	940557	-	3618	-	GO:0055085;GO:0016021	-	NOG13653	P
gene12163	318.33	319.813	316.847	0.990725	-0.0134435	0.943584	1	NW_008988121.1	942757	946607	-	3850	-	GO:0000398;GO:0000166;GO:0017069	-	NOG18776	R
gene12164	99.5758	106.252	92.9001	0.874342	-0.193731	0.402316	0.96949	NW_008988121.1	948629	949690	+	1061	-	-	-	NOG23108	R
gene12165	9.44701	10.0343	8.85974	0.882948	-0.1796	0.763229	1	NW_008988121.1	951041	953149	+	2108	-	-	-	NOG19860	R
gene12166	15.6059	16.8845	14.3274	0.848552	-0.236925	0.577451	1	NW_008988121.1	953846	954616	+	770	-	-	-	NOG19860	R
gene12167	28.7174	28.0486	29.3862	1.04769	0.0672078	0.822817	1	NW_008988121.1	954649	956530	+	1881	-	-	-	-	-
gene12168	64.8916	64.8776	64.9055	1.00043	0.000621621	0.981268	1	NW_008988121.1	962861	964658	-	1797	-	GO:0003677;GO:0006355	-	NOG16481;NOG15280	KR
gene12169	322.825	308.77	336.879	1.09103	0.125697	0.432451	0.983849	NW_008988121.1	969814	973075	-	3261	-	GO:0008408;GO:0090305;GO:0003676	K09122	NOG00475	L
gene12172	384.607	382.728	386.485	1.00982	0.0140923	0.976035	1	NW_008988121.1	985150	989860	+	4710	-	-	-	NOG01452	R
gene12173	13.0775	13.9169	12.2382	0.879377	-0.185446	0.714179	1	NW_008988122.1	15	3238	+	3223	-	-	K09008	NOG12889	S
gene12174	41.5681	54.7062	28.43	0.519684	-0.944293	0.00113485	0.0586839	NW_008988122.1	5008	7668	+	2660	-	-	-	NOG26312	S
gene12176	308.094	313.461	302.727	0.965757	-0.0502683	0.733858	1	NW_008988122.1	19878	29529	-	9651	-	GO:0006886;GO:0030127;GO:0008270;GO:0006888	K14006	NOG00965	U
gene12177	1257.26	1123.14	1391.38	1.23884	0.308986	0.0325704	0.419206	NW_008988122.1	33171	34182	-	1011	-	-	K02906	NOG02860	J
gene12178	362.32	334.771	389.869	1.16458	0.219815	0.175674	0.798302	NW_008988122.1	35106	41793	-	6687	-	-	K00963	NOG05923;NOG04767	JG
gene12179	0.684364	0.948144	0.420583	0.443585	-1.17272	0.704348	1	NW_008988122.1	44381	50619	-	6238	-	-	K08472	NOG06480	S
gene1218	130.906	130.955	130.857	0.999252	-0.00107901	0.98748	1	NW_008988041.1	1053566	1057583	+	4017	-	-	K18667	KOG4501;NOG04674	K
gene12180	42.9317	40.319	45.5444	1.1296	0.175815	0.568912	1	NW_008988122.1	52812	56637	+	3825	-	GO:0003723	-	NOG11148	S
gene12181	366.691	374.313	359.068	0.959273	-0.059987	0.691637	1	NW_008988122.1	67417	72759	-	5342	-	GO:0005634	-	KOG1911;NOG14474	B
gene12182	143.443	148.257	138.629	0.935057	-0.0968735	0.659886	1	NW_008988122.1	79486	81805	+	2319	-	-	-	NOG23589	K
gene12184	1050.15	1055.15	1045.16	0.990536	-0.0137185	0.882284	1	NW_008988122.1	83961	86553	-	2592	-	GO:0009941;GO:0016788	-	NOG39041	S
gene12186	20.7269	30.3569	11.0968	0.365545	-1.45188	0.00314933	0.114342	NW_008988122.1	107079	112946	+	5867	-	-	-	-	-
gene12187	143.901	142.073	145.729	1.02574	0.036659	0.873486	1	NW_008988122.1	164074	167043	+	2969	-	-	-	NOG12302	S
gene12188	108.108	101.086	115.129	1.13892	0.187667	0.35832	0.955809	NW_008988122.1	167496	170125	-	2629	-	GO:0048487;GO:0005829;GO:0007021;GO:0007023	K17292	NOG21227	O
gene12189	4.20067	6.08871	2.31264	0.379824	-1.3966	0.0787381	0.605194	NW_008988122.1	171743	185864	-	14121	-	GO:0035235;GO:0016021;GO:0004970;GO:0006811	K05387	NOG129874;KOG1052;NOG11172	TPE
gene1219	735.659	702.016	769.303	1.09585	0.132047	0.340753	0.944338	NW_008988041.1	1058136	1061764	-	3628	-	-	-	NOG01813	Z
gene12191	42.5177	38.7801	46.2553	1.19276	0.254302	0.380843	0.963933	NW_008988122.1	200293	215329	-	15036	-	-	-	NOG01018	S
gene12192	10.4188	10.496	10.3415	0.985279	-0.0213964	0.93962	1	NW_008988122.1	219295	222271	+	2976	-	GO:0016021	-	NOG03433	S
gene12194	50.1092	46.4465	53.772	1.15772	0.211284	0.451992	0.994638	NW_008988122.1	231484	233128	-	1644	-	-	K15283	NOG09442	G
gene12195	30.5701	27.2004	33.9398	1.24777	0.31935	0.300466	0.922099	NW_008988122.1	237346	242881	+	5535	-	-	-	NOG03836	S
gene12196	0.106779	0.213558	0	0	-Inf	1	1	NW_008988122.1	245534	248573	+	3039	-	-	-	NOG00597	O
gene12197	0.322019	0.213558	0.43048	2.01575	1.01132	0.965299	1	NW_008988122.1	250285	251659	+	1374	-	GO:0006508;GO:0016021;GO:0004190	-	NOG00597	O
gene12198	55.0608	57.095	53.0266	0.928743	-0.106648	0.636402	1	NW_008988122.1	251733	257273	-	5540	-	-	-	NOG00488	R
gene12199	114.734	105.883	123.585	1.16718	0.223031	0.257269	0.893855	NW_008988122.1	257923	267177	-	9254	-	-	-	NOG04157	OT
gene122	0.878965	0.543713	1.21422	2.2332	1.15911	0.630184	1	NW_008988039.1	726201	727400	-	1199	-	-	-	NOG02180	R
gene1220	8.13906	10.096	6.18208	0.612327	-0.707625	0.240069	0.876158	NW_008988041.1	1064502	1066985	+	2483	-	-	K18811	NOG15651;NOG00508;NOG09414	D
gene12200	0.0873431	0.174686	0	0	-Inf	1	1	NW_008988122.1	293246	294540	-	1294	-	-	-	NOG10570	R
gene12201	0.932477	0.542198	1.32276	2.43962	1.28666	0.625454	1	NW_008988122.1	302711	304210	-	1499	-	GO:0050896	-	NOG32911	T
gene12202	4.52085	3.75003	5.29168	1.4111	0.496821	0.582255	1	NW_008988122.1	304226	305710	-	1484	-	-	-	NOG32911;NOG38372	TR
gene12203	33.7961	31.6691	35.9232	1.13433	0.18184	0.567792	1	NW_008988122.1	309368	314031	-	4663	-	GO:0043531;GO:0007165;GO:0006952	-	NOG32911	T
gene12205	207.433	190.778	224.088	1.1746	0.23217	0.210045	0.842811	NW_008988122.1	316918	322477	-	5559	-	GO:0016740	-	NOG27898;NOG11965	CG
gene12206	0.495903	0.585914	0.405892	0.69275	-0.529594	1	1	NW_008988122.1	322659	323325	+	666	-	-	-	NOG33002;NOG26508	R
gene12207	2.19929	2.34047	2.05812	0.879363	-0.18547	0.998489	1	NW_008988122.1	323416	324398	-	982	-	-	K00799	NOG18752	O
gene12208	121.712	131.391	112.032	0.852656	-0.229965	0.313907	0.928484	NW_008988122.1	328867	331540	+	2673	-	GO:0016272;GO:0006457;GO:0051082	-	NOG24970	O
gene12209	237.654	277.344	197.964	0.713785	-0.486438	0.0491952	0.506868	NW_008988122.1	331948	334445	-	2497	-	GO:0005509	-	NOG16427	S
gene1221	0.829044	0.773458	0.884629	1.14373	0.193749	1	1	NW_008988041.1	1066965	1068482	+	1517	-	-	K18811	NOG15651;NOG09414	D
gene12210	26.5434	21.5069	31.5799	1.46836	0.554205	0.0774883	0.600707	NW_008988122.1	341291	348727	-	7436	-	GO:0055085;GO:0016021	-	NOG03580;NOG32573	M
gene12211	46.4106	40.6273	52.194	1.2847	0.361434	0.159673	0.775905	NW_008988122.1	371290	373275	-	1985	-	-	-	NOG22905	R
gene12212	54.915	52.2273	57.6027	1.10293	0.141335	0.573797	1	NW_008988122.1	375079	379301	+	4222	-	-	-	NOG01943	R
gene12213	167.427	171.59	163.263	0.951473	-0.0717659	0.620148	1	NW_008988122.1	379479	381902	-	2423	-	-	-	NOG05100	R
gene12214	98.8928	110.332	87.4537	0.792642	-0.335258	0.403973	0.970198	NW_008988122.1	382773	384969	-	2196	-	GO:0045330;GO:0030599;GO:0005618;GO:0045490;GO:0016021;GO:0004857;GO:0043086;GO:0042545	-	NOG05100	R
gene12215	83.4096	69.7564	97.0628	1.39145	0.476593	0.0776108	0.601366	NW_008988122.1	386359	395862	-	9503	-	GO:0090304	K08991	NOG02943	L
gene12216	2191.05	2234.31	2147.78	0.961269	-0.0569874	0.710592	1	NW_008988122.1	399429	407863	+	8434	-	-	-	NOG08187	S
[truncated: 30,166 more rows]
