# Supplementary material for: Transcriptomics analysis of field-droughted pear (Pyrus spp.) reveals potential drought stress genes and metabolic pathways
Source: PeerJ. 2022 Mar 18;10:e12921. doi: 10.7717/peerj.12921 (PMC8935990; doi:10.7717/peerj.12921)
Supplement: Supplemental Information 6 [file peerj-10-12921-s006.xlsx]

## Sheet: Sheet1
Supplementary Table S3. Significantly enriched pathway in KEGG
PathwayID	Pathway	Level1	Level2	Up_number	Down_number	DEG_number	total_number	Pvalue	FDR	Up_gene	Down_gene	URL
pxb00902	Monoterpenoid biosynthesis	Metabolism	Metabolism of terpenoids and polyketides	0	6	6	21	2.42208e-05	0.00188922	-	gene18404,gene39888,gene39889,gene10009,gene10010,gene237	http://www.kegg.jp/kegg-bin/show_pathway?map00902/K15086%09%23FFFFFF,green/K15095%09%23FFFFFF,green/
pxb00941	Flavonoid biosynthesis	Metabolism	Biosynthesis of other secondary metabolites	0	8	8	75	0.00164948	0.0412058	-	gene7767,gene7762,gene3879,gene7261,gene10701,gene34704,gene6358,gene7760	http://www.kegg.jp/kegg-bin/show_pathway?map00941/K00660%09%23FFFFFF,green/K13065%09%23FFFFFF,green/K13081%09%23FFFFFF,green/
pxb00904	Diterpenoid biosynthesis	Metabolism	Metabolism of terpenoids and polyketides	2	4	6	45	0.00199488	0.0412058	gene41888,gene20215	gene7043,gene17357,gene25048,gene196	http://www.kegg.jp/kegg-bin/show_pathway?map00904/K05282%09%23FFFFFF,red/K04125%09%23FFFFFF,green/
pxb00270	Cysteine and methionine metabolism	Metabolism	Amino acid metabolism	7	5	12	154	0.00211312	0.0412058	gene2404,gene28318,gene35672,gene14362,gene32271,gene13762,gene14361	gene26419,gene10094,gene33221,gene17388,gene9132	http://www.kegg.jp/kegg-bin/show_pathway?map00270/K00025%09%23FFFFFF,red/K00899%09%23FFFFFF,green/K13034%09%23FFFFFF,green/K01762%09%23FFFFFF,purple/K01611%09%23FFFFFF,red/K05933%09%23FFFFFF,green/K00558%09%23FFFFFF,red/K01761%09%23FFFFFF,green/
pxb00940	Phenylpropanoid biosynthesis	Metabolism	Biosynthesis of other secondary metabolites	2	16	18	303	0.00409513	0.063884	gene34613,gene40665	gene16611,gene34224,gene12296,gene20836,gene7261,gene16460,gene12299,gene12302,gene6470,gene28528,gene31226,gene34963,gene10701,gene36152,gene34704,gene2386	http://www.kegg.jp/kegg-bin/show_pathway?map00940/K00083%09%23FFFFFF,green/K09755%09%23FFFFFF,green/K05349%09%23FFFFFF,red/K09753%09%23FFFFFF,green/K13066%09%23FFFFFF,green/K00430%09%23FFFFFF,green/K13065%09%23FFFFFF,green/K12356%09%23FFFFFF,red/
pxb00906	Carotenoid biosynthesis	Metabolism	Metabolism of terpenoids and polyketides	0	6	6	56	0.00605686	0.0787392	-	gene17360,gene3026,gene1860,gene14582,gene13895,gene7040	http://www.kegg.jp/kegg-bin/show_pathway?map00906/K09840%09%23FFFFFF,green/K09843%09%23FFFFFF,green/K09842%09%23FFFFFF,green/
pxb04933	AGE-RAGE signaling pathway in diabetic complications	Human Diseases	Endocrine and metabolic diseases	2	1	3	17	0.0128778	0.143495	gene29817,gene5106	gene3722	http://www.kegg.jp/kegg-bin/show_pathway?map04933/K05857%09%23FFFFFF,green/K04392%09%23FFFFFF,red/
pxb00909	Sesquiterpenoid and triterpenoid biosynthesis	Metabolism	Metabolism of terpenoids and polyketides	1	3	4	36	0.0211526	0.206238	gene1275	gene26733,gene35789,gene28319	http://www.kegg.jp/kegg-bin/show_pathway?map00909/K15813%09%23FFFFFF,green/K00511%09%23FFFFFF,red/
pxb00905	Brassinosteroid biosynthesis	Metabolism	Metabolism of terpenoids and polyketides	1	2	3	27	0.0445996	0.365559	gene39302	gene29573,gene37888	http://www.kegg.jp/kegg-bin/show_pathway?map00905/K15639%09%23FFFFFF,purple/
pxb03440	Homologous recombination	Genetic Information Processing	Replication and repair	7	1	8	135	0.0475375	0.365559	gene3162,gene12900,gene1388,gene29226,gene12993,gene7997,gene25299	gene13442	http://www.kegg.jp/kegg-bin/show_pathway?map03440/K07466%09%23FFFFFF,red/K03655%09%23FFFFFF,red/K10683%09%23FFFFFF,red/K04728%09%23FFFFFF,green/K10882%09%23FFFFFF,red/
pxb00950	Isoquinoline alkaloid biosynthesis	Metabolism	Biosynthesis of other secondary metabolites	2	1	3	29	0.0533749	0.365559	gene364,gene365	gene16725	http://www.kegg.jp/kegg-bin/show_pathway?map00950/K00276%09%23FFFFFF,green/K00422%09%23FFFFFF,red/
pxb00900	Terpenoid backbone biosynthesis	Metabolism	Metabolism of terpenoids and polyketides	3	2	5	70	0.0562398	0.365559	gene19001,gene19291,gene33331	gene23134,gene38759	http://www.kegg.jp/kegg-bin/show_pathway?map00900/K00787%09%23FFFFFF,green/K00991%09%23FFFFFF,red/K00021%09%23FFFFFF,red/K13789%09%23FFFFFF,red/
pxb00591	Linoleic acid metabolism	Metabolism	Lipid metabolism	0	3	3	33	0.0731751	0.439051	-	gene26461,gene6892,gene24660	http://www.kegg.jp/kegg-bin/show_pathway?map00591/K00454%09%23FFFFFF,green/K15718%09%23FFFFFF,green/
pxb00480	Glutathione metabolism	Metabolism	Metabolism of other amino acids	1	6	7	131	0.0944478	0.526209	gene20565	gene15541,gene7009,gene28356,gene2036,gene7010,gene2040	http://www.kegg.jp/kegg-bin/show_pathway?map00480/K00799%09%23FFFFFF,green/K10808%09%23FFFFFF,red/
pxb04712	Circadian rhythm - plant	Organismal Systems	Environmental adaptation	0	4	4	67	0.136858	0.678379	-	gene7767,gene7762,gene6358,gene7760	http://www.kegg.jp/kegg-bin/show_pathway?map04712/K00660%09%23FFFFFF,green/
pxb03030	DNA replication	Genetic Information Processing	Replication and repair	7	0	7	145	0.139434	0.678379	gene3162,gene13667,gene1388,gene16093,gene26293,gene7866,gene30169	-	http://www.kegg.jp/kegg-bin/show_pathway?map03030/K07466%09%23FFFFFF,red/K02209%09%23FFFFFF,red/K04802%09%23FFFFFF,red/K02325%09%23FFFFFF,red/K02542%09%23FFFFFF,red/K02210%09%23FFFFFF,red/
pxb00945	Stilbenoid, diarylheptanoid and gingerol biosynthesis	Metabolism	Biosynthesis of other secondary metabolites	0	3	3	45	0.147852	0.678379	-	gene7261,gene10701,gene34704	http://www.kegg.jp/kegg-bin/show_pathway?map00945/K13065%09%23FFFFFF,green/
pxb00710	Carbon fixation in photosynthetic organisms	Metabolism	Energy metabolism	2	3	5	104	0.19537	0.846602	gene949,gene28318	gene35282,gene9352,gene4850	http://www.kegg.jp/kegg-bin/show_pathway?map00710/K01006%09%23FFFFFF,green/K00025%09%23FFFFFF,red/K01602%09%23FFFFFF,purple/K01610%09%23FFFFFF,green/
pxb00052	Galactose metabolism	Metabolism	Carbohydrate metabolism	0	4	4	86	0.250717	0.927613	-	gene22576,gene13537,gene30393,gene22562	http://www.kegg.jp/kegg-bin/show_pathway?map00052/K06617%09%23FFFFFF,green/K06611%09%23FFFFFF,green/K18819%09%23FFFFFF,green/
pxb00310	Lysine degradation	Metabolism	Amino acid metabolism	2	1	3	59	0.254145	0.927613	gene13897,gene26369	gene5790	http://www.kegg.jp/kegg-bin/show_pathway?map00310/K11420%09%23FFFFFF,red/K00306%09%23FFFFFF,green/K00128%09%23FFFFFF,red/
pxb00760	Nicotinate and nicotinamide metabolism	Metabolism	Metabolism of cofactors and vitamins	1	1	2	33	0.255739	0.927613	gene16734	gene13465	http://www.kegg.jp/kegg-bin/show_pathway?map00760/K03787%09%23FFFFFF,red/K18551%09%23FFFFFF,green/
pxb00350	Tyrosine metabolism	Metabolism	Amino acid metabolism	2	1	3	61	0.270223	0.927613	gene364,gene365	gene16725	http://www.kegg.jp/kegg-bin/show_pathway?map00350/K00276%09%23FFFFFF,green/K00422%09%23FFFFFF,red/
pxb04626	Plant-pathogen interaction	Organismal Systems	Environmental adaptation	5	6	11	299	0.273527	0.927613	gene30119,gene7774,gene4019,gene116,gene12352	gene534,gene18780,gene8912,gene11032,gene3247,gene1739	http://www.kegg.jp/kegg-bin/show_pathway?map04626/K13448%09%23FFFFFF,purple/K13447%09%23FFFFFF,green/K05391%09%23FFFFFF,purple/K13459%09%23FFFFFF,green/K13424%09%23FFFFFF,green/K13429%09%23FFFFFF,red/K13412%09%23FFFFFF,red/K02183%09%23FFFFFF,green/
pxb00410	beta-Alanine metabolism	Metabolism	Metabolism of other amino acids	2	1	3	63	0.28641	0.930834	gene13897,gene17558	gene16725	http://www.kegg.jp/kegg-bin/show_pathway?map00410/K00276%09%23FFFFFF,green/K00128%09%23FFFFFF,red/K13366%09%23FFFFFF,red/
pxb00564	Glycerophospholipid metabolism	Metabolism	Lipid metabolism	3	3	6	158	0.326803	0.997927	gene14799,gene32993,gene17182	gene25649,gene29526,gene4328	http://www.kegg.jp/kegg-bin/show_pathway?map00564/K01126%09%23FFFFFF,red/K13508%09%23FFFFFF,green/K00006%09%23FFFFFF,red/K01115%09%23FFFFFF,purple/K14156%09%23FFFFFF,green/
pxb00630	Glyoxylate and dicarboxylate metabolism	Metabolism	Carbohydrate metabolism	2	2	4	103	0.364268	0.997927	gene949,gene28318	gene29565,gene9352	http://www.kegg.jp/kegg-bin/show_pathway?map00630/K00025%09%23FFFFFF,red/K01638%09%23FFFFFF,green/K01602%09%23FFFFFF,purple/
pxb02010	ABC transporters	Environmental Information Processing	Membrane transport	0	2	2	43	0.365361	0.997927	-	gene33576,gene28968	http://www.kegg.jp/kegg-bin/show_pathway?map02010/K05658%09%23FFFFFF,green/
pxb00620	Pyruvate metabolism	Metabolism	Carbohydrate metabolism	2	3	5	135	0.370785	0.997927	gene13897,gene28318	gene35282,gene29565,gene4850	http://www.kegg.jp/kegg-bin/show_pathway?map00620/K01006%09%23FFFFFF,green/K00025%09%23FFFFFF,red/K00128%09%23FFFFFF,red/K01638%09%23FFFFFF,green/K01610%09%23FFFFFF,green/
pxb00240	Pyrimidine metabolism	Metabolism	Nucleotide metabolism	3	1	4	104	0.371024	0.997927	gene16734,gene15277,gene20565	gene31578	http://www.kegg.jp/kegg-bin/show_pathway?map00240/K00857%09%23FFFFFF,red/K16904%09%23FFFFFF,green/K03787%09%23FFFFFF,red/K10808%09%23FFFFFF,red/
pxb00330	Arginine and proline metabolism	Metabolism	Amino acid metabolism	3	0	3	78	0.408081	0.999996	gene13897,gene17558,gene32271	-	http://www.kegg.jp/kegg-bin/show_pathway?map00330/K01611%09%23FFFFFF,red/K00128%09%23FFFFFF,red/K13366%09%23FFFFFF,red/
pxb00565	Ether lipid metabolism	Metabolism	Lipid metabolism	1	1	2	51	0.448523	0.999996	gene17182	gene25649	http://www.kegg.jp/kegg-bin/show_pathway?map00565/K01115%09%23FFFFFF,purple/
pxb00450	Selenocompound metabolism	Metabolism	Metabolism of other amino acids	0	1	1	21	0.468369	0.999996	-	gene10094	http://www.kegg.jp/kegg-bin/show_pathway?map00450/K01761%09%23FFFFFF,green/
pxb03430	Mismatch repair	Genetic Information Processing	Replication and repair	4	0	4	122	0.490098	0.999996	gene3162,gene1388,gene11231,gene30169	-	http://www.kegg.jp/kegg-bin/show_pathway?map03430/K07466%09%23FFFFFF,red/K04802%09%23FFFFFF,red/K10746%09%23FFFFFF,red/
pxb00750	Vitamin B6 metabolism	Metabolism	Metabolism of cofactors and vitamins	1	0	1	23	0.49944	0.999996	gene32868	-	http://www.kegg.jp/kegg-bin/show_pathway?map00750/K01733%09%23FFFFFF,red/
pxb00062	Fatty acid elongation	Metabolism	Lipid metabolism	0	2	2	60	0.534286	0.999996	-	gene29079,gene29076	http://www.kegg.jp/kegg-bin/show_pathway?map00062/K15397%09%23FFFFFF,green/
pxb04016	MAPK signaling pathway - plant	Environmental Information Processing	Signal transduction	0	6	6	199	0.540321	0.999996	-	gene26342,gene18780,gene11032,gene3247,gene26569,gene2195	http://www.kegg.jp/kegg-bin/show_pathway?map04016/K14497%09%23FFFFFF,green/K13447%09%23FFFFFF,green/K02183%09%23FFFFFF,green/K13424%09%23FFFFFF,green/K14516%09%23FFFFFF,green/K14498%09%23FFFFFF,green/
pxb00380	Tryptophan metabolism	Metabolism	Amino acid metabolism	1	1	2	63	0.560778	0.999996	gene13897	gene32359	http://www.kegg.jp/kegg-bin/show_pathway?map00380/K00128%09%23FFFFFF,red/K07408%09%23FFFFFF,green/
pxb00020	Citrate cycle (TCA cycle)	Metabolism	Carbohydrate metabolism	1	2	3	100	0.572215	0.999996	gene28318	gene35282,gene4635	http://www.kegg.jp/kegg-bin/show_pathway?map00020/K00025%09%23FFFFFF,red/K00030%09%23FFFFFF,green/K01610%09%23FFFFFF,green/
pxb00511	Other glycan degradation	Metabolism	Glycan biosynthesis and metabolism	0	1	1	32	0.618303	0.999996	-	gene18191	http://www.kegg.jp/kegg-bin/show_pathway?map00511/K01191%09%23FFFFFF,green/
pxb03410	Base excision repair	Genetic Information Processing	Replication and repair	2	0	2	70	0.618329	0.999996	gene7866,gene30169	-	http://www.kegg.jp/kegg-bin/show_pathway?map03410/K04802%09%23FFFFFF,red/K02325%09%23FFFFFF,red/
pxb04145	Phagosome	Cellular Processes	Transport and catabolism	3	1	4	144	0.621108	0.999996	gene29817,gene10201,gene5106	gene32584	http://www.kegg.jp/kegg-bin/show_pathway?map04145/K08057%09%23FFFFFF,green/K07375%09%23FFFFFF,red/K04392%09%23FFFFFF,red/
pxb00053	Ascorbate and aldarate metabolism	Metabolism	Carbohydrate metabolism	1	1	2	72	0.633671	0.999996	gene13897	gene4450	http://www.kegg.jp/kegg-bin/show_pathway?map00053/K19642%09%23FFFFFF,green/K00128%09%23FFFFFF,red/
pxb00260	Glycine, serine and threonine metabolism	Metabolism	Amino acid metabolism	1	2	3	110	0.63689	0.999996	gene32868	gene5790,gene16725	http://www.kegg.jp/kegg-bin/show_pathway?map00260/K00276%09%23FFFFFF,green/K00306%09%23FFFFFF,green/K01733%09%23FFFFFF,red/
pxb00340	Histidine metabolism	Metabolism	Amino acid metabolism	1	0	1	34	0.640628	0.999996	gene13897	-	http://www.kegg.jp/kegg-bin/show_pathway?map00340/K00128%09%23FFFFFF,red/
pxb04120	Ubiquitin mediated proteolysis	Genetic Information Processing	Folding, sorting and degradation	6	0	6	221	0.642592	0.999996	gene33896,gene37681,gene4608,gene29925,gene10025,gene9312	-	http://www.kegg.jp/kegg-bin/show_pathway?map04120/K06688%09%23FFFFFF,red/K03363%09%23FFFFFF,red/K04506%09%23FFFFFF,red/K03364%09%23FFFFFF,red/
pxb03420	Nucleotide excision repair	Genetic Information Processing	Replication and repair	4	0	4	153	0.668189	0.999996	gene3162,gene1388,gene7866,gene30169	-	http://www.kegg.jp/kegg-bin/show_pathway?map03420/K07466%09%23FFFFFF,red/K04802%09%23FFFFFF,red/K02325%09%23FFFFFF,red/
pxb00960	Tropane, piperidine and pyridine alkaloid biosynthesis	Metabolism	Biosynthesis of other secondary metabolites	0	1	1	38	0.681444	0.999996	-	gene16725	http://www.kegg.jp/kegg-bin/show_pathway?map00960/K00276%09%23FFFFFF,green/
pxb00460	Cyanoamino acid metabolism	Metabolism	Metabolism of other amino acids	1	2	3	118	0.683497	0.999996	gene34613	gene6061,gene17388	http://www.kegg.jp/kegg-bin/show_pathway?map00460/K08248%09%23FFFFFF,green/K13034%09%23FFFFFF,green/K05349%09%23FFFFFF,red/
pxb00073	Cutin, suberine and wax biosynthesis	Metabolism	Lipid metabolism	0	1	1	40	0.700084	0.999996	-	gene41691	http://www.kegg.jp/kegg-bin/show_pathway?map00073/K15400%09%23FFFFFF,green/
pxb04130	SNARE interactions in vesicular transport	Genetic Information Processing	Folding, sorting and degradation	2	0	2	82	0.703196	0.999996	gene41094,gene16312	-	http://www.kegg.jp/kegg-bin/show_pathway?map04130/K08486%09%23FFFFFF,red/
pxb00592	alpha-Linolenic acid metabolism	Metabolism	Lipid metabolism	0	2	2	91	0.756058	0.999996	-	gene6892,gene12442	http://www.kegg.jp/kegg-bin/show_pathway?map00592/K05894%09%23FFFFFF,green/K00454%09%23FFFFFF,green/
pxb00230	Purine metabolism	Metabolism	Nucleotide metabolism	3	1	4	174	0.761834	0.999996	gene16734,gene20565,gene33048	gene5479	http://www.kegg.jp/kegg-bin/show_pathway?map00230/K01466%09%23FFFFFF,green/K00759%09%23FFFFFF,red/K03787%09%23FFFFFF,red/K10808%09%23FFFFFF,red/
pxb04070	Phosphatidylinositol signaling system	Environmental Information Processing	Signal transduction	0	2	2	97	0.786618	0.999996	-	gene3722,gene3247	http://www.kegg.jp/kegg-bin/show_pathway?map04070/K05857%09%23FFFFFF,green/K02183%09%23FFFFFF,green/
pxb04075	Plant hormone signal transduction	Environmental Information Processing	Signal transduction	4	6	10	416	0.792435	0.999996	gene2894,gene11049,gene6446,gene38045	gene26342,gene17812,gene12646,gene34901,gene26569,gene2195	http://www.kegg.jp/kegg-bin/show_pathway?map04075/K14486%09%23FFFFFF,red/K14516%09%23FFFFFF,green/K14498%09%23FFFFFF,green/K14487%09%23FFFFFF,red/K14495%09%23FFFFFF,red/K14497%09%23FFFFFF,green/K14488%09%23FFFFFF,purple/K14492%09%23FFFFFF,green/
pxb00920	Sulfur metabolism	Metabolism	Energy metabolism	0	1	1	54	0.803393	0.999996	-	gene17388	http://www.kegg.jp/kegg-bin/show_pathway?map00920/K13034%09%23FFFFFF,green/
pxb00910	Nitrogen metabolism	Metabolism	Energy metabolism	0	1	1	55	0.809238	0.999996	-	gene27582	http://www.kegg.jp/kegg-bin/show_pathway?map00910/K02575%09%23FFFFFF,green/
pxb04146	Peroxisome	Cellular Processes	Transport and catabolism	2	1	3	150	0.825579	0.999996	gene8637,gene38483	gene5790	http://www.kegg.jp/kegg-bin/show_pathway?map04146/K13347%09%23FFFFFF,red/K00306%09%23FFFFFF,green/K04565%09%23FFFFFF,red/
pxb00561	Glycerolipid metabolism	Metabolism	Lipid metabolism	1	1	2	108	0.833985	0.999996	gene13897	gene4328	http://www.kegg.jp/kegg-bin/show_pathway?map00561/K13508%09%23FFFFFF,green/K00128%09%23FFFFFF,red/
pxb00360	Phenylalanine metabolism	Metabolism	Amino acid metabolism	0	1	1	60	0.835963	0.999996	-	gene16725	http://www.kegg.jp/kegg-bin/show_pathway?map00360/K00276%09%23FFFFFF,green/
pxb00040	Pentose and glucuronate interconversions	Metabolism	Carbohydrate metabolism	0	3	3	159	0.85415	0.999996	-	gene27398,gene32231,gene28907	http://www.kegg.jp/kegg-bin/show_pathway?map00040/K01728%09%23FFFFFF,green/K01051%09%23FFFFFF,green/
pxb00071	Fatty acid degradation	Metabolism	Lipid metabolism	1	0	1	64	0.854627	0.999996	gene13897	-	http://www.kegg.jp/kegg-bin/show_pathway?map00071/K00128%09%23FFFFFF,red/
pxb00100	Steroid biosynthesis	Metabolism	Lipid metabolism	1	0	1	65	0.858951	0.999996	gene1275	-	http://www.kegg.jp/kegg-bin/show_pathway?map00100/K00511%09%23FFFFFF,red/
pxb00280	Valine, leucine and isoleucine degradation	Metabolism	Amino acid metabolism	1	0	1	66	0.863148	0.999996	gene13897	-	http://www.kegg.jp/kegg-bin/show_pathway?map00280/K00128%09%23FFFFFF,red/
pxb04144	Endocytosis	Cellular Processes	Transport and catabolism	4	2	6	292	0.867695	0.999996	gene18311,gene359,gene17182,gene6244	gene9282,gene25649	http://www.kegg.jp/kegg-bin/show_pathway?map04144/K03283%09%23FFFFFF,green/K12191%09%23FFFFFF,red/K01115%09%23FFFFFF,purple/K05747%09%23FFFFFF,red/K10396%09%23FFFFFF,red/
pxb00030	Pentose phosphate pathway	Metabolism	Carbohydrate metabolism	0	1	1	83	0.918132	0.999996	-	gene8223	http://www.kegg.jp/kegg-bin/show_pathway?map00030/K01057%09%23FFFFFF,green/
pxb00400	Phenylalanine, tyrosine and tryptophan biosynthesis	Metabolism	Amino acid metabolism	0	1	1	85	0.922937	0.999996	-	gene38566	http://www.kegg.jp/kegg-bin/show_pathway?map00400/K01850%09%23FFFFFF,green/
pxb04141	Protein processing in endoplasmic reticulum	Genetic Information Processing	Folding, sorting and degradation	3	3	6	353	0.952666	0.999996	gene3652,gene21552,gene19625	gene9282,gene19247,gene32584	http://www.kegg.jp/kegg-bin/show_pathway?map04141/K03283%09%23FFFFFF,green/K08057%09%23FFFFFF,green/K13993%09%23FFFFFF,purple/
pxb00562	Inositol phosphate metabolism	Metabolism	Carbohydrate metabolism	0	1	1	102	0.953932	0.999996	-	gene3722	http://www.kegg.jp/kegg-bin/show_pathway?map00562/K05857%09%23FFFFFF,green/
pxb00520	Amino sugar and nucleotide sugar metabolism	Metabolism	Carbohydrate metabolism	1	2	3	219	0.959715	0.999996	gene2762	gene18110,gene4791	http://www.kegg.jp/kegg-bin/show_pathway?map00520/K15920%09%23FFFFFF,red/K01183%09%23FFFFFF,green/
pxb00051	Fructose and mannose metabolism	Metabolism	Carbohydrate metabolism	0	1	1	108	0.961587	0.999996	-	gene15566	http://www.kegg.jp/kegg-bin/show_pathway?map00051/K19355%09%23FFFFFF,green/
pxb00010	Glycolysis / Gluconeogenesis	Metabolism	Carbohydrate metabolism	1	1	2	179	0.970951	0.999996	gene13897	gene35282	http://www.kegg.jp/kegg-bin/show_pathway?map00010/K00128%09%23FFFFFF,red/K01610%09%23FFFFFF,green/
pxb03008	Ribosome biogenesis in eukaryotes	Genetic Information Processing	Translation	1	0	1	141	0.985882	0.999996	gene32316	-	http://www.kegg.jp/kegg-bin/show_pathway?map03008/K14568%09%23FFFFFF,red/
pxb00500	Starch and sucrose metabolism	Metabolism	Carbohydrate metabolism	2	1	3	267	0.986815	0.999996	gene4372,gene34613	gene8948	http://www.kegg.jp/kegg-bin/show_pathway?map00500/K01179%09%23FFFFFF,red/K01087%09%23FFFFFF,green/K05349%09%23FFFFFF,red/
pxb03013	RNA transport	Genetic Information Processing	Translation	0	3	3	285	0.991456	0.999996	-	gene31268,gene34467,gene11912	http://www.kegg.jp/kegg-bin/show_pathway?map03013/K14298%09%23FFFFFF,green/K03113%09%23FFFFFF,green/
pxb03018	RNA degradation	Genetic Information Processing	Folding, sorting and degradation	0	1	1	198	0.997508	0.999996	-	gene19122	http://www.kegg.jp/kegg-bin/show_pathway?map03018/K12581%09%23FFFFFF,green/
pxb00190	Oxidative phosphorylation	Metabolism	Energy metabolism	0	1	1	213	0.998423	0.999996	-	gene31375	http://www.kegg.jp/kegg-bin/show_pathway?map00190/K01535%09%23FFFFFF,green/
pxb03040	Spliceosome	Genetic Information Processing	Transcription	0	1	1	334	0.999961	0.999996	-	gene9282	http://www.kegg.jp/kegg-bin/show_pathway?map03040/K03283%09%23FFFFFF,green/
pxb03010	Ribosome	Genetic Information Processing	Translation	2	0	2	501	0.999996	0.999996	gene31715,gene4665	-	http://www.kegg.jp/kegg-bin/show_pathway?map03010/K02968%09%23FFFFFF,red/K02942%09%23FFFFFF,red/
